# Supplementary material for: Overcoming limitations to customize DeepVariant for domesticated animals with TrioTrain
Source: Genome Res. 2025 Aug;35(8):1859–74. doi: 10.1101/gr.279542.124 (PMC12315867; doi:10.1101/gr.279542.124)
Supplement: Supplement 1 [file Supplemental_Code.tar.gz]

Archive with 205 entries (174 files):
- DV-TrioTrain-0.8
- DV-TrioTrain-0.8/.github
- DV-TrioTrain-0.8/.github/ci.yml
- DV-TrioTrain-0.8/.gitignore
- DV-TrioTrain-0.8/LICENSE
- DV-TrioTrain-0.8/README.md
- DV-TrioTrain-0.8/deep_variant_flags.txt
- DV-TrioTrain-0.8/docs
- DV-TrioTrain-0.8/docs/README.md
- DV-TrioTrain-0.8/docs/about
- DV-TrioTrain-0.8/docs/about/about.md
- DV-TrioTrain-0.8/docs/about/license.md
- DV-TrioTrain-0.8/docs/getting-started
- DV-TrioTrain-0.8/docs/getting-started/configuration.md
- DV-TrioTrain-0.8/docs/getting-started/getting-started.md
- DV-TrioTrain-0.8/docs/getting-started/installation.md
- DV-TrioTrain-0.8/docs/getting-started/walk-through.md
- DV-TrioTrain-0.8/docs/img
- DV-TrioTrain-0.8/docs/img/Pipeline_v0.8.png
- DV-TrioTrain-0.8/docs/img/Workflow_Sm_Horizontal.pdf
- DV-TrioTrain-0.8/docs/img/Workflow_Sm_Horizontal.png
- DV-TrioTrain-0.8/docs/index.md
- DV-TrioTrain-0.8/docs/user-guide
- DV-TrioTrain-0.8/docs/user-guide/citation.md
- DV-TrioTrain-0.8/docs/user-guide/compute.md
- DV-TrioTrain-0.8/docs/user-guide/existing_models.md
- DV-TrioTrain-0.8/docs/user-guide/get-help.md
- DV-TrioTrain-0.8/docs/user-guide/mie.md
- DV-TrioTrain-0.8/docs/user-guide/resubmit.md
- DV-TrioTrain-0.8/docs/user-guide/usage_guide.md
- DV-TrioTrain-0.8/mkdocs.yml
- DV-TrioTrain-0.8/scripts
- DV-TrioTrain-0.8/scripts/README.md
- DV-TrioTrain-0.8/scripts/run
- DV-TrioTrain-0.8/scripts/run/environment.sh
- DV-TrioTrain-0.8/scripts/run/eval_model.sh
- DV-TrioTrain-0.8/scripts/run/evaluation_flags.txt
- DV-TrioTrain-0.8/scripts/run/train_model.sh
- DV-TrioTrain-0.8/scripts/run/training_flags.txt
- DV-TrioTrain-0.8/scripts/setup
- DV-TrioTrain-0.8/scripts/setup/build.sh
- DV-TrioTrain-0.8/scripts/setup/build_beam.sh
- DV-TrioTrain-0.8/scripts/setup/build_containers.sh
- DV-TrioTrain-0.8/scripts/setup/build_dev.sh
- DV-TrioTrain-0.8/scripts/setup/build_happy.sh
- DV-TrioTrain-0.8/scripts/setup/coverage_GIAB.sh
- DV-TrioTrain-0.8/scripts/setup/download_GIAB.sh
- DV-TrioTrain-0.8/scripts/setup/download_GIAB_stratifications.sh
- DV-TrioTrain-0.8/scripts/setup/download_models.sh
- DV-TrioTrain-0.8/scripts/setup/download_shuffle.sh
- DV-TrioTrain-0.8/scripts/setup/helper_functions.sh
- DV-TrioTrain-0.8/scripts/setup/modules.sh
- DV-TrioTrain-0.8/scripts/setup/run_jobs.sh
- DV-TrioTrain-0.8/scripts/setup/setup_rtg_tools.sh
- DV-TrioTrain-0.8/scripts/start_conda.sh
- DV-TrioTrain-0.8/scripts/start_dev.sh
- DV-TrioTrain-0.8/scripts/start_interactive.sh
- DV-TrioTrain-0.8/triotrain
- DV-TrioTrain-0.8/triotrain/README.md
- DV-TrioTrain-0.8/triotrain/__init__.py
- DV-TrioTrain-0.8/triotrain/helpers
- DV-TrioTrain-0.8/triotrain/helpers/__init__.py
- DV-TrioTrain-0.8/triotrain/helpers/collections.py
- DV-TrioTrain-0.8/triotrain/helpers/dictionary.py
- DV-TrioTrain-0.8/triotrain/helpers/environment.py
- DV-TrioTrain-0.8/triotrain/helpers/files.py
- DV-TrioTrain-0.8/triotrain/helpers/iteration.py
- DV-TrioTrain-0.8/triotrain/helpers/jobs.py
- DV-TrioTrain-0.8/triotrain/helpers/logger.py
- DV-TrioTrain-0.8/triotrain/helpers/outputs.py
- DV-TrioTrain-0.8/triotrain/helpers/round.py
- DV-TrioTrain-0.8/triotrain/helpers/typos.py
- DV-TrioTrain-0.8/triotrain/helpers/utils.py
- DV-TrioTrain-0.8/triotrain/helpers/vcf_to_tsv.py
- DV-TrioTrain-0.8/triotrain/helpers/wrapper.py
- DV-TrioTrain-0.8/triotrain/model_training
- DV-TrioTrain-0.8/triotrain/model_training/__init__.py
- DV-TrioTrain-0.8/triotrain/model_training/metadata
- DV-TrioTrain-0.8/triotrain/model_training/metadata/230307_PASS.csv
- DV-TrioTrain-0.8/triotrain/model_training/metadata/240429_DeepVariantTriosTRUTH_UMAG1_noPopVCF.csv
- DV-TrioTrain-0.8/triotrain/model_training/metadata/240429_DeepVariantTriosTRUTH_UMAG1_noPopVCF_hellbender.csv
- DV-TrioTrain-0.8/triotrain/model_training/metadata/240724_SingleTrio_AA_BR.csv
- DV-TrioTrain-0.8/triotrain/model_training/metadata/240724_SingleTrio_BI_SI.csv
- DV-TrioTrain-0.8/triotrain/model_training/metadata/240724_SingleTrio_YK_HI.csv
- DV-TrioTrain-0.8/triotrain/model_training/pipeline
- DV-TrioTrain-0.8/triotrain/model_training/pipeline/__init__.py
- DV-TrioTrain-0.8/triotrain/model_training/pipeline/args.py
- DV-TrioTrain-0.8/triotrain/model_training/pipeline/benchmark.py
- DV-TrioTrain-0.8/triotrain/model_training/pipeline/define_resources.py
- DV-TrioTrain-0.8/triotrain/model_training/pipeline/initialize.py
- DV-TrioTrain-0.8/triotrain/model_training/pipeline/phase.py
- DV-TrioTrain-0.8/triotrain/model_training/pipeline/resources.py
- DV-TrioTrain-0.8/triotrain/model_training/pipeline/run.py
- DV-TrioTrain-0.8/triotrain/model_training/pipeline/select_ckpt.py
- DV-TrioTrain-0.8/triotrain/model_training/pipeline/setup.py
- DV-TrioTrain-0.8/triotrain/model_training/pipeline/train_eval.py
- DV-TrioTrain-0.8/triotrain/model_training/prep
- DV-TrioTrain-0.8/triotrain/model_training/prep/__init__.py
- DV-TrioTrain-0.8/triotrain/model_training/prep/count.py
- DV-TrioTrain-0.8/triotrain/model_training/prep/create_environment.py
- DV-TrioTrain-0.8/triotrain/model_training/prep/examples_count.py
- DV-TrioTrain-0.8/triotrain/model_training/prep/examples_make.py
- DV-TrioTrain-0.8/triotrain/model_training/prep/examples_re_shuffle.py
- DV-TrioTrain-0.8/triotrain/model_training/prep/examples_regions.py
- DV-TrioTrain-0.8/triotrain/model_training/prep/examples_show.py
- DV-TrioTrain-0.8/triotrain/model_training/prep/examples_shuffle.py
- DV-TrioTrain-0.8/triotrain/model_training/pretrained_models
- DV-TrioTrain-0.8/triotrain/model_training/pretrained_models/v1.4.0_withIS_noAF
- DV-TrioTrain-0.8/triotrain/model_training/pretrained_models/v1.4.0_withIS_noAF/.gitignore
- DV-TrioTrain-0.8/triotrain/model_training/pretrained_models/v1.4.0_withIS_withAF
- DV-TrioTrain-0.8/triotrain/model_training/pretrained_models/v1.4.0_withIS_withAF/.gitignore
- DV-TrioTrain-0.8/triotrain/model_training/slurm
- DV-TrioTrain-0.8/triotrain/model_training/slurm/__init__.py
- DV-TrioTrain-0.8/triotrain/model_training/slurm/args_hap.py
- DV-TrioTrain-0.8/triotrain/model_training/slurm/call_variants.py
- DV-TrioTrain-0.8/triotrain/model_training/slurm/clean_tmp.py
- DV-TrioTrain-0.8/triotrain/model_training/slurm/compare_hap.py
- DV-TrioTrain-0.8/triotrain/model_training/slurm/convert_hap.py
- DV-TrioTrain-0.8/triotrain/model_training/slurm/job_nums.py
- DV-TrioTrain-0.8/triotrain/model_training/slurm/make_examples.py
- DV-TrioTrain-0.8/triotrain/model_training/slurm/parse_metrics.py
- DV-TrioTrain-0.8/triotrain/model_training/slurm/process_hap.py
- DV-TrioTrain-0.8/triotrain/model_training/slurm/re_shuffle.py
- DV-TrioTrain-0.8/triotrain/model_training/slurm/sbatch.py
- DV-TrioTrain-0.8/triotrain/model_training/slurm/select_ckpt.py
- DV-TrioTrain-0.8/triotrain/model_training/slurm/suffix.py
- DV-TrioTrain-0.8/triotrain/model_training/tutorial
- DV-TrioTrain-0.8/triotrain/model_training/tutorial/GIAB.Human_tutorial_metadata.csv
- DV-TrioTrain-0.8/triotrain/model_training/tutorial/GIAB.Human_tutorial_pedigree.csv
- DV-TrioTrain-0.8/triotrain/model_training/tutorial/__init__.py
- DV-TrioTrain-0.8/triotrain/model_training/tutorial/create_metadata.py
- DV-TrioTrain-0.8/triotrain/model_training/tutorial/estimate.py
- DV-TrioTrain-0.8/triotrain/model_training/tutorial/resources_used.json
- DV-TrioTrain-0.8/triotrain/model_training/tutorial/resources_used_hellbender.json
- DV-TrioTrain-0.8/triotrain/model_training/tutorial/resources_used_test.json
- DV-TrioTrain-0.8/triotrain/run_trio_train.py
- DV-TrioTrain-0.8/triotrain/summarize
- DV-TrioTrain-0.8/triotrain/summarize/__init__.py
- DV-TrioTrain-0.8/triotrain/summarize/_args.py
- DV-TrioTrain-0.8/triotrain/summarize/calibration.py
- DV-TrioTrain-0.8/triotrain/summarize/copy_happy_metrics.sh
- DV-TrioTrain-0.8/triotrain/summarize/copy_prior_VCFs.sh
- DV-TrioTrain-0.8/triotrain/summarize/data
- DV-TrioTrain-0.8/triotrain/summarize/data/240520_cow_summary_metadata.csv
- DV-TrioTrain-0.8/triotrain/summarize/data/240529_mie_rate_inputs_noPop.csv
- DV-TrioTrain-0.8/triotrain/summarize/data/240627_mie_rate_inputs_noPop_cattle.csv
- DV-TrioTrain-0.8/triotrain/summarize/data/240627_mie_rate_inputs_noPop_human.csv
- DV-TrioTrain-0.8/triotrain/summarize/data/241002_mie_rate_inputs_cattle.csv
- DV-TrioTrain-0.8/triotrain/summarize/data/241002_mie_rate_inputs_human.csv
- DV-TrioTrain-0.8/triotrain/summarize/data/ARS-UCD1.2_Btau5.0.1Y_reference.txt
- DV-TrioTrain-0.8/triotrain/summarize/data/benchmarking_metadata.json
- DV-TrioTrain-0.8/triotrain/summarize/data/generalization_ckpt_metadata.json
- DV-TrioTrain-0.8/triotrain/summarize/data/generalization_metadata.json
- DV-TrioTrain-0.8/triotrain/summarize/data/model_ckpt_metadata.json
- DV-TrioTrain-0.8/triotrain/summarize/data/tutorial_metadata.csv
- DV-TrioTrain-0.8/triotrain/summarize/dnm.py
- DV-TrioTrain-0.8/triotrain/summarize/filter.py
- DV-TrioTrain-0.8/triotrain/summarize/happy_performance.py
- DV-TrioTrain-0.8/triotrain/summarize/merge_results.py
- DV-TrioTrain-0.8/triotrain/summarize/mie.py
- DV-TrioTrain-0.8/triotrain/summarize/pantry.py
- DV-TrioTrain-0.8/triotrain/summarize/post_process.py
- DV-TrioTrain-0.8/triotrain/summarize/results.py
- DV-TrioTrain-0.8/triotrain/summarize/summary.py
- DV-TrioTrain-0.8/triotrain/variant_calling
- DV-TrioTrain-0.8/triotrain/variant_calling/__init__.py
- DV-TrioTrain-0.8/triotrain/variant_calling/call.py
- DV-TrioTrain-0.8/triotrain/variant_calling/call_DT.py
- DV-TrioTrain-0.8/triotrain/variant_calling/call_DV.py
- DV-TrioTrain-0.8/triotrain/variant_calling/compare.py
- DV-TrioTrain-0.8/triotrain/variant_calling/convert.py
- DV-TrioTrain-0.8/triotrain/variant_calling/data
- DV-TrioTrain-0.8/triotrain/variant_calling/data/GIAB
- DV-TrioTrain-0.8/triotrain/variant_calling/data/GIAB/.gitignore
- DV-TrioTrain-0.8/triotrain/variant_calling/data/GIAB/allele_freq
- DV-TrioTrain-0.8/triotrain/variant_calling/data/GIAB/allele_freq/PopVCF.merge.list
- DV-TrioTrain-0.8/triotrain/variant_calling/data/GIAB/allele_freq/concat_PopVCFs.sh
- DV-TrioTrain-0.8/triotrain/variant_calling/data/GIAB/allele_freq/concat_job.sh
- DV-TrioTrain-0.8/triotrain/variant_calling/data/GIAB/bam
- DV-TrioTrain-0.8/triotrain/variant_calling/data/GIAB/bam/AJtrio.download
- DV-TrioTrain-0.8/triotrain/variant_calling/data/GIAB/bam/HCtrio.download
- DV-TrioTrain-0.8/triotrain/variant_calling/data/GIAB/reference
- DV-TrioTrain-0.8/triotrain/variant_calling/data/GIAB/reference/GRCh38_no_alt_analysis_set.dict
- DV-TrioTrain-0.8/triotrain/variant_calling/data/metadata
- DV-TrioTrain-0.8/triotrain/variant_calling/data/metadata/240528_benchmarking_metadata.csv
- DV-TrioTrain-0.8/triotrain/variant_calling/data/metadata/240715_benchmarking_metadata.csv
- DV-TrioTrain-0.8/triotrain/variant_calling/data/metadata/240805_benchmarking_metadata.csv
- DV-TrioTrain-0.8/triotrain/variant_calling/data/metadata/240821_benchmarking_metadata.csv
- DV-TrioTrain-0.8/triotrain/variant_calling/data/metadata/240916_benchmarking_metadata.csv
- DV-TrioTrain-0.8/triotrain/variant_calling/data/metadata/240917_benchmarking_metadata.csv
- DV-TrioTrain-0.8/triotrain/variant_calling/data/metadata/240917_variant_caller_metadata.csv
- DV-TrioTrain-0.8/triotrain/variant_calling/data/metadata/240923_benchmarking_metadata.csv
- DV-TrioTrain-0.8/triotrain/variant_calling/data/metadata/240923_benchmarking_metadata.v2.csv
- DV-TrioTrain-0.8/triotrain/variant_calling/run.py
- DV-TrioTrain-0.8/triotrain/visualize
- DV-TrioTrain-0.8/triotrain/visualize/coord_cartesian_panels.R
- DV-TrioTrain-0.8/triotrain/visualize/download_files.sh
- DV-TrioTrain-0.8/triotrain/visualize/facet_adjust.R
- DV-TrioTrain-0.8/triotrain/visualize/figure2.R
- DV-TrioTrain-0.8/triotrain/visualize/figure3.R
- DV-TrioTrain-0.8/triotrain/visualize/figure4.R
- DV-TrioTrain-0.8/triotrain/visualize/figure5.R
- DV-TrioTrain-0.8/triotrain/visualize/final_manuscript_figures.py
- DV-TrioTrain-0.8/triotrain/visualize/helpers.R
- DV-TrioTrain-0.8/triotrain/visualize/plot_PR_ROC.py
