# Supplementary material for: Overcoming limitations to customize DeepVariant for domesticated animals with TrioTrain
Source: Genome Res. 2025 Aug;35(8):1859–74. doi: 10.1101/gr.279542.124 (PMC12315867; doi:10.1101/gr.279542.124)
Supplement: Supplement 1 [file Supplemental_Code.tar.gz › DV-TrioTrain-0.8/docs/user-guide/citation.md]

# How to cite

> [Overcoming Limitations to Deep Learning in Domesticated Animals with TrioTrain](https://www.biorxiv.org/content/10.1101/2024.04.15.589602v1.full) <br/>
Jenna Kalleberg, Jacob Rissman, Robert D. Schnabel <br/>
bioRxiv 2024.04.15.589602; doi: https://doi.org/10.1101/2024.04.15.589602

Please also cite:

> [A universal SNP and small-indel variant caller using deep neural networks. *Nature Biotechnology* 36, 983–987 (2018).](https://rdcu.be/7Dhl) <br/>
Ryan Poplin, Pi-Chuan Chang, David Alexander, Scott Schwartz, Thomas Colthurst, Alexander Ku, Dan Newburger, Jojo Dijamco, Nam Nguyen, Pegah T. Afshar, Sam S. Gross, Lizzie Dorfman, Cory Y. McLean, and Mark A. DePristo.<br/>
doi: <https://doi.org/10.1038/nbt.4235>
