# Supplementary material for: Overcoming limitations to customize DeepVariant for domesticated animals with TrioTrain
Source: Genome Res. 2025 Aug;35(8):1859–74. doi: 10.1101/gr.279542.124 (PMC12315867; doi:10.1101/gr.279542.124)
Supplement: Supplement 1 [file Supplemental_Code.tar.gz › DV-TrioTrain-0.8/docs/user-guide/get-help.md]

# Get Help

For more complete documentation of all of TrioTrain's features, see the [User Guide](usage_guide.md).

## Feedback and technical support

To get help with TrioTrain, please use the [GitHub discussions] or [GitHub issues](https://github.com/jkalleberg/DV-TrioTrain/issues).

For technical feedback, please reach out to Jenna Kalleberg at <jakth2@mail.missouri.org>.

## Contributing to TrioTrain

Please [open a Github pull request](https://github.com/jkalleberg/DV-TrioTrain/pulls) if you wish to contribute to TrioTrain.
