# Supplementary material for: Overcoming limitations to customize DeepVariant for domesticated animals with TrioTrain
Source: Genome Res. 2025 Aug;35(8):1859–74. doi: 10.1101/gr.279542.124 (PMC12315867; doi:10.1101/gr.279542.124)
Supplement: Supplement 1 [file Supplemental_Code.tar.gz › DV-TrioTrain-0.8/docs/user-guide/mie.md]

# Using Mendelian Inheritance Expectations to Assess Models

If you have trio-binned test genomes, TrioTrain can calculate Mendelian Inheritance Error rate using `rtg-tools mendelian`. However, a reference-specific Sequence Data File (SDF) must be created and stored in a sub-directory called `rtg_tools/` (under the same directory as the reference genome). Additional details about `rtg-tools` can be [found on GitHub](https://github.com/RealTimeGenomics/rtg-tools) or by [reviewing the PDF documentation here](https://cdn.rawgit.com/RealTimeGenomics/rtg-tools/master/installer/resources/tools/RTGOperationsManual.pdf).

## Create a Reference Sequence Data File

!!! warning
    This step is specific to the Human reference genome GRCh38. Cattle-specific input files are packaged with TrioTrain. **For other species, it is crucial to create this file for your reference genome.**

After completing the tutorial walk-through, create the Human reference SDF by running the following at the command line:

```bash

source ./scripts/start_conda.sh     # Ensure the previously built conda env is active
bash scripts/setup/setup_rtg_tools.sh
```

For other species, use the following template:

??? example "Example | Creating the SDF"
    ```bash title="./scripts/setup/setup_rtg_tools.sh"
    --8<-- "scripts/setup/setup_rtg_tools.sh"
    ```
