# Supplementary material for: Overcoming limitations to customize DeepVariant for domesticated animals with TrioTrain
Source: Genome Res. 2025 Aug;35(8):1859–74. doi: 10.1101/gr.279542.124 (PMC12315867; doi:10.1101/gr.279542.124)
Supplement: Supplement 1 [file Supplemental_Code.tar.gz › DV-TrioTrain-0.8/scripts/run/evaluation_flags.txt]

Evaluates a DeepVariant model during training.
flags:

/tmp/Bazel.runfiles_4wilbk3b/runfiles/com_google_deepvariant/deepvariant/model_eval.py:
  --batch_size: The number of samples in each batch.
    (default: '1024')
    (an integer)
  --best_checkpoint_metric: <F1/All|Accuracy/SNPs|Accuracy/Indels|Accuracy/All|P
    recision/SNPs|Precision/Indels|Precision/All|Recall/SNPs|Recall/Indels|Recal
    l/All|FPs/SNPs|FPs/Indels|FPs/All|FNs/SNPs|FNs/Indels|FNs/All|TPs/SNPs|TPs/I
    ndels|TPs/All|TNs/SNPs|TNs/Indels|TNs/All|Precision/HomRef|Precision/Het|Pre
    cision/HomVar|Recall/HomRef|Recall/Het|Recall/HomVar|F1/HomRef|F1/Het|F1/Hom
    Var|loss>: The metric for measuring the best checkpoint.
    (default: 'F1/All')
  --checkpoint_dir: Directory where the model was written to.
    (default: '/tmp/deepvariant/')
  --dataset_config_pbtxt: The path to the dataset config file.
  --eval_dir: This is used only to generate eval_name, if that is not provided.
  --eval_name: Name of the evaluation if user needs to run multiple evaluations
    on different data sets, such as on training data vs test data. Metrics for
    different evaluations are saved in separate directories, and appear
    separately in tensorboard.  The directory will be named "eval_"+eval_name
  --eval_timeout: Maximum seconds between checkpoints before evaluation
    terminates.
    (default: '20000')
    (an integer)
  --gcp_project: Project name for the Cloud TPU-enabled project. If not
    specified, we will attempt to automatically detect the GCE project from
    metadata.
  --kmp_blocktime: Value to set the KMP_BLOCKTIME environment variable to for
    efficient MKL evaluation. See
    https://www.tensorflow.org/performance/performance_guide for more
    information. The default value is 0, which provides the best performance in
    our tests. Set this flag to "" to not set the variable.
    (default: '0')
  --master: GRPC URL of the master (e.g. grpc://ip.address.of.tpu:8470). You
    must specify either this flag or --tpu_name.
  --max_ckpt_to_evaluate: Max ckpt number to evaluate (inclusive).
    (an integer)
  --max_examples: Maximum number of examples to evaluate. Set to None (default)
    to evaluate all examples. If not None, must be a positive integer and at
    most `n_examples // max_example batches` will be evaluated.
    (an integer)
  --min_eval_interval_s: Minimum seconds between evaluations.
    (default: '180')
    (an integer)
  --model_name: The name of the model to use for predictions.
    (default: 'inception_v3')
  --tpu_name: Name of the Cloud TPU for Cluster Resolvers. You must specify
    either this flag or --master.
  --tpu_zone: GCE zone where the Cloud TPU is located in. If not specified, we
    will attempt to automatically detect the GCE project from metadata.
  --[no]use_tpu: use tpu if available
    (default: 'false')

absl.app:
  -?,--[no]help: show this help
    (default: 'false')
  --[no]helpfull: show full help
    (default: 'false')
  --[no]helpshort: show this help
    (default: 'false')
  --[no]helpxml: like --helpfull, but generates XML output
    (default: 'false')
  --[no]only_check_args: Set to true to validate args and exit.
    (default: 'false')
  --[no]pdb: Alias for --pdb_post_mortem.
    (default: 'false')
  --[no]pdb_post_mortem: Set to true to handle uncaught exceptions with PDB post
    mortem.
    (default: 'false')
  --profile_file: Dump profile information to a file (for python -m pstats).
    Implies --run_with_profiling.
  --[no]run_with_pdb: Set to true for PDB debug mode
    (default: 'false')
  --[no]run_with_profiling: Set to true for profiling the script. Execution will
    be slower, and the output format might change over time.
    (default: 'false')
  --[no]use_cprofile_for_profiling: Use cProfile instead of the profile module
    for profiling. This has no effect unless --run_with_profiling is set.
    (default: 'true')

absl.logging:
  --[no]alsologtostderr: also log to stderr?
    (default: 'false')
  --log_dir: directory to write logfiles into
    (default: '')
  --logger_levels: Specify log level of loggers. The format is a CSV list of
    `name:level`. Where `name` is the logger name used with
    `logging.getLogger()`, and `level` is a level name  (INFO, DEBUG, etc). e.g.
    `myapp.foo:INFO,other.logger:DEBUG`
    (default: '')
  --[no]logtostderr: Should only log to stderr?
    (default: 'false')
  --[no]showprefixforinfo: If False, do not prepend prefix to info messages when
    it's logged to stderr, --verbosity is set to INFO level, and python logging
    is used.
    (default: 'true')
  --stderrthreshold: log messages at this level, or more severe, to stderr in
    addition to the logfile.  Possible values are 'debug', 'info', 'warning',
    'error', and 'fatal'.  Obsoletes --alsologtostderr. Using --alsologtostderr
    cancels the effect of this flag. Please also note that this flag is subject
    to --verbosity and requires logfile not be stderr.
    (default: 'fatal')
  -v,--verbosity: Logging verbosity level. Messages logged at this level or
    lower will be included. Set to 1 for debug logging. If the flag was not set
    or supplied, the value will be changed from the default of -1 (warning) to 0
    (info) after flags are parsed.
    (default: '-1')
    (an integer)

absl.testing.absltest:
  --test_random_seed: Random seed for testing. Some test frameworks may change
    the default value of this flag between runs, so it is not appropriate for
    seeding probabilistic tests.
    (default: '301')
    (an integer)
  --test_randomize_ordering_seed: If positive, use this as a seed to randomize
    the execution order for test cases. If "random", pick a random seed to use.
    If 0 or not set, do not randomize test case execution order. This flag also
    overrides the TEST_RANDOMIZE_ORDERING_SEED environment variable.
    (default: '')
  --test_srcdir: Root of directory tree where source files live
    (default: '')
  --test_tmpdir: Directory for temporary testing files
    (default: '/tmp/absl_testing')
  --xml_output_file: File to store XML test results
    (default: '')

deepvariant.logging_level:
  --logging_level: select general logging threshold.
    (default: 'INFO')

deepvariant.modeling:
  --[no]allow_warmstart_from_different_num_channels: If True, always allow
    warmstarting from model checkpoints that has different number of channels.
    (default: 'false')
  --label_smoothing: Amount of label smoothing to use. By default this is
    0.0001% meaning that we expect a label error at a rate of 1 / 1,000,000
    (default: '1e-06')
    (a number)
  --learning_rate: Initial learning rate.
    (default: '0.064')
    (a number)
  --learning_rate_decay_factor: Learning rate decay factor.
    (default: '0.94')
    (a number)
  --moving_average_decay: The decay to use for the moving average.
    (default: '0.9999')
    (a number)
  --num_epochs_per_decay: Number of epochs after which learning rate decays.
    (default: '2.0')
    (a number)
  --rmsprop_decay: Decay term for RMSProp.
    (default: '0.9')
    (a number)
  --rmsprop_epsilon: Epsilon term for RMSProp.
    (default: '1.0')
    (a number)
  --rmsprop_momentum: Momentum.
    (default: '0.9')
    (a number)
  --save_interval_secs: Interval (in seconds) at which the model data should be
    checkpointed. Set to 0 to disable, -1 to ignore. Exclusive with
    save_interval_steps.
    (default: '600')
    (an integer)
  --save_interval_steps: Interval (in steps) at which the model data should be
    checkpointed. Set to 0 to disable, -1 to ignore. Exclusive with
    save_interval_secs.
    (default: '-1')
    (an integer)
  --save_summary_steps: Number of steps which must have run before showing
    summaries.
    (default: '100')
    (an integer)
  --seq_type_embedding_size: Set the embedding size for the sequencing type
    embeddings. Default is 200. This flag is only useful when model_name is
    `inception_v3_embedding`.
    (default: '200')
    (an integer)

tensorflow.python.ops.parallel_for.pfor:
  --[no]op_conversion_fallback_to_while_loop: DEPRECATED: Flag is ignored.
    (default: 'true')

tensorflow.python.tpu.client.client:
  --[no]hbm_oom_exit: Exit the script when the TPU HBM is OOM.
    (default: 'true')
  --[no]runtime_oom_exit: Exit the script when the TPU runtime is OOM.
    (default: 'true')

absl.flags:
  --flagfile: Insert flag definitions from the given file into the command line.
    (default: '')
  --undefok: comma-separated list of flag names that it is okay to specify on
    the command line even if the program does not define a flag with that name.
    IMPORTANT: flags in this list that have arguments MUST use the --flag=value
    format.
    (default: '')
