# Supplementary material for: Overcoming limitations to customize DeepVariant for domesticated animals with TrioTrain
Source: Genome Res. 2025 Aug;35(8):1859–74. doi: 10.1101/gr.279542.124 (PMC12315867; doi:10.1101/gr.279542.124)
Supplement: Supplement 1 [file Supplemental_Code.tar.gz › DV-TrioTrain-0.8/scripts/setup/build.sh]

#!/bin/bash
# scripts/setup/build.sh

# NOTE: Begin an interactive session first!
# source scripts/start_interactive.sh

echo -e "=== scripts/setup/build.sh > start $(date)"

# Load cluster-specific modules
# NOTE: You will need to change this bash script to 
# match your own system modules available
# Reach out to your cluster's sys admin for 
# installation guidelines
source scripts/setup/modules.sh

# NOTE: both are required, since can't run the 
# GPU version used for training 
# on a non-GPU hardware

# Install GPU-specific apptainer container
bash scripts/setup/build_containers.sh DeepVariant-GPU

# Install CPU-specific apptainer container
bash scripts/setup/build_containers.sh DeepVariant-CPU

# Install the happ.py apptainer container
bash scripts/setup/build_happy.sh

# Install the conda env needed for python package 'triotrain'
source scripts/setup/build_beam.sh

# Download the appropriate shuffling script from Google Genomoics Health Group
bash scripts/setup/download_shuffle.sh

# Download pre-trained models
bash scripts/setup/download_models.sh

# Download GIAB trio data v4.2.1 for benchmarking
bash scripts/setup/download_GIAB.sh

# RUN INTERACTIVELY TO MAKE SURE IT WORKS!
bash triotrain/variant_calling/data/GIAB/bam/AJtrio.download 

bash triotrain/variant_calling/data/GIAB/bam/HCtrio.download 

# then calculate coverage with an SBATCH job 
# bash triotrain/scripts/setup/run_jobs.sh

# Create the rtg-tools reference files for the Human ref genome GRCh38
# NOTE: this must be run after download_GIAB!
bash scripts/setup/setup_rtg_tools.sh

echo -e "=== scripts/setup/build.sh > end $(date)"
