# Supplementary material for: Overcoming limitations to customize DeepVariant for domesticated animals with TrioTrain
Source: Genome Res. 2025 Aug;35(8):1859–74. doi: 10.1101/gr.279542.124 (PMC12315867; doi:10.1101/gr.279542.124)
Supplement: Supplement 1 [file Supplemental_Code.tar.gz › DV-TrioTrain-0.8/scripts/setup/download_GIAB.sh]

#!/bin/bash
# scripts/setup/download_GIAB.sh
echo -e "=== scripts/setup/download_GIAB.sh > start $(date)"

# NOTES --------------------------------------------------------------#
# The DV developers use the following data in their walk-through docs:
# 1) Reference Genome Version: GRCh38_no_alt_analysis_set.fasta
# 2) Benchmark Sample: HGOO3 [AshkenazimTrio-Father], typically only Chr20.
# 3) PopVCF (without genotypes): v3_missing2ref

# However, for a direct comparision between our cattle model and previous models, 
# we need to calculate Mendelian Inheritance Errors (MIE). Therefore, we will be 
# downloading the parents in this trio. We'll also need to download the reference 
# PopVCF used to build the humanWGS_AF model.

#-------------------------------------------------------------------#
#                            GIAB Trio1                             #
#-------------------------------------------------------------------#
# Known as the Ashkenazi Jew Trio
# From Personal Genome Project
# AJ Son = HG002_NA24385_son
# AJ Father = HG003_NA24149_father
# AJ Mother = HG004_NA24143_mother

#-------------------------------------------------------------------#
#                            GIAB Trio2                             #
#-------------------------------------------------------------------#
# Known as the Han Chinese Trio
# From Personal Genome Project
# Chinese Son = HG005_NA24631_son
# Chinese Father = HG006_NA24694_father
# Chinese Mother = HG007_NA24695_mother

# A preprint describing these calls is at https://doi.org/10.1101/2020.07.24.212712.  
# The paper(s) above can be cited for use of the benchmark, and please 
# cite http://www.nature.com/articles/sdata201625 (doi:10.1038/sdata.2016.25) 
# when using the corresponding sequencing data.

cd triotrain/variant_calling/data/GIAB

##===================================================================
##                         General Files                             
##===================================================================

## --------------- Download Reference Genome ------------------------
## NOTES ----
## Files Downloaded Include:
## 1. GRCh38 reference genome [FASTA]
## 2. GRCh38 index [FAI]

# Create the output dir
install --directory --verbose reference

REFDIR=ftp://ftp.ncbi.nlm.nih.gov/genomes/all/GCA/000/001/405/GCA_000001405.15_GRCh38/seqs_for_alignment_pipelines.ucsc_ids/
REFFILE=GCA_000001405.15_GRCh38_no_alt_analysis_set

if [ ! -f ./reference/md5checksums.txt ]; then
    echo "$(date '+%Y-%m-%d %H:%M:%S') INFO: downloading GRCh38 checksum now..."
    curl -s --continue-at - ${REFDIR}/md5checksums.txt -o ./reference/md5checksums.txt
else
    echo "$(date '+%Y-%m-%d %H:%M:%S') INFO: file found | './reference/md5checksums.txt'"
fi

# Define the file extensions to be downloaded:
declare -a Ext=(".fna.gz" ".fna.fai")

if [ ! -f "./reference/GRCh38_no_alt_analysis_set.fasta" ]; then 
    for e in ${Ext[@]}; do
        if [ -f ./reference/md5checksums.txt ]; then
            echo "$(date '+%Y-%m-%d %H:%M:%S') INFO: downloading ${REFFILE}${e} now..."
            curl -s --continue-at - "${REFDIR}/${REFFILE}${e}" -o "./reference/${REFFILE}${e}" 
            echo "$(date '+%Y-%m-%d %H:%M:%S') INFO: checking ${REFFILE}${e} for corruption..."
            check_sum=$(cat ./reference/md5checksums.txt | grep "${REFFILE}${e}")
            old_path="./"
            new_path="./reference/"
            valid_check_sum="${check_sum/$old_path/$new_path}"
            echo "$(date '+%Y-%m-%d %H:%M:%S') INFO: $(echo $valid_check_sum | md5sum -c)"
        else
            echo "$(date '+%Y-%m-%d %H:%M:%S') INFO: file found | '${REFFILE}${e}'"
        fi
    done
fi

if [ -f "./reference/${REFFILE}.fna.gz" ]; then
    echo "$(date '+%Y-%m-%d %H:%M:%S') INFO: Unzipping GRCh38 and re-naming reference files now..."
    gunzip -c "./reference/${REFFILE}.fna.gz" > "./reference/GRCh38_no_alt_analysis_set.fasta"
    rm "./reference/${REFFILE}.fna.gz"
    mv "./reference/${REFFILE}.fna.fai" ./reference/GRCh38_no_alt_analysis_set.fasta.fai
else
    echo "$(date '+%Y-%m-%d %H:%M:%S') INFO: reference re-named already... SKIPPING AHEAD"
fi

## --------------- Download Population VCF --------------------------
## NOTES ----
## Files Downloaded Include:
## 1. One-thousand genomes (1kGP) allele frequencies [VCF]
## 2. Allele-frequencies index [TBI]
## These data are ~940GiB to download completly.
## THERE ARE TWO PAGES OF FILES! (v)
## The newest version of WGS_AF model can be viewed on GCP 
## here: https://console.cloud.google.com/storage/browser/brain-genomics-public/research/cohort/1KGP/cohort_dv_glnexus_opt/v3_missing2ref?pageState=(%22StorageObjectListTable%22:(%22f%22:%22%255B%255D%22))&prefix=&forceOnObjectsSortingFiltering=false

# Create the output dir
mkdir -p allele_freq

# Define where to get the AF data
AF_DIR="https://storage.googleapis.com/brain-genomics-public/research/cohort/1KGP/cohort_dv_glnexus_opt/v3_missing2ref"

for i in {{1..22},X,Y}
do  
    if [ ! -f ./allele_freq/cohort-chr${i}.release_missing2ref.no_calls.vcf.gz ]; then
        echo "$(date '+%Y-%m-%d %H:%M:%S') INFO: downloading chr${i} PopVCF..."
        curl -s --continue-at - ${AF_DIR}/cohort-chr${i}.release_missing2ref.no_calls.vcf.gz -o ./allele_freq/cohort-chr${i}.release_missing2ref.no_calls.vcf.gz 
    else
        echo "$(date '+%Y-%m-%d %H:%M:%S') INFO: file found | 'chr${i} PopVCF'"
    fi

    if [ ! -f ./allele_freq/cohort-chr${i}.release_missing2ref.no_calls.vcf.gz.tbi ]; then
        echo "$(date '+%Y-%m-%d %H:%M:%S') INFO: downloading chr${i} index ..." 
        curl -s --continue-at - ${AF_DIR}/cohort-chr${i}.release_missing2ref.no_calls.vcf.gz.tbi -o ./allele_freq/cohort-chr${i}.release_missing2ref.no_calls.vcf.gz.tbi 
    else
        echo "$(date '+%Y-%m-%d %H:%M:%S') INFO: file found | 'chr${i} index'"
    fi
done

# Merge the chr AF into a genome-wide AF
if [ ! -f "./allele_freq/PopVCF.merge.list" ]; then 
    for i in {{1..22},X,Y}
    do
        echo "././triotrain/variant_calling/data/GIAB/allele_freq/cohort-chr$i.release_missing2ref.no_calls.vcf.gz" >> ./allele_freq/PopVCF.merge.list
    done
fi

if [ ! -f "./allele_freq/concat_PopVCFs.sh" ]; then 
echo -e "source ./scripts/setup/modules.sh
bcftools concat --file-list ./triotrain/variant_calling/data/GIAB/allele_freq/PopVCF.merge.list -Oz -o ./triotrain/variant_calling/data/GIAB/allele_freq/cohort.release_missing2ref.no_calls.vcf.gz
bcftools index ./triotrain/variant_calling/data/GIAB/allele_freq/cohort.release_missing2ref.no_calls.vcf.gz" > ./allele_freq/concat_PopVCFs.sh
fi

##===================================================================
##                       Trio-Specific Files                             
##===================================================================

## --------------- Download GIAB Truth Files ------------------------
## NOTES ---- 
## Currently using v4.2.1
## Files Downloaded Include:
## 1. benchmarking region files [BED]
## 2. benchmarking genotypes [VCF]
## 3. benchmarking genotype index [TBI]
## The benchmarking files from NIST can be found here: https://ftp-trace.ncbi.nlm.nih.gov/ReferenceSamples/giab/release/

# Create output dir
mkdir -p benchmark

# Define where to get the truth data
TRUTHDIR=https://ftp-trace.ncbi.nlm.nih.gov/ReferenceSamples/giab/release
benchmark_version="_GRCh38_1_22_v4.2.1_benchmark"
bench_ext=("_noinconsistent.bed" ".vcf.gz" ".vcf.gz.tbi")

#-------------------------------------------------------------------#
#                            GIAB Trio1                             #
#-------------------------------------------------------------------#
declare -A Trio1=(["HG002"]="HG002_NA24385_son" ["HG003"]="HG003_NA24149_father" ["HG004"]="HG004_NA24143_mother")
for t in ${!Trio1[@]}; do
    echo "$(date '+%Y-%m-%d %H:%M:%S') INFO: downloading ${t}=${Trio1[${t}]} benchmarking files now..."
    for e in ${!bench_ext[@]}; do
        if [ ! -f "./benchmark/${t}${benchmark_version}${bench_ext[${e}]}" ]; then
            echo "$(date '+%Y-%m-%d %H:%M:%S') INFO: downloading ${t}${benchmark_version}${bench_ext[${e}]}..."
            curl --continue-at - ${TRUTHDIR}/AshkenazimTrio/${Trio1[${t}]}/NISTv4.2.1/GRCh38/${t}${benchmark_version}${bench_ext[${e}]} -o ./benchmark/${t}${benchmark_version}${bench_ext[${e}]}
            # No MD5 listed on NIST FTP SITE!
        else
            echo "$(date '+%Y-%m-%d %H:%M:%S') INFO: file found | '${t}${benchmark_version}${bench_ext[${e}]}'"
        fi
    done

    # Download the README
    if [ ! -f "./benchmark/${t}_README_v4.2.1.txt" ]; then
        echo "$(date '+%Y-%m-%d %H:%M:%S') INFO: downloading ${t} readme..."
        curl -s --continue-at - ${TRUTHDIR}/AshkenazimTrio/${Trio1[${t}]}/NISTv4.2.1/README_v4.2.1.txt -o ./benchmark/${t}_README_v4.2.1.txt 
    else
        echo "$(date '+%Y-%m-%d %H:%M:%S') INFO: file found | '${t}_README_v4.2.1.txt'"
    fi
done

#-------------------------------------------------------------------#
#                            GIAB Trio2                             #
#-------------------------------------------------------------------#
bench_ext=(".bed" ".vcf.gz" ".vcf.gz.tbi")
declare -A Trio2=(["HG005"]="HG005_NA24631_son" ["HG006"]="HG006_NA24694_father" ["HG007"]="HG007_NA24695_mother")

for t in ${!Trio2[@]}; do
    echo "$(date '+%Y-%m-%d %H:%M:%S') INFO: downloading ${t}=${Trio2[${t}]} benchmarking files now..."

    # Download the MD5
    if [ ! -f "./benchmark/${t}_benchmark.md5" ]; then
        echo "$(date '+%Y-%m-%d %H:%M:%S') INFO: downloading ${t} MD5..."
        curl -s --continue-at - ${TRUTHDIR}/ChineseTrio/${Trio2[${t}]}/NISTv4.2.1/md5.in -o ./benchmark/${t}_benchmark.md5 
    else
        echo "$(date '+%Y-%m-%d %H:%M:%S') INFO: file found | '${t}_benchmark.md5'"
    fi

    for e in ${!bench_ext[@]}; do
        if [ ! -f "./benchmark/${t}${benchmark_version}${bench_ext[${e}]}" ]; then
            echo "$(date '+%Y-%m-%d %H:%M:%S') INFO: downloading ${t}${benchmark_version}${bench_ext[${e}]}..."
            curl --continue-at - ${TRUTHDIR}/ChineseTrio/${Trio2[${t}]}/NISTv4.2.1/GRCh38/${t}${benchmark_version}${bench_ext[${e}]} -o ./benchmark/${t}${benchmark_version}${bench_ext[${e}]}

            echo "$(date '+%Y-%m-%d %H:%M:%S') INFO: checking ./benchmark/${t}${benchmark_version}${bench_ext[${e}]} for corruption..."
            check_sum=$(cat ./benchmark/${t}_benchmark.md5 | grep "${t}${benchmark_version}${bench_ext[${e}]}" | head -n1)
            old_path="GRCh38/"
            new_path="./benchmark/"
            valid_check_sum="${check_sum/$old_path/$new_path}"
            msg=$(echo $valid_check_sum | md5sum -c -)
            if [ $? -eq 0 ]; then 
                echo $(date '+%Y-%m-%d %H:%M:%S') INFO: $msg && capture_status $msg tracker_file.txt
            fi
        else
            echo "$(date '+%Y-%m-%d %H:%M:%S') INFO: file found | '${t}${benchmark_version}${bench_ext[${e}]}'"
        fi
    done
    
    # Download the README
    if [ ! -f "./benchmark/${t}_README_v4.2.1.txt" ]; then
        echo "$(date '+%Y-%m-%d %H:%M:%S') INFO: downloading ${t} readme..."
        curl -s --continue-at - ${TRUTHDIR}/ChineseTrio/${Trio2[${t}]}/NISTv4.2.1/README_v4.2.1.txt -o ./benchmark/${t}_README_v4.2.1.txt 
    else
        echo "$(date '+%Y-%m-%d %H:%M:%S') INFO: file found | '${t}_README_v4.2.1.txt'"
    fi
    
done

## --------------- Download GIAB Aligned Reads ----------------------
## NOTES ---- 
## Files Downloaded Include:
## 1. NIST Illumina 2x250bp sequence reads alligned to GRCh38 [BAM]
## 2. Sequence reads index [BAI]
## 3. MD5 checksum [MD5]
## Indexes for various sequencing data and aligned files can be found here: https://github.com/genome-in-a-bottle/giab_data_indexes

## Function for downloading BAM + BAI files -----------
download () {
    file_input=$1

    # split the file_path into an array
    IFS='_' read -r -a result <<< "$file_input"
    trio_name=${result[0]}
    
    if [ ! -f "./bam/${trio_name}.download" ]; then 
        # echo "source ./scripts/setup/modules.sh" > ./bam/$trio_name.download
        # Command Translation:

        # For each line after the header row:
        # First, use the first column in each row,
        # from the .txt file input, and
        # extract the BAM file path end, called "filename", using
        # the shell cmd called "basename", then
        # close that shell command

        # Next, if "filename" containes the correct reference genome name,
        # print a command to download that file
        # with timestamp wrappers before/after

        # Next, process the MD5 flexibly...
        # For HG002, use the corrected MD5 sum (output)
        # For all others, use the original MD5 sum ($2)

        # Next, write the correct MD5 + filepath to a new file, and
        # print the command for checking the MD5 sum 

        # Next, use the 3rd column in each row, 
        # from the .txt file input, and
        # extract the BAI file path end, called "secondfile", using
        # the shell cmd called "basename", then
        # close that shell command

        # Next, if "filename" containes the correct reference genome name,
        # print a command to download that file
        # with timestamp wrappers before/after

        # Next, process the MD5 flexibly...
        # For HG002, use the corrected MD5 sum (output)
        # For all others, use the original MD5 sum ($2)

        # Next, write the correct MD5 + filepath to a new file, and
        # print the command for checking the MD5 sum.

        awk -F '\t' 'NR!=1 { 
            cmd = "basename " $1
            cmd | getline filename
            close(cmd)
            }

            index(filename, "GRCh38") {
                print "echo $(date \"+%Y-%m-%d %H:%M:%S\") INFO: downloading ["filename"] now..." 
                print "curl -o ./triotrain/variant_calling/data/GIAB/bam/"filename" -C - "$1" --keepalive-time 300"
                print "echo $(date \"+%Y-%m-%d %H:%M:%S\") INFO: downloading ["filename"]... done"
                }

                filename ~ /HG002.GRCh38/ {
                    cmd = "grep -Fw "filename" ./bam/HG002_corrected_md5sums.feb19upload.txt" 
                    cmd | getline result
                    close(cmd)
                    split(result, output, " ")
                    print "echo "output[1]"\t./triotrain/variant_calling/data/GIAB/bam/"filename" > ./triotrain/variant_calling/data/GIAB/bam/"filename".md5"
                }

                filename !~ /HG002/ && filename ~ /GRCh38/ {
                    print "echo "$2"\t./triotrain/variant_calling/data/GIAB/bam/"filename" > ./triotrain/variant_calling/data/GIAB/bam/"filename".md5"
                }
            
            index(filename, "GRCh38") {
                print "echo $(date \"+%Y-%m-%d %H:%M:%S\") INFO: checking ["filename"] for corruption..."
                print "md5sum -c ./triotrain/variant_calling/data/GIAB/bam/"filename".md5"
                print "echo $(date \"+%Y-%m-%d %H:%M:%S\") INFO: checking ["filename"] for corruption... done"
            
                print "echo ----------------------------------------------------"
            }

            {
                cmd = "basename " $3
                cmd | getline secondfile
                close(cmd)
            }

            index(secondfile, "GRCh38") {
                print "echo $(date \"+%Y-%m-%d %H:%M:%S\") INFO: downloading ["secondfile"] now..."  
                print "curl -o ./triotrain/variant_calling/data/GIAB/bam/"secondfile" -C - "$3
                print "echo $(date \"+%Y-%m-%d %H:%M:%S\") INFO: downloading ["secondfile"] ... done"
                }

                secondfile ~ /HG002.GRCh38/ {
                    cmd = "grep -Fw "secondfile" ./bam/HG002_corrected_md5sums.feb19upload.txt" 
                    cmd | getline result
                    close(cmd)
                    split(result, output, " ")
                    print "echo "output[1]"\t./triotrain/variant_calling/data/GIAB/bam/"secondfile" > ./triotrain/variant_calling/data/GIAB/bam/"secondfile".md5"
                }

                secondfile !~ /HG002/ && secondfile ~ /GRCh38/ {
                    print "echo "$4"\t./triotrain/variant_calling/data/GIAB/bam/"secondfile" > ./triotrain/variant_calling/data/GIAB/bam/"secondfile".md5"
                }
            
            index(secondfile, "GRCh38") {
                print "echo $(date \"+%Y-%m-%d %H:%M:%S\") INFO: checking ["secondfile"] for corruption..."
                print "md5sum -c ./triotrain/variant_calling/data/GIAB/bam/"secondfile".md5"
                print "echo $(date \"+%Y-%m-%d %H:%M:%S\") INFO: checking ["secondfile"] for corruption... done"
            
                print "echo ===================================================="
            }' "./bam/${file_input}"  >> "./bam/${trio_name}.download"
    else
        echo "$(date '+%Y-%m-%d %H:%M:%S') INFO: file found | './triotrain/variant_calling/data/GIAB/bam/${trio_name}.download'"
    fi
    }

## Function for calculating AVG COVERAGE -----------
calc_cov () {
    file_input=$1

    # split the file_path into an array
    IFS='_' read -r -a result <<< "$file_input"
    trio_name=${result[0]}
    
    if [ ! -f "./bam/${trio_name}.run" ]; then
        # echo "source ./scripts/setup/modules.sh" > ./bam/${trio_name}.run

        # Command Translation:
        # For each line after the header row:
        # First, use the first column in each row,
        # from the .txt file input, and
        # extract the BAM file path end, called "filename", using
        # the shell cmd called "basename", then
        # close that shell command

        # Next, if "filename" containes the correct reference genome name,
        # print a if/then statement to test if job file to run coverage 
        # calculations exists, and create it if it does not.

        # print a if/then statement to test if output from avg_coverage 
        # calculations exists, and create it if it does not.

        awk -F '\t' 'NR!=1 { 
            cmd = "basename " $1 
            cmd | getline filename
            close(cmd)
            }

            index(filename, "GRCh38") {
                cmd = "basename " filename " .bam"
                cmd | getline label
                close(cmd)

                print "if [ ! -f ./triotrain/variant_calling/data/GIAB/bam/"label".coverage.out ]; then"
                print "    echo \"$(date \"+%Y-%m-%d %H:%M:%S\")  INFO: Calculating Coverage for ["label"] now...\"" 
                print "    samtools coverage ./triotrain/variant_calling/data/GIAB/bam/"filename" --output ./triotrain/variant_calling/data/GIAB/bam/"label".coverage.out"
                print "    echo \"$(date \"+%Y-%m-%d %H:%M:%S\")  INFO: Calculating Coverage for ["label"] now... done\""
                print "else"
                print "    echo \"$(date \"+%Y-%m-%d %H:%M:%S\")  INFO: bash file found | ./triotrain/variant_calling/data/GIAB/bam/"label".coverage.out\""
                print "fi"
                print "echo ----------------------------------------------------"
                split(label, output, ".")
                print "if [ ! -f ./triotrain/variant_calling/data/GIAB/bam/"output[1]".avg_coverage.out ]; then"
                print "    echo \"$(date \"+%Y-%m-%d %H:%M:%S\")  INFO: Calculating Average Coverage for ["output[1]"] now...\"" 
                print "    awk '\''{ total += $6; count++ } END { print \""label" AVERAGE COVERAGE = \" total/count }'\'' ./triotrain/variant_calling/data/GIAB/bam/"label".coverage.out > ./triotrain/variant_calling/data/GIAB/bam/"output[1]".avg_coverage.out"
                print "    echo \"$(date \"+%Y-%m-%d %H:%M:%S\")  INFO: Calculating Average Coverage for ["output[1]"] now... done\""
                print "else"
                print "    echo \"$(date \"+%Y-%m-%d %H:%M:%S\")  INFO: output file found | ./triotrain/variant_calling/data/GIAB/bam/"output[1]".avg_coverage.out\""
                print "fi" 
                
                print "echo ===================================================="
                } ' "./bam/${file_input}"  >> "./bam/${trio_name}.run"

        # if running on an interactive session with lots of memory, 
        # uncomment the line below
        # . ./bam/$1.run
    else
        echo "$(date '+%Y-%m-%d %H:%M:%S') INFO: file found | './triotrain/variant_calling/data/GIAB/bam/${trio_name}.run'"
    fi
    }

# output dir
mkdir -p bam

#-------------------------------------------------------------------#
#                            GIAB Trio1                             #
#-------------------------------------------------------------------#
# BAM and BAI with MD5 checksums can be found here: https://github.com/genome-in-a-bottle/giab_data_indexes/blob/c4d3b95c2ebf14c175151e4723f82e8980722e90/AshkenazimTrio/alignment.index.AJtrio_Illumina_2x250bps_novoalign_GRCh37_GRCh38_NHGRI_06062016

## CHECKSUMS -----------
echo "$(date '+%Y-%m-%d %H:%M:%S') INFO: downloading AJ Trio checksum now..."
curl -s -C - https://raw.githubusercontent.com/genome-in-a-bottle/giab_data_indexes/master/AshkenazimTrio/alignment.index.AJtrio_Illumina_2x250bps_novoalign_GRCh37_GRCh38_NHGRI_06062016 -o ./bam/AJtrio_Illumina_2x250bps_novoaligns_GRCh37_GRCh38.txt 

# NOTE: 07 JUNE 2023:
# The checksum for HG002 does not match the ^ above MD5,
# therefore, download the correct one. 

curl -s -C - https://ftp.ncbi.nlm.nih.gov/ReferenceSamples/giab/data/AshkenazimTrio/HG002_NA24385_son/NIST_Illumina_2x250bps/novoalign_bams/HG002_corrected_md5sums.feb19upload.txt -o ./bam/HG002_corrected_md5sums.feb19upload.txt
echo "$(date '+%Y-%m-%d %H:%M:%S') INFO: downloading AJ Trio checksum now... done"

download "AJtrio_Illumina_2x250bps_novoaligns_GRCh37_GRCh38.txt"
# calc_cov "AJtrio_Illumina_2x250bps_novoaligns_GRCh37_GRCh38.txt" 

#-------------------------------------------------------------------#
#                            GIAB Trio2                             #
#-------------------------------------------------------------------#
# BAM and BAI with MD5 checksums can be found here: https://github.com/genome-in-a-bottle/giab_data_indexes/blob/master/ChineseTrio/alignment.index.ChineseTrio_Illumina300X100X_wgs_novoalign_GRCh37_GRCh38_NHGRI_04062016 

## CHECKSUMS -----------
echo "$(date '+%Y-%m-%d %H:%M:%S') INFO: downloading HC Trio checksum now..."
curl -s -C - https://raw.githubusercontent.com/genome-in-a-bottle/giab_data_indexes/master/ChineseTrio/alignment.index.ChineseTrio_Illumina300X100X_wgs_novoalign_GRCh37_GRCh38_NHGRI_04062016 -o ./bam/HCtrio_Illumina300X100X_wgs_novoalign_GRCh37_GRCh38.txt 
echo "$(date '+%Y-%m-%d %H:%M:%S') INFO: downloading HC Trio checksum now... done"

download "HCtrio_Illumina300X100X_wgs_novoalign_GRCh37_GRCh38.txt"
# calc_cov "HCtrio_Illumina300X100X_wgs_novoalign_GRCh37_GRCh38.txt"

echo -e "=== scripts/setup/download_humanGIABdata.sh > end $(date)"
