# Supplementary material for: Overcoming limitations to customize DeepVariant for domesticated animals with TrioTrain
Source: Genome Res. 2025 Aug;35(8):1859–74. doi: 10.1101/gr.279542.124 (PMC12315867; doi:10.1101/gr.279542.124)
Supplement: Supplement 1 [file Supplemental_Code.tar.gz › DV-TrioTrain-0.8/scripts/setup/download_shuffle.sh]

#!/bin/bash
# scripts/setup/download_shuffle.sh
echo -e "=== scripts/setup/download_shuffle.sh > start $(date)"

##======= Download Shuffle Script =================================##
export SHUFFLE_VERSION=${BIN_VERSION_DV:0:3}

echo "$(date '+%Y-%m-%d %H:%M:%S') INFO: Downloading Google Beam Shuffling Script - v${SHUFFLE_VERSION}"
curl -C - https://raw.githubusercontent.com/google/deepvariant/r${SHUFFLE_VERSION}/tools/shuffle_tfrecords_beam.py -o triotrain/model_training/prep/shuffle_tfrecords_beam.py

##=================================================================##

echo -e "=== scripts/setup/download_shuffle.sh > end $(date)"
