# Supplementary material for: Overcoming limitations to customize DeepVariant for domesticated animals with TrioTrain
Source: Genome Res. 2025 Aug;35(8):1859–74. doi: 10.1101/gr.279542.124 (PMC12315867; doi:10.1101/gr.279542.124)
Supplement: Supplement 1 [file Supplemental_Code.tar.gz › DV-TrioTrain-0.8/scripts/setup/helper_functions.sh]

#!/bin/bash
#================================================================
# HEADER
#================================================================
#% SYNOPSIS
#+    helper_functions.sh args ...
#%
#% DESCRIPTION
#%    These functions capture the error codes of a sub-process,
#%    to have the SLURM SBATCH keep the status of the tasks.
#%
#% REQUIRED ARGS
#%    $1 [str]    Message to be printed into a new file
#%    $2 [str]    Path to a new file
#%
#% EXAMPLES
#%    export STATUS_FILE=/path/to/output.txt
#%    export MESSAGE='"statement to be printed after execution"'
#%    bash /script/to/execute.sh
#%    capture_status $MESSAGE $STATUS_FILE
#%
#  DEBUG OPTION
#    set -n  # Uncomment to check your syntax, without execution.
#    set -x  # Uncomment to debug this shell script
#
#================================================================
# END_OF_HEADER
#================================================================

# Error Handling Routine
capture_status()
{
    status=$?
    if [ $status -ne 0 ]; then
        # echo "Exit Status:" $status
        echo "ERROR: $1" >> $2
        exit $status
    elif [ $status -eq 0 ]; then
        echo "SUCCESS: $1" >> $2
        # exit 0        Uncomment this line to have the main proces terminate even if sub process worked
    fi
}

# Error Handling Routine
error_exit()
{
    status=$?
    if [ $status -ne 0 ]; then
        # echo "Exit Status:" $status
        echo "ERROR: $1" >> $2
        exit $status
    fi
}

# Success Handling Routine
success_exit()
{
    status=$?
    if [ $status -eq 0 ]; then
        echo "SUCCESS: $1" >> $2
        exit 0
    fi
}
