# Supplementary material for: Overcoming limitations to customize DeepVariant for domesticated animals with TrioTrain
Source: Genome Res. 2025 Aug;35(8):1859–74. doi: 10.1101/gr.279542.124 (PMC12315867; doi:10.1101/gr.279542.124)
Supplement: Supplement 1 [file Supplemental_Code.tar.gz › DV-TrioTrain-0.8/scripts/start_dev.sh]

#!/bin/bash
# scripts/start-conda.sh

# NOTE: To avoid 'conda init' errors:
# Excute this script with 
# source scripts/start_conda.sh instead of
# bash scripts/start_conda.sh

## Activate the new environment ##
conda activate ./miniconda_envs/dev/
