# Supplementary material for: Overcoming limitations to customize DeepVariant for domesticated animals with TrioTrain
Source: Genome Res. 2025 Aug;35(8):1859–74. doi: 10.1101/gr.279542.124 (PMC12315867; doi:10.1101/gr.279542.124)
Supplement: Supplement 1 [file Supplemental_Code.tar.gz › DV-TrioTrain-0.8/scripts/start_interactive.sh]

#!/bin/bash
# scripts/start_interactive.sh
# An example script of requesting interactive resources for the Hellbender SLURM Cluster
# NOTE: You will need to change this to match your own setup, such as 
# altering the partition name  and qos (i.e. 'Interactive') or,
# altering your account (i.e. 'schnabelr-lab')

# srun --pty -p schnabelr-umag --time=0-08:00:00 --mem=30G -A schnabelr-umag /bin/bash
# srun --pty -p schnabelr-lab --time=0-08:00:00 --mem=30G -A schnabelr-lab /bin/bash
srun --pty -p schnabelr-umag -A schnabelr-umag -n 64 --time=0-08:00:00 --mem=150G /bin/bash
# srun --pty -p requeue --time=0-06:00:00 --mem=10G /bin/bash
