# Supplementary material for: Overcoming limitations to customize DeepVariant for domesticated animals with TrioTrain
Source: Genome Res. 2025 Aug;35(8):1859–74. doi: 10.1101/gr.279542.124 (PMC12315867; doi:10.1101/gr.279542.124)
Supplement: Supplement 1 [file Supplemental_Code.tar.gz › DV-TrioTrain-0.8/triotrain/helpers/__init__.py]

# from helpers import helper_func as h, logger as log
# from helpers.iteration import Iteration

from helpers import utils
from helpers.dictionary import add_to_dict
from helpers.environment import Env
from helpers.files import TestFile, Files
from helpers.outputs import check_expected_outputs, check_if_output_exists
from helpers.wrapper import Wrapper, timestamp
