# Supplementary material for: Overcoming limitations to customize DeepVariant for domesticated animals with TrioTrain
Source: Genome Res. 2025 Aug;35(8):1859–74. doi: 10.1101/gr.279542.124 (PMC12315867; doi:10.1101/gr.279542.124)
Supplement: Supplement 1 [file Supplemental_Code.tar.gz › DV-TrioTrain-0.8/triotrain/helpers/collections.py]

#!/usr/bin/python3
"""
Original Source: https://github.com/Honno/coinflip/blob/main/src/coinflip/_randtests/common/collections.py#L17 

Only need this one method, and complete package (coinflip) is not available via Conda.

Example: from helpers.collections import Bins
"""

from bisect import bisect_left
from collections import Counter, defaultdict, OrderedDict
from natsort import natsorted
from collections.abc import Mapping, MutableMapping, MutableSequence
from functools import lru_cache
from itertools import chain
from numbers import Real
from typing import (
    Any,
    Callable,
    Dict,
    Generator,
    Iterable,
    Literal,
    NoReturn,
    Optional,
    Sequence,
    Tuple,
    Type,
    Union,
)


__all__ = ["Bins", "defaultlist", "FloorDict"]


class Bins(MutableMapping):
    """
    Mapping that initialises intervals as empty bins

    If a key is accessed that does not exist, the nearest interval is used.

    Parameters
    ----------
    intervals : ``Iterable[Real]``
        Non-existent keys will round to the closest of these intervals

    Examples
    --------
    >>> bins = Bins([-6, -3, 0, 3, 6])
    >>> bins
    {-6: 0, -3: 0, 0: 0, 3: 0, 6: 0}
    >>> bins[3] += 1                    # n = 3
    >>> bins
    {-6: 0, -3: 0, 0: 0, 3: 1, 6: 0}
    >>> bins[7] += 1                    # n = 6
    >>> bins[11] += 1                   # n = 6
    >>> bins[6.5] += 1                  # n = 6
    >>> bins
    {-6: 0, -3: 0, 0: 0, 3: 1, 6: 3}
    >>> bins[-1000000] += 1             # n = -6
    >>> bins
    {-6: 1, -3: 0, 0: 0, 3: 1, 6: 3}
    >>> bins[0.5] += 1                  # n = 0
    >>> bins
    {-6: 1, -3: 0, 0: 1, 3: 1, 6: 3}
    >>> del bins[6]
    {-6: 1, -3: 0, 0: 1, 3: 4}
    """

    def __init__(self, intervals: Iterable[Real]) -> None:
        self.intervals = tuple(intervals)
        counts = Counter(intervals)
        if any(count > 1 for count in counts.values()):
            raise ValueError("Duplicate intervals for binning were passed")

    def create_bins(self) -> None:
        empty_bins = {self._roundkey(interval): 0 for interval in self.intervals}
        self._sdict = OrderedDict(natsorted(empty_bins.items()))

    def __getitem__(self, key: Real) -> Any:
        interval = self._roundkey(key)
        return self._sdict[interval]

    def __setitem__(self, key: Real, value: Real) -> None:
        interval = self._roundkey(key)
        self._sdict[interval] = value

    def __delitem__(self, key: Real) -> None:
        value = self._sdict[key]
        del self._sdict[key]
        self[key] += value

    def _roundkey(self, key: Real) -> str:
        return Bins.find_closest_interval(self.intervals, key)

    def __iter__(self) -> Any:
        return iter(self._sdict)

    def __len__(self) -> int:
        return len(self._sdict)

    def __repr__(self) -> str:
        return str(dict(self))

    def __str__(self) -> str:
        return f"Bins({repr(self)})"
    

    @staticmethod
    @lru_cache()
    def find_closest_interval(intervals: Tuple[Real], key: Real) -> str:
        minkey = intervals[0]
        maxkey = intervals[-1]
        L = bisect_left(intervals, key)

        if key <= minkey:
            leftkey = intervals[L]
            rightkey = intervals[L + 1]

        elif key >= maxkey:
            L = bisect_left(intervals, maxkey)
            leftkey = intervals[L - 1]
            rightkey = maxkey

        else:
            leftkey = intervals[L - 1]
            rightkey = intervals[L]

        return f"({leftkey}:{rightkey}]"
 
class defaultlist(MutableSequence):
    """A list with default values

    Parameters
    ----------
    default_factory : ``Callable``, optional
    """

    def __init__(self, default_factory: Optional[Callable] = None) -> None:
        self._ddict = defaultdict(default_factory or defaultlist._none_factory)

    @staticmethod
    def _none_factory() -> None:
        return None

    @property
    def default_factory(self) -> Optional[Callable]:
        return self._ddict.default_factory

    @default_factory.setter
    def default_factory(self, default_factory: Optional[Callable]) -> None:
        self._ddict.default_factory = default_factory or defaultlist._none_factory

    def __getitem__(self, key: Union[int, slice]) -> Any:
        if isinstance(key, int):
            i = self._actualise_index(key)

            return self._ddict[i]

        elif isinstance(key, slice):
            srange = self._determine_srange(key)
            dlist = defaultlist(self.default_factory)
            dlist.extend(self._ddict[i] for i in srange)

            return dlist

        else:
            defaultlist._raise_type_error(type(key))

    def __setitem__(self, key: Union[int, slice], value: Any) -> None:
        if isinstance(key, int):
            i = self._actualise_index(key)
            self._ddict[i] = value

        elif isinstance(key, slice):
            values = list(value) if isinstance(value, Iterable) else [value]
            nvalues = len(values)

            srange = self._determine_srange(key)
            if srange:
                srange_min = min(srange[0], srange[-1])
                srange_max = max(srange[0], srange[-1])
            else:
                srange_min = srange_max = srange.start

            for i in srange:
                try:
                    del self._ddict[i]
                except KeyError:
                    pass

            diff = nvalues - len(srange)
            if diff:
                keys = list(self._ddict.keys())

                threshold = srange_min + nvalues
                reindexed_subdict = {}

                mid_keys = [k for k in keys if srange_min <= k < srange_max]
                for i, k in enumerate(sorted(mid_keys), start=threshold):
                    reindexed_subdict[i] = self._ddict[k]

                larger_keys = [k for k in self._ddict.keys() if k > srange_max]
                for k in larger_keys:
                    i = k + diff
                    reindexed_subdict[i] = self._ddict[k]

                self._ddict.update(reindexed_subdict)

            for i, v in enumerate(values, start=srange_min):
                self[i] = v

        else:
            defaultlist._raise_type_error(type(key))

    def __delitem__(self, key: Union[int, slice]) -> None:
        if isinstance(key, int):
            i = self._actualise_index(key)
            try:
                del self._ddict[i]
            except KeyError:
                pass

            larger_keys = [k for k in self._ddict.keys() if k > i]
            reindexed_subdict = {k - 1: self._ddict[k] for k in larger_keys}
            for k in larger_keys:
                del self._ddict[k]
            self._ddict.update(reindexed_subdict)

        elif isinstance(key, slice):
            srange = self._determine_srange(key)
            if srange:
                for i in srange:
                    try:
                        del self._ddict[i]
                    except KeyError:
                        pass

                srange_min = min(srange[0], srange[-1])
                srange_max = max(srange[0], srange[-1])

                reindexed_subdict = {}

                mid_keys = [
                    k for k in self._ddict.keys() if srange_min <= k < srange_max
                ]
                for i, k in enumerate(sorted(mid_keys), start=srange_min):
                    reindexed_subdict[i] = self._ddict[k]

                larger_keys = [k for k in self._ddict.keys() if k > srange_max]
                for k in larger_keys:
                    i = k - len(srange)
                    reindexed_subdict[i] = self._ddict[k]

                for k in chain(mid_keys, larger_keys):
                    del self._ddict[k]
                self._ddict.update(reindexed_subdict)

        else:
            defaultlist._raise_type_error(type(key))

    def _actualise_index(self, key: int) -> int:
        if key >= 0:
            return key
        else:
            n = len(self)
            if key >= -n:
                return n + key
            else:
                raise IndexError(
                    "negative list index larger than list length, unresolvable"
                )

    def _determine_srange(self, slice_: slice) -> range:
        step = slice_.step or 1

        if slice_.start is None:
            start = 0 if step > 0 else len(self)
        else:
            start = self._actualise_index(slice_.start)

        if slice_.stop is None:
            stop = len(self) if step > 0 else 0
        else:
            stop = self._actualise_index(slice_.stop)

        return range(start, stop, step)

    def __len__(self) -> Literal[0]:
        try:
            return max(self._ddict.keys()) + 1
        except ValueError:
            return 0

    def __iter__(self) -> Generator[None, Any, None]:
        for k in range(len(self)):
            yield self._ddict[k]

    def index(self, x: Any) -> int:
        """"""
        for i, v in enumerate(self):
            if v == x:
                return i
        else:
            raise ValueError(f"'{x}' is not in defaultlist")

    def insert(self, i: int, value: Any) -> None:
        """"""
        larger_keys = [k for k in self._ddict.keys() if k >= i]
        reindexed_subdict = {k + 1: self._ddict[k] for k in larger_keys}
        for k in larger_keys:
            del self._ddict[k]
        self._ddict.update(reindexed_subdict)

        self._ddict[i] = value

    def __eq__(self, other: Any) -> bool:
        if isinstance(other, Sequence):
            if len(self) != len(other):
                return False
            else:
                return all(a == b for a, b in zip(self, other))
        else:
            return False

    def __repr__(self) -> str:
        list_ = list(self)
        return repr(list_)

    def __str__(self) -> str:
        return f"defaultlist({self.default_factory}, {repr(self)})"

    @staticmethod
    def _raise_type_error(type_: Type) -> NoReturn:
        name = type_.__name__
        raise TypeError(f"defaultlist indices must be integers or slices, not {name}")


class FloorDict(Mapping):
    """Mapping where invalid keys floor to the smallest real key

    If a key is accessed that does not exist, the nearest real key that is the
    less-than of the passed key is used.

    Parameters
    ----------
    dict : ``Dict``
        Dictionary containing the key-value pairs to be floored to
    """

    def __init__(self, dict: Dict) -> None:
        self._sdict = OrderedDict(dict)

    def __getitem__(self, key) -> Any:
        keys = iter(self._sdict.keys())
        prevkey = next(keys)
        if key < prevkey:
            raise KeyError("Passed key smaller than all existing keys")

        for interval in keys:
            if key < interval:
                return self._sdict[prevkey]
            prevkey = interval
        else:
            return self._sdict[prevkey]

    def __iter__(self) -> Any:
        return iter(self._sdict)

    def __len__(self) -> int:
        return len(self._sdict)
