# Supplementary material for: Overcoming limitations to customize DeepVariant for domesticated animals with TrioTrain
Source: Genome Res. 2025 Aug;35(8):1859–74. doi: 10.1101/gr.279542.124 (PMC12315867; doi:10.1101/gr.279542.124)
Supplement: Supplement 1 [file Supplemental_Code.tar.gz › DV-TrioTrain-0.8/triotrain/helpers/jobs.py]

from typing import Union


def is_jobid(value: Union[int, str], max_jobs: int = 1) -> bool:
    """Determine if a user entered value is a SLURM job id, indicating a currently running job to save for building job dependencies.

    Parameters
    ----------
    value : Union[int, str]
        the value to be checked

    Returns
    -------
    bool
        if True, entry is a valid SLURM job number
    """
    length_of_value = len(str(value))
    return int(value) > max_jobs and length_of_value in [7, 8, 9] and str(value).isdigit()


def is_job_index(value: Union[int, str], max_jobs: int = 1) -> bool:
    """Determine if a user entered value is list index, indicating a job to be re-run.

    Parameters
    ----------
    value : Union[int, str]
        the value to be checked

    Returns
    -------
    bool
        if True, entry can be used to index a list of SLURM jobs
    """
    return str(value).isdigit() and 0 <= int(value) <= max_jobs
