# Supplementary material for: Overcoming limitations to customize DeepVariant for domesticated animals with TrioTrain
Source: Genome Res. 2025 Aug;35(8):1859–74. doi: 10.1101/gr.279542.124 (PMC12315867; doi:10.1101/gr.279542.124)
Supplement: Supplement 1 [file Supplemental_Code.tar.gz › DV-TrioTrain-0.8/triotrain/model_training/metadata/240429_DeepVariantTriosTRUTH_UMAG1_noPopVCF_hellbender.csv]

RunOrder	RunName	ChildSampleID	ChildLabID	FatherSampleID	FatherLabID	MotherSampleID	MotherLabID	ChildSex	RefFASTA	PopVCF	RegionsFile	ChildReadsBAM	ChildTruthVCF	ChildCallableBED	FatherReadsBAM	FatherTruthVCF	FatherCallableBED	MotherReadsBAM	MotherTruthVCF	MotherCallableBED	Test1ReadsBAM	Test1TruthVCF	Test1CallableBED	Test2ReadsBAM	Test2TruthVCF	Test2CallableBED	Test3ReadsBAM	Test3TruthVCF	Test3CallableBED	Test4ReadsBAM	Test4TruthVCF	Test4CallableBED	Test5ReadsBAM	Test5TruthVCF	Test5CallableBED	Test6ReadsBAM	Test6TruthVCF	Test6CallableBED	Test7ReadsBAM	Test7TruthVCF	Test7CallableBED	Test8ReadsBAM	Test8TruthVCF	Test8CallableBED	Test9ReadsBAM	Test9TruthVCF	Test9CallableBED	Test10ReadsBAM	Test10TruthVCF
1	PASS1	UMCUSAF000000118766	118766	AANUSAM000014739204	32157	UMCUSAF000000118765	118765	F	/mnt/pixstor/schnabelr-drii/WORKING/jakth2/REF_GENOME_COPY/ARS-UCD1.2_Btau5.0.1Y.fa	NA	NA	/mnt/pixstor/schnabelr-lab/results/9913/wgs/1kbulls_ars1.2/bam/118766.realigned.recalibrated.cram	/mnt/pixstor/schnabelr-drii/WORKING/jakth2/TRIOS_220704/INDIV_TRAINING/UMCUSAF000000118766.PASS.vcf.gz	/mnt/pixstor/schnabelr-drii/WORKING/jakth2/TRIOS_220704/CALLABLE/UMCUSAF000000118766.callable.bed	/mnt/pixstor/schnabelr-lab/results/9913/wgs/1kbulls_ars1.2/bam/32157.realigned.recalibrated.cram	/mnt/pixstor/schnabelr-drii/WORKING/jakth2/TRIOS_220704/INDIV_TRAINING/AANUSAM000014739204.PASS.vcf.gz	/mnt/pixstor/schnabelr-drii/WORKING/jakth2/TRIOS_220704/CALLABLE/AANUSAM000014739204.callable.bed	/mnt/pixstor/schnabelr-lab/results/9913/wgs/1kbulls_ars1.2/bam/118765.realigned.recalibrated.cram	/mnt/pixstor/schnabelr-drii/WORKING/jakth2/TRIOS_220704/INDIV_TRAINING/UMCUSAF000000118765.PASS.vcf.gz	/mnt/pixstor/schnabelr-drii/WORKING/jakth2/TRIOS_220704/CALLABLE/UMCUSAF000000118765.callable.bed	/mnt/pixstor/schnabelr-lab/results/9913/wgs/1kbulls_ars1.2/bam/186.realigned.recalibrated.cram	/mnt/pixstor/schnabelr-drii/WORKING/jakth2/TRIOS_220704/INDIV_TESTING/AANUSAM000011750711.PASS.vcf.gz	/mnt/pixstor/schnabelr-drii/WORKING/jakth2/TRIOS_220704/CALLABLE/AANUSAM000011750711.callable.bed	/mnt/pixstor/schnabelr-lab/results/9913/wgs/1kbulls_ars1.2/bam/71941.realigned.recalibrated.cram	/mnt/pixstor/schnabelr-drii/WORKING/jakth2/TRIOS_220704/INDIV_TESTING/BSHUSAM000004081869.PASS.vcf.gz	/mnt/pixstor/schnabelr-drii/WORKING/jakth2/TRIOS_220704/CALLABLE/BSHUSAM000004081869.callable.bed	/mnt/pixstor/schnabelr-lab/results/9913/wgs/1kbulls_ars1.2/bam/20809.realigned.recalibrated.cram	/mnt/pixstor/schnabelr-drii/WORKING/jakth2/TRIOS_220704/INDIV_TESTING/CHAUSAM00000M246564.PASS.vcf.gz	/mnt/pixstor/schnabelr-drii/WORKING/jakth2/TRIOS_220704/CALLABLE/CHAUSAM00000M246564.callable.bed	/mnt/pixstor/schnabelr-lab/results/9913/wgs/1kbulls_ars1.2/bam/34095.realigned.recalibrated.cram	/mnt/pixstor/schnabelr-drii/WORKING/jakth2/TRIOS_220704/INDIV_TESTING/GVHUSAM000000000038.PASS.vcf.gz	/mnt/pixstor/schnabelr-drii/WORKING/jakth2/TRIOS_220704/CALLABLE/GVHUSAM000000000038.callable.bed	/mnt/pixstor/schnabelr-lab/results/9913/wgs/1kbulls_ars1.2/bam/33604.realigned.recalibrated.cram	/mnt/pixstor/schnabelr-drii/WORKING/jakth2/TRIOS_220704/INDIV_TESTING/HERUSAF000042190680.PASS.vcf.gz	/mnt/pixstor/schnabelr-drii/WORKING/jakth2/TRIOS_220704/CALLABLE/HERUSAF000042190680.callable.bed	/mnt/pixstor/schnabelr-lab/results/9913/wgs/1kbulls_ars1.2/bam/185699.realigned.recalibrated.cram	/mnt/pixstor/schnabelr-drii/WORKING/jakth2/TRIOS_220704/INDIV_TESTING/JER116M003011609959.PASS.vcf.gz	/mnt/pixstor/schnabelr-drii/WORKING/jakth2/TRIOS_220704/CALLABLE/JER116M003011609959.callable.bed	/mnt/pixstor/schnabelr-lab/results/9913/wgs/1kbulls_ars1.2/bam/18336.realigned.recalibrated.cram	/mnt/pixstor/schnabelr-drii/WORKING/jakth2/TRIOS_220704/INDIV_TESTING/LIMUSAM0000000CIM51.PASS.vcf.gz	/mnt/pixstor/schnabelr-drii/WORKING/jakth2/TRIOS_220704/CALLABLE/LIMUSAM0000000CIM51.callable.bed	/mnt/pixstor/schnabelr-lab/results/9913/wgs/1kbulls_ars1.2/bam/87957.realigned.recalibrated.cram	/mnt/pixstor/schnabelr-drii/WORKING/jakth2/TRIOS_220704/INDIV_TESTING/RDPUSAM000000000011.PASS.vcf.gz	/mnt/pixstor/schnabelr-drii/WORKING/jakth2/TRIOS_220704/CALLABLE/RDPUSAM000000000011.callable.bed	/mnt/pixstor/schnabelr-lab/results/9913/wgs/1kbulls_ars1.2/bam/51124.realigned.recalibrated.cram	/mnt/pixstor/schnabelr-drii/WORKING/jakth2/TRIOS_220704/INDIV_TESTING/SALUSAM000000P31309.PASS.vcf.gz	/mnt/pixstor/schnabelr-drii/WORKING/jakth2/TRIOS_220704/CALLABLE/SALUSAM000000P31309.callable.bed	/mnt/pixstor/schnabelr-lab/results/9913/wgs/1kbulls_ars1.2/bam/71657.realigned.recalibrated.cram	/mnt/pixstor/schnabelr-drii/WORKING/jakth2/TRIOS_220704/INDIV_TESTING/SIMUSAM000000000001.PASS.vcf.gz
2	PASS2	UMCUSAF000000199724	199724	UMCUSAM000000199730	199730	UMCUSAF000000199727	199727	F	/mnt/pixstor/schnabelr-drii/WORKING/jakth2/REF_GENOME_COPY/ARS-UCD1.2_Btau5.0.1Y.fa	NA	NA	/mnt/pixstor/schnabelr-lab/results/9913/wgs/1kbulls_ars1.2/bam/199724.realigned.recalibrated.cram	/mnt/pixstor/schnabelr-drii/WORKING/jakth2/TRIOS_220704/INDIV_TRAINING/UMCUSAF000000199724.PASS.vcf.gz	/mnt/pixstor/schnabelr-drii/WORKING/jakth2/TRIOS_220704/CALLABLE/UMCUSAF000000199724.callable.bed	/mnt/pixstor/schnabelr-lab/results/9913/wgs/1kbulls_ars1.2/bam/199730.realigned.recalibrated.cram	/mnt/pixstor/schnabelr-drii/WORKING/jakth2/TRIOS_220704/INDIV_TRAINING/UMCUSAM000000199730.PASS.vcf.gz	/mnt/pixstor/schnabelr-drii/WORKING/jakth2/TRIOS_220704/CALLABLE/UMCUSAM000000199730.callable.bed	/mnt/pixstor/schnabelr-lab/results/9913/wgs/1kbulls_ars1.2/bam/199727.realigned.recalibrated.cram	/mnt/pixstor/schnabelr-drii/WORKING/jakth2/TRIOS_220704/INDIV_TRAINING/UMCUSAF000000199727.PASS.vcf.gz	/mnt/pixstor/schnabelr-drii/WORKING/jakth2/TRIOS_220704/CALLABLE/UMCUSAF000000199727.callable.bed	/mnt/pixstor/schnabelr-lab/results/9913/wgs/1kbulls_ars1.2/bam/186.realigned.recalibrated.cram	/mnt/pixstor/schnabelr-drii/WORKING/jakth2/TRIOS_220704/INDIV_TESTING/AANUSAM000011750711.PASS.vcf.gz	/mnt/pixstor/schnabelr-drii/WORKING/jakth2/TRIOS_220704/CALLABLE/AANUSAM000011750711.callable.bed	/mnt/pixstor/schnabelr-lab/results/9913/wgs/1kbulls_ars1.2/bam/71941.realigned.recalibrated.cram	/mnt/pixstor/schnabelr-drii/WORKING/jakth2/TRIOS_220704/INDIV_TESTING/BSHUSAM000004081869.PASS.vcf.gz	/mnt/pixstor/schnabelr-drii/WORKING/jakth2/TRIOS_220704/CALLABLE/BSHUSAM000004081869.callable.bed	/mnt/pixstor/schnabelr-lab/results/9913/wgs/1kbulls_ars1.2/bam/20809.realigned.recalibrated.cram	/mnt/pixstor/schnabelr-drii/WORKING/jakth2/TRIOS_220704/INDIV_TESTING/CHAUSAM00000M246564.PASS.vcf.gz	/mnt/pixstor/schnabelr-drii/WORKING/jakth2/TRIOS_220704/CALLABLE/CHAUSAM00000M246564.callable.bed	/mnt/pixstor/schnabelr-lab/results/9913/wgs/1kbulls_ars1.2/bam/34095.realigned.recalibrated.cram	/mnt/pixstor/schnabelr-drii/WORKING/jakth2/TRIOS_220704/INDIV_TESTING/GVHUSAM000000000038.PASS.vcf.gz	/mnt/pixstor/schnabelr-drii/WORKING/jakth2/TRIOS_220704/CALLABLE/GVHUSAM000000000038.callable.bed	/mnt/pixstor/schnabelr-lab/results/9913/wgs/1kbulls_ars1.2/bam/33604.realigned.recalibrated.cram	/mnt/pixstor/schnabelr-drii/WORKING/jakth2/TRIOS_220704/INDIV_TESTING/HERUSAF000042190680.PASS.vcf.gz	/mnt/pixstor/schnabelr-drii/WORKING/jakth2/TRIOS_220704/CALLABLE/HERUSAF000042190680.callable.bed	/mnt/pixstor/schnabelr-lab/results/9913/wgs/1kbulls_ars1.2/bam/185699.realigned.recalibrated.cram	/mnt/pixstor/schnabelr-drii/WORKING/jakth2/TRIOS_220704/INDIV_TESTING/JER116M003011609959.PASS.vcf.gz	/mnt/pixstor/schnabelr-drii/WORKING/jakth2/TRIOS_220704/CALLABLE/JER116M003011609959.callable.bed	/mnt/pixstor/schnabelr-lab/results/9913/wgs/1kbulls_ars1.2/bam/18336.realigned.recalibrated.cram	/mnt/pixstor/schnabelr-drii/WORKING/jakth2/TRIOS_220704/INDIV_TESTING/LIMUSAM0000000CIM51.PASS.vcf.gz	/mnt/pixstor/schnabelr-drii/WORKING/jakth2/TRIOS_220704/CALLABLE/LIMUSAM0000000CIM51.callable.bed	/mnt/pixstor/schnabelr-lab/results/9913/wgs/1kbulls_ars1.2/bam/87957.realigned.recalibrated.cram	/mnt/pixstor/schnabelr-drii/WORKING/jakth2/TRIOS_220704/INDIV_TESTING/RDPUSAM000000000011.PASS.vcf.gz	/mnt/pixstor/schnabelr-drii/WORKING/jakth2/TRIOS_220704/CALLABLE/RDPUSAM000000000011.callable.bed	/mnt/pixstor/schnabelr-lab/results/9913/wgs/1kbulls_ars1.2/bam/51124.realigned.recalibrated.cram	/mnt/pixstor/schnabelr-drii/WORKING/jakth2/TRIOS_220704/INDIV_TESTING/SALUSAM000000P31309.PASS.vcf.gz	/mnt/pixstor/schnabelr-drii/WORKING/jakth2/TRIOS_220704/CALLABLE/SALUSAM000000P31309.callable.bed	/mnt/pixstor/schnabelr-lab/results/9913/wgs/1kbulls_ars1.2/bam/71657.realigned.recalibrated.cram	/mnt/pixstor/schnabelr-drii/WORKING/jakth2/TRIOS_220704/INDIV_TESTING/SIMUSAM000000000001.PASS.vcf.gz
3	PASS3	UMCUSAU000000342161	342161	UMCUSAU000000342163	342163	UMCUSAU000000342162	342162	U	/mnt/pixstor/schnabelr-drii/WORKING/jakth2/REF_GENOME_COPY/ARS-UCD1.2_Btau5.0.1Y.fa	NA	NA	/mnt/pixstor/schnabelr-ccgi/results/9913/wgs/1kbulls_ars1.2/bam/342161.realigned.recalibrated.cram	/mnt/pixstor/schnabelr-drii/WORKING/jakth2/TRIOS_220704/INDIV_TRAINING/UMCUSAU000000342161.PASS.vcf.gz	/mnt/pixstor/schnabelr-drii/WORKING/jakth2/TRIOS_220704/CALLABLE/UMCUSAU000000342161.callable.bed	/mnt/pixstor/schnabelr-ccgi/results/9913/wgs/1kbulls_ars1.2/bam/342163.realigned.recalibrated.cram	/mnt/pixstor/schnabelr-drii/WORKING/jakth2/TRIOS_220704/INDIV_TRAINING/UMCUSAU000000342163.PASS.vcf.gz	/mnt/pixstor/schnabelr-drii/WORKING/jakth2/TRIOS_220704/CALLABLE/UMCUSAU000000342163.callable.bed	/mnt/pixstor/schnabelr-ccgi/results/9913/wgs/1kbulls_ars1.2/bam/342162.realigned.recalibrated.cram	/mnt/pixstor/schnabelr-drii/WORKING/jakth2/TRIOS_220704/INDIV_TRAINING/UMCUSAU000000342162.PASS.vcf.gz	/mnt/pixstor/schnabelr-drii/WORKING/jakth2/TRIOS_220704/CALLABLE/UMCUSAU000000342162.callable.bed	/mnt/pixstor/schnabelr-lab/results/9913/wgs/1kbulls_ars1.2/bam/186.realigned.recalibrated.cram	/mnt/pixstor/schnabelr-drii/WORKING/jakth2/TRIOS_220704/INDIV_TESTING/AANUSAM000011750711.PASS.vcf.gz	/mnt/pixstor/schnabelr-drii/WORKING/jakth2/TRIOS_220704/CALLABLE/AANUSAM000011750711.callable.bed	/mnt/pixstor/schnabelr-lab/results/9913/wgs/1kbulls_ars1.2/bam/71941.realigned.recalibrated.cram	/mnt/pixstor/schnabelr-drii/WORKING/jakth2/TRIOS_220704/INDIV_TESTING/BSHUSAM000004081869.PASS.vcf.gz	/mnt/pixstor/schnabelr-drii/WORKING/jakth2/TRIOS_220704/CALLABLE/BSHUSAM000004081869.callable.bed	/mnt/pixstor/schnabelr-lab/results/9913/wgs/1kbulls_ars1.2/bam/20809.realigned.recalibrated.cram	/mnt/pixstor/schnabelr-drii/WORKING/jakth2/TRIOS_220704/INDIV_TESTING/CHAUSAM00000M246564.PASS.vcf.gz	/mnt/pixstor/schnabelr-drii/WORKING/jakth2/TRIOS_220704/CALLABLE/CHAUSAM00000M246564.callable.bed	/mnt/pixstor/schnabelr-lab/results/9913/wgs/1kbulls_ars1.2/bam/34095.realigned.recalibrated.cram	/mnt/pixstor/schnabelr-drii/WORKING/jakth2/TRIOS_220704/INDIV_TESTING/GVHUSAM000000000038.PASS.vcf.gz	/mnt/pixstor/schnabelr-drii/WORKING/jakth2/TRIOS_220704/CALLABLE/GVHUSAM000000000038.callable.bed	/mnt/pixstor/schnabelr-lab/results/9913/wgs/1kbulls_ars1.2/bam/33604.realigned.recalibrated.cram	/mnt/pixstor/schnabelr-drii/WORKING/jakth2/TRIOS_220704/INDIV_TESTING/HERUSAF000042190680.PASS.vcf.gz	/mnt/pixstor/schnabelr-drii/WORKING/jakth2/TRIOS_220704/CALLABLE/HERUSAF000042190680.callable.bed	/mnt/pixstor/schnabelr-lab/results/9913/wgs/1kbulls_ars1.2/bam/185699.realigned.recalibrated.cram	/mnt/pixstor/schnabelr-drii/WORKING/jakth2/TRIOS_220704/INDIV_TESTING/JER116M003011609959.PASS.vcf.gz	/mnt/pixstor/schnabelr-drii/WORKING/jakth2/TRIOS_220704/CALLABLE/JER116M003011609959.callable.bed	/mnt/pixstor/schnabelr-lab/results/9913/wgs/1kbulls_ars1.2/bam/18336.realigned.recalibrated.cram	/mnt/pixstor/schnabelr-drii/WORKING/jakth2/TRIOS_220704/INDIV_TESTING/LIMUSAM0000000CIM51.PASS.vcf.gz	/mnt/pixstor/schnabelr-drii/WORKING/jakth2/TRIOS_220704/CALLABLE/LIMUSAM0000000CIM51.callable.bed	/mnt/pixstor/schnabelr-lab/results/9913/wgs/1kbulls_ars1.2/bam/87957.realigned.recalibrated.cram	/mnt/pixstor/schnabelr-drii/WORKING/jakth2/TRIOS_220704/INDIV_TESTING/RDPUSAM000000000011.PASS.vcf.gz	/mnt/pixstor/schnabelr-drii/WORKING/jakth2/TRIOS_220704/CALLABLE/RDPUSAM000000000011.callable.bed	/mnt/pixstor/schnabelr-lab/results/9913/wgs/1kbulls_ars1.2/bam/51124.realigned.recalibrated.cram	/mnt/pixstor/schnabelr-drii/WORKING/jakth2/TRIOS_220704/INDIV_TESTING/SALUSAM000000P31309.PASS.vcf.gz	/mnt/pixstor/schnabelr-drii/WORKING/jakth2/TRIOS_220704/CALLABLE/SALUSAM000000P31309.callable.bed	/mnt/pixstor/schnabelr-lab/results/9913/wgs/1kbulls_ars1.2/bam/71657.realigned.recalibrated.cram	/mnt/pixstor/schnabelr-drii/WORKING/jakth2/TRIOS_220704/INDIV_TESTING/SIMUSAM000000000001.PASS.vcf.gz
4	PASS4	UMCUSAM000000342485	342485	UMCUSAM000000341441	341441	UMCUSAF000000341281	341281	M	/mnt/pixstor/schnabelr-drii/WORKING/jakth2/REF_GENOME_COPY/ARS-UCD1.2_Btau5.0.1Y.fa	NA	NA	/mnt/pixstor/schnabelr-ccgi/results/9913/wgs/1kbulls_ars1.2/bam/342485.realigned.recalibrated.cram	/mnt/pixstor/schnabelr-drii/WORKING/jakth2/TRIOS_220704/INDIV_TRAINING/UMCUSAM000000342485.PASS.vcf.gz	/mnt/pixstor/schnabelr-drii/WORKING/jakth2/TRIOS_220704/CALLABLE/UMCUSAM000000342485.callable.bed	/mnt/pixstor/schnabelr-lab/results/9913/wgs/1kbulls_ars1.2/bam/341441.realigned.recalibrated.cram	/mnt/pixstor/schnabelr-drii/WORKING/jakth2/TRIOS_220704/INDIV_TRAINING/UMCUSAM000000341441.PASS.vcf.gz	/mnt/pixstor/schnabelr-drii/WORKING/jakth2/TRIOS_220704/CALLABLE/UMCUSAM000000341441.callable.bed	/mnt/pixstor/schnabelr-lab/results/9913/wgs/1kbulls_ars1.2/bam/341281.realigned.recalibrated.cram	/mnt/pixstor/schnabelr-drii/WORKING/jakth2/TRIOS_220704/INDIV_TRAINING/UMCUSAF000000341281.PASS.vcf.gz	/mnt/pixstor/schnabelr-drii/WORKING/jakth2/TRIOS_220704/CALLABLE/UMCUSAF000000341281.callable.bed	/mnt/pixstor/schnabelr-lab/results/9913/wgs/1kbulls_ars1.2/bam/186.realigned.recalibrated.cram	/mnt/pixstor/schnabelr-drii/WORKING/jakth2/TRIOS_220704/INDIV_TESTING/AANUSAM000011750711.PASS.vcf.gz	/mnt/pixstor/schnabelr-drii/WORKING/jakth2/TRIOS_220704/CALLABLE/AANUSAM000011750711.callable.bed	/mnt/pixstor/schnabelr-lab/results/9913/wgs/1kbulls_ars1.2/bam/71941.realigned.recalibrated.cram	/mnt/pixstor/schnabelr-drii/WORKING/jakth2/TRIOS_220704/INDIV_TESTING/BSHUSAM000004081869.PASS.vcf.gz	/mnt/pixstor/schnabelr-drii/WORKING/jakth2/TRIOS_220704/CALLABLE/BSHUSAM000004081869.callable.bed	/mnt/pixstor/schnabelr-lab/results/9913/wgs/1kbulls_ars1.2/bam/20809.realigned.recalibrated.cram	/mnt/pixstor/schnabelr-drii/WORKING/jakth2/TRIOS_220704/INDIV_TESTING/CHAUSAM00000M246564.PASS.vcf.gz	/mnt/pixstor/schnabelr-drii/WORKING/jakth2/TRIOS_220704/CALLABLE/CHAUSAM00000M246564.callable.bed	/mnt/pixstor/schnabelr-lab/results/9913/wgs/1kbulls_ars1.2/bam/34095.realigned.recalibrated.cram	/mnt/pixstor/schnabelr-drii/WORKING/jakth2/TRIOS_220704/INDIV_TESTING/GVHUSAM000000000038.PASS.vcf.gz	/mnt/pixstor/schnabelr-drii/WORKING/jakth2/TRIOS_220704/CALLABLE/GVHUSAM000000000038.callable.bed	/mnt/pixstor/schnabelr-lab/results/9913/wgs/1kbulls_ars1.2/bam/33604.realigned.recalibrated.cram	/mnt/pixstor/schnabelr-drii/WORKING/jakth2/TRIOS_220704/INDIV_TESTING/HERUSAF000042190680.PASS.vcf.gz	/mnt/pixstor/schnabelr-drii/WORKING/jakth2/TRIOS_220704/CALLABLE/HERUSAF000042190680.callable.bed	/mnt/pixstor/schnabelr-lab/results/9913/wgs/1kbulls_ars1.2/bam/185699.realigned.recalibrated.cram	/mnt/pixstor/schnabelr-drii/WORKING/jakth2/TRIOS_220704/INDIV_TESTING/JER116M003011609959.PASS.vcf.gz	/mnt/pixstor/schnabelr-drii/WORKING/jakth2/TRIOS_220704/CALLABLE/JER116M003011609959.callable.bed	/mnt/pixstor/schnabelr-lab/results/9913/wgs/1kbulls_ars1.2/bam/18336.realigned.recalibrated.cram	/mnt/pixstor/schnabelr-drii/WORKING/jakth2/TRIOS_220704/INDIV_TESTING/LIMUSAM0000000CIM51.PASS.vcf.gz	/mnt/pixstor/schnabelr-drii/WORKING/jakth2/TRIOS_220704/CALLABLE/LIMUSAM0000000CIM51.callable.bed	/mnt/pixstor/schnabelr-lab/results/9913/wgs/1kbulls_ars1.2/bam/87957.realigned.recalibrated.cram	/mnt/pixstor/schnabelr-drii/WORKING/jakth2/TRIOS_220704/INDIV_TESTING/RDPUSAM000000000011.PASS.vcf.gz	/mnt/pixstor/schnabelr-drii/WORKING/jakth2/TRIOS_220704/CALLABLE/RDPUSAM000000000011.callable.bed	/mnt/pixstor/schnabelr-lab/results/9913/wgs/1kbulls_ars1.2/bam/51124.realigned.recalibrated.cram	/mnt/pixstor/schnabelr-drii/WORKING/jakth2/TRIOS_220704/INDIV_TESTING/SALUSAM000000P31309.PASS.vcf.gz	/mnt/pixstor/schnabelr-drii/WORKING/jakth2/TRIOS_220704/CALLABLE/SALUSAM000000P31309.callable.bed	/mnt/pixstor/schnabelr-lab/results/9913/wgs/1kbulls_ars1.2/bam/71657.realigned.recalibrated.cram	/mnt/pixstor/schnabelr-drii/WORKING/jakth2/TRIOS_220704/INDIV_TESTING/SIMUSAM000000000001.PASS.vcf.gz
5	PASS5	UMCUSAF000000199723	199723	UMCUSAM000000199731	199731	UMCUSAF000000199728	199728	F	/mnt/pixstor/schnabelr-drii/WORKING/jakth2/REF_GENOME_COPY/ARS-UCD1.2_Btau5.0.1Y.fa	NA	NA	/mnt/pixstor/schnabelr-lab/results/9913/wgs/1kbulls_ars1.2/bam/199723.realigned.recalibrated.cram	/mnt/pixstor/schnabelr-drii/WORKING/jakth2/TRIOS_220704/INDIV_TRAINING/UMCUSAF000000199723.PASS.vcf.gz	/mnt/pixstor/schnabelr-drii/WORKING/jakth2/TRIOS_220704/CALLABLE/UMCUSAF000000199723.callable.bed	/mnt/pixstor/schnabelr-lab/results/9913/wgs/1kbulls_ars1.2/bam/199731.realigned.recalibrated.cram	/mnt/pixstor/schnabelr-drii/WORKING/jakth2/TRIOS_220704/INDIV_TRAINING/UMCUSAM000000199731.PASS.vcf.gz	/mnt/pixstor/schnabelr-drii/WORKING/jakth2/TRIOS_220704/CALLABLE/UMCUSAM000000199731.callable.bed	/mnt/pixstor/schnabelr-lab/results/9913/wgs/1kbulls_ars1.2/bam/199728.realigned.recalibrated.cram	/mnt/pixstor/schnabelr-drii/WORKING/jakth2/TRIOS_220704/INDIV_TRAINING/UMCUSAF000000199728.PASS.vcf.gz	/mnt/pixstor/schnabelr-drii/WORKING/jakth2/TRIOS_220704/CALLABLE/UMCUSAF000000199728.callable.bed	/mnt/pixstor/schnabelr-lab/results/9913/wgs/1kbulls_ars1.2/bam/186.realigned.recalibrated.cram	/mnt/pixstor/schnabelr-drii/WORKING/jakth2/TRIOS_220704/INDIV_TESTING/AANUSAM000011750711.PASS.vcf.gz	/mnt/pixstor/schnabelr-drii/WORKING/jakth2/TRIOS_220704/CALLABLE/AANUSAM000011750711.callable.bed	/mnt/pixstor/schnabelr-lab/results/9913/wgs/1kbulls_ars1.2/bam/71941.realigned.recalibrated.cram	/mnt/pixstor/schnabelr-drii/WORKING/jakth2/TRIOS_220704/INDIV_TESTING/BSHUSAM000004081869.PASS.vcf.gz	/mnt/pixstor/schnabelr-drii/WORKING/jakth2/TRIOS_220704/CALLABLE/BSHUSAM000004081869.callable.bed	/mnt/pixstor/schnabelr-lab/results/9913/wgs/1kbulls_ars1.2/bam/20809.realigned.recalibrated.cram	/mnt/pixstor/schnabelr-drii/WORKING/jakth2/TRIOS_220704/INDIV_TESTING/CHAUSAM00000M246564.PASS.vcf.gz	/mnt/pixstor/schnabelr-drii/WORKING/jakth2/TRIOS_220704/CALLABLE/CHAUSAM00000M246564.callable.bed	/mnt/pixstor/schnabelr-lab/results/9913/wgs/1kbulls_ars1.2/bam/34095.realigned.recalibrated.cram	/mnt/pixstor/schnabelr-drii/WORKING/jakth2/TRIOS_220704/INDIV_TESTING/GVHUSAM000000000038.PASS.vcf.gz	/mnt/pixstor/schnabelr-drii/WORKING/jakth2/TRIOS_220704/CALLABLE/GVHUSAM000000000038.callable.bed	/mnt/pixstor/schnabelr-lab/results/9913/wgs/1kbulls_ars1.2/bam/33604.realigned.recalibrated.cram	/mnt/pixstor/schnabelr-drii/WORKING/jakth2/TRIOS_220704/INDIV_TESTING/HERUSAF000042190680.PASS.vcf.gz	/mnt/pixstor/schnabelr-drii/WORKING/jakth2/TRIOS_220704/CALLABLE/HERUSAF000042190680.callable.bed	/mnt/pixstor/schnabelr-lab/results/9913/wgs/1kbulls_ars1.2/bam/185699.realigned.recalibrated.cram	/mnt/pixstor/schnabelr-drii/WORKING/jakth2/TRIOS_220704/INDIV_TESTING/JER116M003011609959.PASS.vcf.gz	/mnt/pixstor/schnabelr-drii/WORKING/jakth2/TRIOS_220704/CALLABLE/JER116M003011609959.callable.bed	/mnt/pixstor/schnabelr-lab/results/9913/wgs/1kbulls_ars1.2/bam/18336.realigned.recalibrated.cram	/mnt/pixstor/schnabelr-drii/WORKING/jakth2/TRIOS_220704/INDIV_TESTING/LIMUSAM0000000CIM51.PASS.vcf.gz	/mnt/pixstor/schnabelr-drii/WORKING/jakth2/TRIOS_220704/CALLABLE/LIMUSAM0000000CIM51.callable.bed	/mnt/pixstor/schnabelr-lab/results/9913/wgs/1kbulls_ars1.2/bam/87957.realigned.recalibrated.cram	/mnt/pixstor/schnabelr-drii/WORKING/jakth2/TRIOS_220704/INDIV_TESTING/RDPUSAM000000000011.PASS.vcf.gz	/mnt/pixstor/schnabelr-drii/WORKING/jakth2/TRIOS_220704/CALLABLE/RDPUSAM000000000011.callable.bed	/mnt/pixstor/schnabelr-lab/results/9913/wgs/1kbulls_ars1.2/bam/51124.realigned.recalibrated.cram	/mnt/pixstor/schnabelr-drii/WORKING/jakth2/TRIOS_220704/INDIV_TESTING/SALUSAM000000P31309.PASS.vcf.gz	/mnt/pixstor/schnabelr-drii/WORKING/jakth2/TRIOS_220704/CALLABLE/SALUSAM000000P31309.callable.bed	/mnt/pixstor/schnabelr-lab/results/9913/wgs/1kbulls_ars1.2/bam/71657.realigned.recalibrated.cram	/mnt/pixstor/schnabelr-drii/WORKING/jakth2/TRIOS_220704/INDIV_TESTING/SIMUSAM000000000001.PASS.vcf.gz
6	PASS6	UMCUSAU000000342304	342304	UMCUSAU000000342303	342303	UMCUSAU000000342305	342305	U	/mnt/pixstor/schnabelr-drii/WORKING/jakth2/REF_GENOME_COPY/ARS-UCD1.2_Btau5.0.1Y.fa	NA	NA	/mnt/pixstor/schnabelr-ccgi/results/9913/wgs/1kbulls_ars1.2/bam/342304.realigned.recalibrated.cram	/mnt/pixstor/schnabelr-drii/WORKING/jakth2/TRIOS_220704/INDIV_TRAINING/UMCUSAU000000342304.PASS.vcf.gz	/mnt/pixstor/schnabelr-drii/WORKING/jakth2/TRIOS_220704/CALLABLE/UMCUSAU000000342304.callable.bed	/mnt/pixstor/schnabelr-ccgi/results/9913/wgs/1kbulls_ars1.2/bam/342303.realigned.recalibrated.cram	/mnt/pixstor/schnabelr-drii/WORKING/jakth2/TRIOS_220704/INDIV_TRAINING/UMCUSAU000000342303.PASS.vcf.gz	/mnt/pixstor/schnabelr-drii/WORKING/jakth2/TRIOS_220704/CALLABLE/UMCUSAU000000342303.callable.bed	/mnt/pixstor/schnabelr-ccgi/results/9913/wgs/1kbulls_ars1.2/bam/342305.realigned.recalibrated.cram	/mnt/pixstor/schnabelr-drii/WORKING/jakth2/TRIOS_220704/INDIV_TRAINING/UMCUSAU000000342305.PASS.vcf.gz	/mnt/pixstor/schnabelr-drii/WORKING/jakth2/TRIOS_220704/CALLABLE/UMCUSAU000000342305.callable.bed	/mnt/pixstor/schnabelr-lab/results/9913/wgs/1kbulls_ars1.2/bam/186.realigned.recalibrated.cram	/mnt/pixstor/schnabelr-drii/WORKING/jakth2/TRIOS_220704/INDIV_TESTING/AANUSAM000011750711.PASS.vcf.gz	/mnt/pixstor/schnabelr-drii/WORKING/jakth2/TRIOS_220704/CALLABLE/AANUSAM000011750711.callable.bed	/mnt/pixstor/schnabelr-lab/results/9913/wgs/1kbulls_ars1.2/bam/71941.realigned.recalibrated.cram	/mnt/pixstor/schnabelr-drii/WORKING/jakth2/TRIOS_220704/INDIV_TESTING/BSHUSAM000004081869.PASS.vcf.gz	/mnt/pixstor/schnabelr-drii/WORKING/jakth2/TRIOS_220704/CALLABLE/BSHUSAM000004081869.callable.bed	/mnt/pixstor/schnabelr-lab/results/9913/wgs/1kbulls_ars1.2/bam/20809.realigned.recalibrated.cram	/mnt/pixstor/schnabelr-drii/WORKING/jakth2/TRIOS_220704/INDIV_TESTING/CHAUSAM00000M246564.PASS.vcf.gz	/mnt/pixstor/schnabelr-drii/WORKING/jakth2/TRIOS_220704/CALLABLE/CHAUSAM00000M246564.callable.bed	/mnt/pixstor/schnabelr-lab/results/9913/wgs/1kbulls_ars1.2/bam/34095.realigned.recalibrated.cram	/mnt/pixstor/schnabelr-drii/WORKING/jakth2/TRIOS_220704/INDIV_TESTING/GVHUSAM000000000038.PASS.vcf.gz	/mnt/pixstor/schnabelr-drii/WORKING/jakth2/TRIOS_220704/CALLABLE/GVHUSAM000000000038.callable.bed	/mnt/pixstor/schnabelr-lab/results/9913/wgs/1kbulls_ars1.2/bam/33604.realigned.recalibrated.cram	/mnt/pixstor/schnabelr-drii/WORKING/jakth2/TRIOS_220704/INDIV_TESTING/HERUSAF000042190680.PASS.vcf.gz	/mnt/pixstor/schnabelr-drii/WORKING/jakth2/TRIOS_220704/CALLABLE/HERUSAF000042190680.callable.bed	/mnt/pixstor/schnabelr-lab/results/9913/wgs/1kbulls_ars1.2/bam/185699.realigned.recalibrated.cram	/mnt/pixstor/schnabelr-drii/WORKING/jakth2/TRIOS_220704/INDIV_TESTING/JER116M003011609959.PASS.vcf.gz	/mnt/pixstor/schnabelr-drii/WORKING/jakth2/TRIOS_220704/CALLABLE/JER116M003011609959.callable.bed	/mnt/pixstor/schnabelr-lab/results/9913/wgs/1kbulls_ars1.2/bam/18336.realigned.recalibrated.cram	/mnt/pixstor/schnabelr-drii/WORKING/jakth2/TRIOS_220704/INDIV_TESTING/LIMUSAM0000000CIM51.PASS.vcf.gz	/mnt/pixstor/schnabelr-drii/WORKING/jakth2/TRIOS_220704/CALLABLE/LIMUSAM0000000CIM51.callable.bed	/mnt/pixstor/schnabelr-lab/results/9913/wgs/1kbulls_ars1.2/bam/87957.realigned.recalibrated.cram	/mnt/pixstor/schnabelr-drii/WORKING/jakth2/TRIOS_220704/INDIV_TESTING/RDPUSAM000000000011.PASS.vcf.gz	/mnt/pixstor/schnabelr-drii/WORKING/jakth2/TRIOS_220704/CALLABLE/RDPUSAM000000000011.callable.bed	/mnt/pixstor/schnabelr-lab/results/9913/wgs/1kbulls_ars1.2/bam/51124.realigned.recalibrated.cram	/mnt/pixstor/schnabelr-drii/WORKING/jakth2/TRIOS_220704/INDIV_TESTING/SALUSAM000000P31309.PASS.vcf.gz	/mnt/pixstor/schnabelr-drii/WORKING/jakth2/TRIOS_220704/CALLABLE/SALUSAM000000P31309.callable.bed	/mnt/pixstor/schnabelr-lab/results/9913/wgs/1kbulls_ars1.2/bam/71657.realigned.recalibrated.cram	/mnt/pixstor/schnabelr-drii/WORKING/jakth2/TRIOS_220704/INDIV_TESTING/SIMUSAM000000000001.PASS.vcf.gz
7	PASS7	UMCUSAF000000342472	342472	UMCUSAM000000341035	341035	UMCUSAF000000340965	340965	F	/mnt/pixstor/schnabelr-drii/WORKING/jakth2/REF_GENOME_COPY/ARS-UCD1.2_Btau5.0.1Y.fa	NA	NA	/mnt/pixstor/schnabelr-ccgi/results/9913/wgs/1kbulls_ars1.2/bam/342472.realigned.recalibrated.cram	/mnt/pixstor/schnabelr-drii/WORKING/jakth2/TRIOS_220704/INDIV_TRAINING/UMCUSAF000000342472.PASS.vcf.gz	/mnt/pixstor/schnabelr-drii/WORKING/jakth2/TRIOS_220704/CALLABLE/UMCUSAF000000342472.callable.bed	/mnt/pixstor/schnabelr-lab/results/9913/wgs/1kbulls_ars1.2/bam/341035.realigned.recalibrated.cram	/mnt/pixstor/schnabelr-drii/WORKING/jakth2/TRIOS_220704/INDIV_TRAINING/UMCUSAM000000341035.PASS.vcf.gz	/mnt/pixstor/schnabelr-drii/WORKING/jakth2/TRIOS_220704/CALLABLE/UMCUSAM000000341035.callable.bed	/mnt/pixstor/schnabelr-lab/results/9913/wgs/1kbulls_ars1.2/bam/340965.realigned.recalibrated.cram	/mnt/pixstor/schnabelr-drii/WORKING/jakth2/TRIOS_220704/INDIV_TRAINING/UMCUSAF000000340965.PASS.vcf.gz	/mnt/pixstor/schnabelr-drii/WORKING/jakth2/TRIOS_220704/CALLABLE/UMCUSAF000000340965.callable.bed	/mnt/pixstor/schnabelr-lab/results/9913/wgs/1kbulls_ars1.2/bam/186.realigned.recalibrated.cram	/mnt/pixstor/schnabelr-drii/WORKING/jakth2/TRIOS_220704/INDIV_TESTING/AANUSAM000011750711.PASS.vcf.gz	/mnt/pixstor/schnabelr-drii/WORKING/jakth2/TRIOS_220704/CALLABLE/AANUSAM000011750711.callable.bed	/mnt/pixstor/schnabelr-lab/results/9913/wgs/1kbulls_ars1.2/bam/71941.realigned.recalibrated.cram	/mnt/pixstor/schnabelr-drii/WORKING/jakth2/TRIOS_220704/INDIV_TESTING/BSHUSAM000004081869.PASS.vcf.gz	/mnt/pixstor/schnabelr-drii/WORKING/jakth2/TRIOS_220704/CALLABLE/BSHUSAM000004081869.callable.bed	/mnt/pixstor/schnabelr-lab/results/9913/wgs/1kbulls_ars1.2/bam/20809.realigned.recalibrated.cram	/mnt/pixstor/schnabelr-drii/WORKING/jakth2/TRIOS_220704/INDIV_TESTING/CHAUSAM00000M246564.PASS.vcf.gz	/mnt/pixstor/schnabelr-drii/WORKING/jakth2/TRIOS_220704/CALLABLE/CHAUSAM00000M246564.callable.bed	/mnt/pixstor/schnabelr-lab/results/9913/wgs/1kbulls_ars1.2/bam/34095.realigned.recalibrated.cram	/mnt/pixstor/schnabelr-drii/WORKING/jakth2/TRIOS_220704/INDIV_TESTING/GVHUSAM000000000038.PASS.vcf.gz	/mnt/pixstor/schnabelr-drii/WORKING/jakth2/TRIOS_220704/CALLABLE/GVHUSAM000000000038.callable.bed	/mnt/pixstor/schnabelr-lab/results/9913/wgs/1kbulls_ars1.2/bam/33604.realigned.recalibrated.cram	/mnt/pixstor/schnabelr-drii/WORKING/jakth2/TRIOS_220704/INDIV_TESTING/HERUSAF000042190680.PASS.vcf.gz	/mnt/pixstor/schnabelr-drii/WORKING/jakth2/TRIOS_220704/CALLABLE/HERUSAF000042190680.callable.bed	/mnt/pixstor/schnabelr-lab/results/9913/wgs/1kbulls_ars1.2/bam/185699.realigned.recalibrated.cram	/mnt/pixstor/schnabelr-drii/WORKING/jakth2/TRIOS_220704/INDIV_TESTING/JER116M003011609959.PASS.vcf.gz	/mnt/pixstor/schnabelr-drii/WORKING/jakth2/TRIOS_220704/CALLABLE/JER116M003011609959.callable.bed	/mnt/pixstor/schnabelr-lab/results/9913/wgs/1kbulls_ars1.2/bam/18336.realigned.recalibrated.cram	/mnt/pixstor/schnabelr-drii/WORKING/jakth2/TRIOS_220704/INDIV_TESTING/LIMUSAM0000000CIM51.PASS.vcf.gz	/mnt/pixstor/schnabelr-drii/WORKING/jakth2/TRIOS_220704/CALLABLE/LIMUSAM0000000CIM51.callable.bed	/mnt/pixstor/schnabelr-lab/results/9913/wgs/1kbulls_ars1.2/bam/87957.realigned.recalibrated.cram	/mnt/pixstor/schnabelr-drii/WORKING/jakth2/TRIOS_220704/INDIV_TESTING/RDPUSAM000000000011.PASS.vcf.gz	/mnt/pixstor/schnabelr-drii/WORKING/jakth2/TRIOS_220704/CALLABLE/RDPUSAM000000000011.callable.bed	/mnt/pixstor/schnabelr-lab/results/9913/wgs/1kbulls_ars1.2/bam/51124.realigned.recalibrated.cram	/mnt/pixstor/schnabelr-drii/WORKING/jakth2/TRIOS_220704/INDIV_TESTING/SALUSAM000000P31309.PASS.vcf.gz	/mnt/pixstor/schnabelr-drii/WORKING/jakth2/TRIOS_220704/CALLABLE/SALUSAM000000P31309.callable.bed	/mnt/pixstor/schnabelr-lab/results/9913/wgs/1kbulls_ars1.2/bam/71657.realigned.recalibrated.cram	/mnt/pixstor/schnabelr-drii/WORKING/jakth2/TRIOS_220704/INDIV_TESTING/SIMUSAM000000000001.PASS.vcf.gz
8	PASS8	UMCUSAM000000341101	341101	UMCUSAM000000340998	340998	UMCUSAF000000342473	342473	M	/mnt/pixstor/schnabelr-drii/WORKING/jakth2/REF_GENOME_COPY/ARS-UCD1.2_Btau5.0.1Y.fa	NA	NA	/mnt/pixstor/schnabelr-lab/results/9913/wgs/1kbulls_ars1.2/bam/341101.realigned.recalibrated.cram	/mnt/pixstor/schnabelr-drii/WORKING/jakth2/TRIOS_220704/INDIV_TRAINING/UMCUSAM000000341101.PASS.vcf.gz	/mnt/pixstor/schnabelr-drii/WORKING/jakth2/TRIOS_220704/CALLABLE/UMCUSAM000000341101.callable.bed	/mnt/pixstor/schnabelr-lab/results/9913/wgs/1kbulls_ars1.2/bam/340998.realigned.recalibrated.cram	/mnt/pixstor/schnabelr-drii/WORKING/jakth2/TRIOS_220704/INDIV_TRAINING/UMCUSAM000000340998.PASS.vcf.gz	/mnt/pixstor/schnabelr-drii/WORKING/jakth2/TRIOS_220704/CALLABLE/UMCUSAM000000340998.callable.bed	/mnt/pixstor/schnabelr-ccgi/results/9913/wgs/1kbulls_ars1.2/bam/342473.realigned.recalibrated.cram	/mnt/pixstor/schnabelr-drii/WORKING/jakth2/TRIOS_220704/INDIV_TRAINING/UMCUSAF000000342473.PASS.vcf.gz	/mnt/pixstor/schnabelr-drii/WORKING/jakth2/TRIOS_220704/CALLABLE/UMCUSAF000000342473.callable.bed	/mnt/pixstor/schnabelr-lab/results/9913/wgs/1kbulls_ars1.2/bam/186.realigned.recalibrated.cram	/mnt/pixstor/schnabelr-drii/WORKING/jakth2/TRIOS_220704/INDIV_TESTING/AANUSAM000011750711.PASS.vcf.gz	/mnt/pixstor/schnabelr-drii/WORKING/jakth2/TRIOS_220704/CALLABLE/AANUSAM000011750711.callable.bed	/mnt/pixstor/schnabelr-lab/results/9913/wgs/1kbulls_ars1.2/bam/71941.realigned.recalibrated.cram	/mnt/pixstor/schnabelr-drii/WORKING/jakth2/TRIOS_220704/INDIV_TESTING/BSHUSAM000004081869.PASS.vcf.gz	/mnt/pixstor/schnabelr-drii/WORKING/jakth2/TRIOS_220704/CALLABLE/BSHUSAM000004081869.callable.bed	/mnt/pixstor/schnabelr-lab/results/9913/wgs/1kbulls_ars1.2/bam/20809.realigned.recalibrated.cram	/mnt/pixstor/schnabelr-drii/WORKING/jakth2/TRIOS_220704/INDIV_TESTING/CHAUSAM00000M246564.PASS.vcf.gz	/mnt/pixstor/schnabelr-drii/WORKING/jakth2/TRIOS_220704/CALLABLE/CHAUSAM00000M246564.callable.bed	/mnt/pixstor/schnabelr-lab/results/9913/wgs/1kbulls_ars1.2/bam/34095.realigned.recalibrated.cram	/mnt/pixstor/schnabelr-drii/WORKING/jakth2/TRIOS_220704/INDIV_TESTING/GVHUSAM000000000038.PASS.vcf.gz	/mnt/pixstor/schnabelr-drii/WORKING/jakth2/TRIOS_220704/CALLABLE/GVHUSAM000000000038.callable.bed	/mnt/pixstor/schnabelr-lab/results/9913/wgs/1kbulls_ars1.2/bam/33604.realigned.recalibrated.cram	/mnt/pixstor/schnabelr-drii/WORKING/jakth2/TRIOS_220704/INDIV_TESTING/HERUSAF000042190680.PASS.vcf.gz	/mnt/pixstor/schnabelr-drii/WORKING/jakth2/TRIOS_220704/CALLABLE/HERUSAF000042190680.callable.bed	/mnt/pixstor/schnabelr-lab/results/9913/wgs/1kbulls_ars1.2/bam/185699.realigned.recalibrated.cram	/mnt/pixstor/schnabelr-drii/WORKING/jakth2/TRIOS_220704/INDIV_TESTING/JER116M003011609959.PASS.vcf.gz	/mnt/pixstor/schnabelr-drii/WORKING/jakth2/TRIOS_220704/CALLABLE/JER116M003011609959.callable.bed	/mnt/pixstor/schnabelr-lab/results/9913/wgs/1kbulls_ars1.2/bam/18336.realigned.recalibrated.cram	/mnt/pixstor/schnabelr-drii/WORKING/jakth2/TRIOS_220704/INDIV_TESTING/LIMUSAM0000000CIM51.PASS.vcf.gz	/mnt/pixstor/schnabelr-drii/WORKING/jakth2/TRIOS_220704/CALLABLE/LIMUSAM0000000CIM51.callable.bed	/mnt/pixstor/schnabelr-lab/results/9913/wgs/1kbulls_ars1.2/bam/87957.realigned.recalibrated.cram	/mnt/pixstor/schnabelr-drii/WORKING/jakth2/TRIOS_220704/INDIV_TESTING/RDPUSAM000000000011.PASS.vcf.gz	/mnt/pixstor/schnabelr-drii/WORKING/jakth2/TRIOS_220704/CALLABLE/RDPUSAM000000000011.callable.bed	/mnt/pixstor/schnabelr-lab/results/9913/wgs/1kbulls_ars1.2/bam/51124.realigned.recalibrated.cram	/mnt/pixstor/schnabelr-drii/WORKING/jakth2/TRIOS_220704/INDIV_TESTING/SALUSAM000000P31309.PASS.vcf.gz	/mnt/pixstor/schnabelr-drii/WORKING/jakth2/TRIOS_220704/CALLABLE/SALUSAM000000P31309.callable.bed	/mnt/pixstor/schnabelr-lab/results/9913/wgs/1kbulls_ars1.2/bam/71657.realigned.recalibrated.cram	/mnt/pixstor/schnabelr-drii/WORKING/jakth2/TRIOS_220704/INDIV_TESTING/SIMUSAM000000000001.PASS.vcf.gz
9	PASS9	UMCUSAM000000199725	199725	UMCUSAM000000199730	199730	UMCUSAF000000199726	199726	M	/mnt/pixstor/schnabelr-drii/WORKING/jakth2/REF_GENOME_COPY/ARS-UCD1.2_Btau5.0.1Y.fa	NA	NA	/mnt/pixstor/schnabelr-lab/results/9913/wgs/1kbulls_ars1.2/bam/199725.realigned.recalibrated.cram	/mnt/pixstor/schnabelr-drii/WORKING/jakth2/TRIOS_220704/INDIV_TRAINING/UMCUSAM000000199725.PASS.vcf.gz	/mnt/pixstor/schnabelr-drii/WORKING/jakth2/TRIOS_220704/CALLABLE/UMCUSAM000000199725.callable.bed	/mnt/pixstor/schnabelr-lab/results/9913/wgs/1kbulls_ars1.2/bam/199730.realigned.recalibrated.cram	/mnt/pixstor/schnabelr-drii/WORKING/jakth2/TRIOS_220704/INDIV_TRAINING/UMCUSAM000000199730.PASS.vcf.gz	/mnt/pixstor/schnabelr-drii/WORKING/jakth2/TRIOS_220704/CALLABLE/UMCUSAM000000199730.callable.bed	/mnt/pixstor/schnabelr-lab/results/9913/wgs/1kbulls_ars1.2/bam/199726.realigned.recalibrated.cram	/mnt/pixstor/schnabelr-drii/WORKING/jakth2/TRIOS_220704/INDIV_TRAINING/UMCUSAF000000199726.PASS.vcf.gz	/mnt/pixstor/schnabelr-drii/WORKING/jakth2/TRIOS_220704/CALLABLE/UMCUSAF000000199726.callable.bed	/mnt/pixstor/schnabelr-lab/results/9913/wgs/1kbulls_ars1.2/bam/186.realigned.recalibrated.cram	/mnt/pixstor/schnabelr-drii/WORKING/jakth2/TRIOS_220704/INDIV_TESTING/AANUSAM000011750711.PASS.vcf.gz	/mnt/pixstor/schnabelr-drii/WORKING/jakth2/TRIOS_220704/CALLABLE/AANUSAM000011750711.callable.bed	/mnt/pixstor/schnabelr-lab/results/9913/wgs/1kbulls_ars1.2/bam/71941.realigned.recalibrated.cram	/mnt/pixstor/schnabelr-drii/WORKING/jakth2/TRIOS_220704/INDIV_TESTING/BSHUSAM000004081869.PASS.vcf.gz	/mnt/pixstor/schnabelr-drii/WORKING/jakth2/TRIOS_220704/CALLABLE/BSHUSAM000004081869.callable.bed	/mnt/pixstor/schnabelr-lab/results/9913/wgs/1kbulls_ars1.2/bam/20809.realigned.recalibrated.cram	/mnt/pixstor/schnabelr-drii/WORKING/jakth2/TRIOS_220704/INDIV_TESTING/CHAUSAM00000M246564.PASS.vcf.gz	/mnt/pixstor/schnabelr-drii/WORKING/jakth2/TRIOS_220704/CALLABLE/CHAUSAM00000M246564.callable.bed	/mnt/pixstor/schnabelr-lab/results/9913/wgs/1kbulls_ars1.2/bam/34095.realigned.recalibrated.cram	/mnt/pixstor/schnabelr-drii/WORKING/jakth2/TRIOS_220704/INDIV_TESTING/GVHUSAM000000000038.PASS.vcf.gz	/mnt/pixstor/schnabelr-drii/WORKING/jakth2/TRIOS_220704/CALLABLE/GVHUSAM000000000038.callable.bed	/mnt/pixstor/schnabelr-lab/results/9913/wgs/1kbulls_ars1.2/bam/33604.realigned.recalibrated.cram	/mnt/pixstor/schnabelr-drii/WORKING/jakth2/TRIOS_220704/INDIV_TESTING/HERUSAF000042190680.PASS.vcf.gz	/mnt/pixstor/schnabelr-drii/WORKING/jakth2/TRIOS_220704/CALLABLE/HERUSAF000042190680.callable.bed	/mnt/pixstor/schnabelr-lab/results/9913/wgs/1kbulls_ars1.2/bam/185699.realigned.recalibrated.cram	/mnt/pixstor/schnabelr-drii/WORKING/jakth2/TRIOS_220704/INDIV_TESTING/JER116M003011609959.PASS.vcf.gz	/mnt/pixstor/schnabelr-drii/WORKING/jakth2/TRIOS_220704/CALLABLE/JER116M003011609959.callable.bed	/mnt/pixstor/schnabelr-lab/results/9913/wgs/1kbulls_ars1.2/bam/18336.realigned.recalibrated.cram	/mnt/pixstor/schnabelr-drii/WORKING/jakth2/TRIOS_220704/INDIV_TESTING/LIMUSAM0000000CIM51.PASS.vcf.gz	/mnt/pixstor/schnabelr-drii/WORKING/jakth2/TRIOS_220704/CALLABLE/LIMUSAM0000000CIM51.callable.bed	/mnt/pixstor/schnabelr-lab/results/9913/wgs/1kbulls_ars1.2/bam/87957.realigned.recalibrated.cram	/mnt/pixstor/schnabelr-drii/WORKING/jakth2/TRIOS_220704/INDIV_TESTING/RDPUSAM000000000011.PASS.vcf.gz	/mnt/pixstor/schnabelr-drii/WORKING/jakth2/TRIOS_220704/CALLABLE/RDPUSAM000000000011.callable.bed	/mnt/pixstor/schnabelr-lab/results/9913/wgs/1kbulls_ars1.2/bam/51124.realigned.recalibrated.cram	/mnt/pixstor/schnabelr-drii/WORKING/jakth2/TRIOS_220704/INDIV_TESTING/SALUSAM000000P31309.PASS.vcf.gz	/mnt/pixstor/schnabelr-drii/WORKING/jakth2/TRIOS_220704/CALLABLE/SALUSAM000000P31309.callable.bed	/mnt/pixstor/schnabelr-lab/results/9913/wgs/1kbulls_ars1.2/bam/71657.realigned.recalibrated.cram	/mnt/pixstor/schnabelr-drii/WORKING/jakth2/TRIOS_220704/INDIV_TESTING/SIMUSAM000000000001.PASS.vcf.gz
10	PASS10	UMCUSAM000000020136	20136	UMCUSAM000000002406	2406	UMCUSAM000000020076	20076	F	/mnt/pixstor/schnabelr-drii/WORKING/jakth2/REF_GENOME_COPY/ARS-UCD1.2_Btau5.0.1Y.fa	NA	NA	/mnt/pixstor/schnabelr-lab/results/9913/wgs/1kbulls_ars1.2/bam/20136.realigned.recalibrated.cram	/mnt/pixstor/schnabelr-drii/WORKING/jakth2/TRIOS_220704/INDIV_TRAINING/UMCUSAM000000020136.PASS.vcf.gz	/mnt/pixstor/schnabelr-drii/WORKING/jakth2/TRIOS_220704/CALLABLE/UMCUSAM000000020136.callable.bed	/mnt/pixstor/schnabelr-lab/results/9913/wgs/1kbulls_ars1.2/bam/2406.realigned.recalibrated.cram	/mnt/pixstor/schnabelr-drii/WORKING/jakth2/TRIOS_220704/INDIV_TRAINING/UMCUSAM000000002406.PASS.vcf.gz	/mnt/pixstor/schnabelr-drii/WORKING/jakth2/TRIOS_220704/CALLABLE/UMCUSAM000000002406.callable.bed	/mnt/pixstor/schnabelr-lab/results/9913/wgs/1kbulls_ars1.2/bam/20076.realigned.recalibrated.cram	/mnt/pixstor/schnabelr-drii/WORKING/jakth2/TRIOS_220704/INDIV_TRAINING/UMCUSAM000000020076.PASS.vcf.gz	/mnt/pixstor/schnabelr-drii/WORKING/jakth2/TRIOS_220704/CALLABLE/UMCUSAM000000020076.callable.bed	/mnt/pixstor/schnabelr-lab/results/9913/wgs/1kbulls_ars1.2/bam/186.realigned.recalibrated.cram	/mnt/pixstor/schnabelr-drii/WORKING/jakth2/TRIOS_220704/INDIV_TESTING/AANUSAM000011750711.PASS.vcf.gz	/mnt/pixstor/schnabelr-drii/WORKING/jakth2/TRIOS_220704/CALLABLE/AANUSAM000011750711.callable.bed	/mnt/pixstor/schnabelr-lab/results/9913/wgs/1kbulls_ars1.2/bam/71941.realigned.recalibrated.cram	/mnt/pixstor/schnabelr-drii/WORKING/jakth2/TRIOS_220704/INDIV_TESTING/BSHUSAM000004081869.PASS.vcf.gz	/mnt/pixstor/schnabelr-drii/WORKING/jakth2/TRIOS_220704/CALLABLE/BSHUSAM000004081869.callable.bed	/mnt/pixstor/schnabelr-lab/results/9913/wgs/1kbulls_ars1.2/bam/20809.realigned.recalibrated.cram	/mnt/pixstor/schnabelr-drii/WORKING/jakth2/TRIOS_220704/INDIV_TESTING/CHAUSAM00000M246564.PASS.vcf.gz	/mnt/pixstor/schnabelr-drii/WORKING/jakth2/TRIOS_220704/CALLABLE/CHAUSAM00000M246564.callable.bed	/mnt/pixstor/schnabelr-lab/results/9913/wgs/1kbulls_ars1.2/bam/34095.realigned.recalibrated.cram	/mnt/pixstor/schnabelr-drii/WORKING/jakth2/TRIOS_220704/INDIV_TESTING/GVHUSAM000000000038.PASS.vcf.gz	/mnt/pixstor/schnabelr-drii/WORKING/jakth2/TRIOS_220704/CALLABLE/GVHUSAM000000000038.callable.bed	/mnt/pixstor/schnabelr-lab/results/9913/wgs/1kbulls_ars1.2/bam/33604.realigned.recalibrated.cram	/mnt/pixstor/schnabelr-drii/WORKING/jakth2/TRIOS_220704/INDIV_TESTING/HERUSAF000042190680.PASS.vcf.gz	/mnt/pixstor/schnabelr-drii/WORKING/jakth2/TRIOS_220704/CALLABLE/HERUSAF000042190680.callable.bed	/mnt/pixstor/schnabelr-lab/results/9913/wgs/1kbulls_ars1.2/bam/185699.realigned.recalibrated.cram	/mnt/pixstor/schnabelr-drii/WORKING/jakth2/TRIOS_220704/INDIV_TESTING/JER116M003011609959.PASS.vcf.gz	/mnt/pixstor/schnabelr-drii/WORKING/jakth2/TRIOS_220704/CALLABLE/JER116M003011609959.callable.bed	/mnt/pixstor/schnabelr-lab/results/9913/wgs/1kbulls_ars1.2/bam/18336.realigned.recalibrated.cram	/mnt/pixstor/schnabelr-drii/WORKING/jakth2/TRIOS_220704/INDIV_TESTING/LIMUSAM0000000CIM51.PASS.vcf.gz	/mnt/pixstor/schnabelr-drii/WORKING/jakth2/TRIOS_220704/CALLABLE/LIMUSAM0000000CIM51.callable.bed	/mnt/pixstor/schnabelr-lab/results/9913/wgs/1kbulls_ars1.2/bam/87957.realigned.recalibrated.cram	/mnt/pixstor/schnabelr-drii/WORKING/jakth2/TRIOS_220704/INDIV_TESTING/RDPUSAM000000000011.PASS.vcf.gz	/mnt/pixstor/schnabelr-drii/WORKING/jakth2/TRIOS_220704/CALLABLE/RDPUSAM000000000011.callable.bed	/mnt/pixstor/schnabelr-lab/results/9913/wgs/1kbulls_ars1.2/bam/51124.realigned.recalibrated.cram	/mnt/pixstor/schnabelr-drii/WORKING/jakth2/TRIOS_220704/INDIV_TESTING/SALUSAM000000P31309.PASS.vcf.gz	/mnt/pixstor/schnabelr-drii/WORKING/jakth2/TRIOS_220704/CALLABLE/SALUSAM000000P31309.callable.bed	/mnt/pixstor/schnabelr-lab/results/9913/wgs/1kbulls_ars1.2/bam/71657.realigned.recalibrated.cram	/mnt/pixstor/schnabelr-drii/WORKING/jakth2/TRIOS_220704/INDIV_TESTING/SIMUSAM000000000001.PASS.vcf.gz
11	PASS11	UMCUSAM000000020172	20172	UMCUSAM000000002406	2406	UMCUSAM000000020098	20098	M	/mnt/pixstor/schnabelr-drii/WORKING/jakth2/REF_GENOME_COPY/ARS-UCD1.2_Btau5.0.1Y.fa	NA	NA	/mnt/pixstor/schnabelr-lab/results/9913/wgs/1kbulls_ars1.2/bam/20172.realigned.recalibrated.cram	/mnt/pixstor/schnabelr-drii/WORKING/jakth2/TRIOS_220704/INDIV_TRAINING/UMCUSAM000000020172.PASS.vcf.gz	/mnt/pixstor/schnabelr-drii/WORKING/jakth2/TRIOS_220704/CALLABLE/UMCUSAM000000020172.callable.bed	/mnt/pixstor/schnabelr-lab/results/9913/wgs/1kbulls_ars1.2/bam/2406.realigned.recalibrated.cram	/mnt/pixstor/schnabelr-drii/WORKING/jakth2/TRIOS_220704/INDIV_TRAINING/UMCUSAM000000002406.PASS.vcf.gz	/mnt/pixstor/schnabelr-drii/WORKING/jakth2/TRIOS_220704/CALLABLE/UMCUSAM000000002406.callable.bed	/mnt/pixstor/schnabelr-lab/results/9913/wgs/1kbulls_ars1.2/bam/20098.realigned.recalibrated.cram	/mnt/pixstor/schnabelr-drii/WORKING/jakth2/TRIOS_220704/INDIV_TRAINING/UMCUSAM000000020098.PASS.vcf.gz	/mnt/pixstor/schnabelr-drii/WORKING/jakth2/TRIOS_220704/CALLABLE/UMCUSAM000000020098.callable.bed	/mnt/pixstor/schnabelr-lab/results/9913/wgs/1kbulls_ars1.2/bam/186.realigned.recalibrated.cram	/mnt/pixstor/schnabelr-drii/WORKING/jakth2/TRIOS_220704/INDIV_TESTING/AANUSAM000011750711.PASS.vcf.gz	/mnt/pixstor/schnabelr-drii/WORKING/jakth2/TRIOS_220704/CALLABLE/AANUSAM000011750711.callable.bed	/mnt/pixstor/schnabelr-lab/results/9913/wgs/1kbulls_ars1.2/bam/71941.realigned.recalibrated.cram	/mnt/pixstor/schnabelr-drii/WORKING/jakth2/TRIOS_220704/INDIV_TESTING/BSHUSAM000004081869.PASS.vcf.gz	/mnt/pixstor/schnabelr-drii/WORKING/jakth2/TRIOS_220704/CALLABLE/BSHUSAM000004081869.callable.bed	/mnt/pixstor/schnabelr-lab/results/9913/wgs/1kbulls_ars1.2/bam/20809.realigned.recalibrated.cram	/mnt/pixstor/schnabelr-drii/WORKING/jakth2/TRIOS_220704/INDIV_TESTING/CHAUSAM00000M246564.PASS.vcf.gz	/mnt/pixstor/schnabelr-drii/WORKING/jakth2/TRIOS_220704/CALLABLE/CHAUSAM00000M246564.callable.bed	/mnt/pixstor/schnabelr-lab/results/9913/wgs/1kbulls_ars1.2/bam/34095.realigned.recalibrated.cram	/mnt/pixstor/schnabelr-drii/WORKING/jakth2/TRIOS_220704/INDIV_TESTING/GVHUSAM000000000038.PASS.vcf.gz	/mnt/pixstor/schnabelr-drii/WORKING/jakth2/TRIOS_220704/CALLABLE/GVHUSAM000000000038.callable.bed	/mnt/pixstor/schnabelr-lab/results/9913/wgs/1kbulls_ars1.2/bam/33604.realigned.recalibrated.cram	/mnt/pixstor/schnabelr-drii/WORKING/jakth2/TRIOS_220704/INDIV_TESTING/HERUSAF000042190680.PASS.vcf.gz	/mnt/pixstor/schnabelr-drii/WORKING/jakth2/TRIOS_220704/CALLABLE/HERUSAF000042190680.callable.bed	/mnt/pixstor/schnabelr-lab/results/9913/wgs/1kbulls_ars1.2/bam/185699.realigned.recalibrated.cram	/mnt/pixstor/schnabelr-drii/WORKING/jakth2/TRIOS_220704/INDIV_TESTING/JER116M003011609959.PASS.vcf.gz	/mnt/pixstor/schnabelr-drii/WORKING/jakth2/TRIOS_220704/CALLABLE/JER116M003011609959.callable.bed	/mnt/pixstor/schnabelr-lab/results/9913/wgs/1kbulls_ars1.2/bam/18336.realigned.recalibrated.cram	/mnt/pixstor/schnabelr-drii/WORKING/jakth2/TRIOS_220704/INDIV_TESTING/LIMUSAM0000000CIM51.PASS.vcf.gz	/mnt/pixstor/schnabelr-drii/WORKING/jakth2/TRIOS_220704/CALLABLE/LIMUSAM0000000CIM51.callable.bed	/mnt/pixstor/schnabelr-lab/results/9913/wgs/1kbulls_ars1.2/bam/87957.realigned.recalibrated.cram	/mnt/pixstor/schnabelr-drii/WORKING/jakth2/TRIOS_220704/INDIV_TESTING/RDPUSAM000000000011.PASS.vcf.gz	/mnt/pixstor/schnabelr-drii/WORKING/jakth2/TRIOS_220704/CALLABLE/RDPUSAM000000000011.callable.bed	/mnt/pixstor/schnabelr-lab/results/9913/wgs/1kbulls_ars1.2/bam/51124.realigned.recalibrated.cram	/mnt/pixstor/schnabelr-drii/WORKING/jakth2/TRIOS_220704/INDIV_TESTING/SALUSAM000000P31309.PASS.vcf.gz	/mnt/pixstor/schnabelr-drii/WORKING/jakth2/TRIOS_220704/CALLABLE/SALUSAM000000P31309.callable.bed	/mnt/pixstor/schnabelr-lab/results/9913/wgs/1kbulls_ars1.2/bam/71657.realigned.recalibrated.cram	/mnt/pixstor/schnabelr-drii/WORKING/jakth2/TRIOS_220704/INDIV_TESTING/SIMUSAM000000000001.PASS.vcf.gz
12	PASS12	UMCUSAM000000341496	341496	UMCUSAU000000194551	194551	UMCUSAU000000194550	194550	M	/mnt/pixstor/schnabelr-drii/WORKING/jakth2/REF_GENOME_COPY/ARS-UCD1.2_Btau5.0.1Y.fa	NA	NA	/mnt/pixstor/schnabelr-lab/results/9913/wgs/1kbulls_ars1.2/bam/341496.realigned.recalibrated.cram	/mnt/pixstor/schnabelr-drii/WORKING/jakth2/TRIOS_220704/INDIV_TRAINING/UMCUSAM000000341496.PASS.vcf.gz	/mnt/pixstor/schnabelr-drii/WORKING/jakth2/TRIOS_220704/CALLABLE/UMCUSAM000000341496.callable.bed	/mnt/pixstor/schnabelr-lab/results/9913/wgs/1kbulls_ars1.2/bam/194551.realigned.recalibrated.cram	/mnt/pixstor/schnabelr-drii/WORKING/jakth2/TRIOS_220704/INDIV_TRAINING/UMCUSAU000000194551.PASS.vcf.gz	/mnt/pixstor/schnabelr-drii/WORKING/jakth2/TRIOS_220704/CALLABLE/UMCUSAU000000194551.callable.bed	/mnt/pixstor/schnabelr-lab/results/9913/wgs/1kbulls_ars1.2/bam/194550.realigned.recalibrated.cram	/mnt/pixstor/schnabelr-drii/WORKING/jakth2/TRIOS_220704/INDIV_TRAINING/UMCUSAU000000194550.PASS.vcf.gz	/mnt/pixstor/schnabelr-drii/WORKING/jakth2/TRIOS_220704/CALLABLE/UMCUSAU000000194550.callable.bed	/mnt/pixstor/schnabelr-lab/results/9913/wgs/1kbulls_ars1.2/bam/186.realigned.recalibrated.cram	/mnt/pixstor/schnabelr-drii/WORKING/jakth2/TRIOS_220704/INDIV_TESTING/AANUSAM000011750711.PASS.vcf.gz	/mnt/pixstor/schnabelr-drii/WORKING/jakth2/TRIOS_220704/CALLABLE/AANUSAM000011750711.callable.bed	/mnt/pixstor/schnabelr-lab/results/9913/wgs/1kbulls_ars1.2/bam/71941.realigned.recalibrated.cram	/mnt/pixstor/schnabelr-drii/WORKING/jakth2/TRIOS_220704/INDIV_TESTING/BSHUSAM000004081869.PASS.vcf.gz	/mnt/pixstor/schnabelr-drii/WORKING/jakth2/TRIOS_220704/CALLABLE/BSHUSAM000004081869.callable.bed	/mnt/pixstor/schnabelr-lab/results/9913/wgs/1kbulls_ars1.2/bam/20809.realigned.recalibrated.cram	/mnt/pixstor/schnabelr-drii/WORKING/jakth2/TRIOS_220704/INDIV_TESTING/CHAUSAM00000M246564.PASS.vcf.gz	/mnt/pixstor/schnabelr-drii/WORKING/jakth2/TRIOS_220704/CALLABLE/CHAUSAM00000M246564.callable.bed	/mnt/pixstor/schnabelr-lab/results/9913/wgs/1kbulls_ars1.2/bam/34095.realigned.recalibrated.cram	/mnt/pixstor/schnabelr-drii/WORKING/jakth2/TRIOS_220704/INDIV_TESTING/GVHUSAM000000000038.PASS.vcf.gz	/mnt/pixstor/schnabelr-drii/WORKING/jakth2/TRIOS_220704/CALLABLE/GVHUSAM000000000038.callable.bed	/mnt/pixstor/schnabelr-lab/results/9913/wgs/1kbulls_ars1.2/bam/33604.realigned.recalibrated.cram	/mnt/pixstor/schnabelr-drii/WORKING/jakth2/TRIOS_220704/INDIV_TESTING/HERUSAF000042190680.PASS.vcf.gz	/mnt/pixstor/schnabelr-drii/WORKING/jakth2/TRIOS_220704/CALLABLE/HERUSAF000042190680.callable.bed	/mnt/pixstor/schnabelr-lab/results/9913/wgs/1kbulls_ars1.2/bam/185699.realigned.recalibrated.cram	/mnt/pixstor/schnabelr-drii/WORKING/jakth2/TRIOS_220704/INDIV_TESTING/JER116M003011609959.PASS.vcf.gz	/mnt/pixstor/schnabelr-drii/WORKING/jakth2/TRIOS_220704/CALLABLE/JER116M003011609959.callable.bed	/mnt/pixstor/schnabelr-lab/results/9913/wgs/1kbulls_ars1.2/bam/18336.realigned.recalibrated.cram	/mnt/pixstor/schnabelr-drii/WORKING/jakth2/TRIOS_220704/INDIV_TESTING/LIMUSAM0000000CIM51.PASS.vcf.gz	/mnt/pixstor/schnabelr-drii/WORKING/jakth2/TRIOS_220704/CALLABLE/LIMUSAM0000000CIM51.callable.bed	/mnt/pixstor/schnabelr-lab/results/9913/wgs/1kbulls_ars1.2/bam/87957.realigned.recalibrated.cram	/mnt/pixstor/schnabelr-drii/WORKING/jakth2/TRIOS_220704/INDIV_TESTING/RDPUSAM000000000011.PASS.vcf.gz	/mnt/pixstor/schnabelr-drii/WORKING/jakth2/TRIOS_220704/CALLABLE/RDPUSAM000000000011.callable.bed	/mnt/pixstor/schnabelr-lab/results/9913/wgs/1kbulls_ars1.2/bam/51124.realigned.recalibrated.cram	/mnt/pixstor/schnabelr-drii/WORKING/jakth2/TRIOS_220704/INDIV_TESTING/SALUSAM000000P31309.PASS.vcf.gz	/mnt/pixstor/schnabelr-drii/WORKING/jakth2/TRIOS_220704/CALLABLE/SALUSAM000000P31309.callable.bed	/mnt/pixstor/schnabelr-lab/results/9913/wgs/1kbulls_ars1.2/bam/71657.realigned.recalibrated.cram	/mnt/pixstor/schnabelr-drii/WORKING/jakth2/TRIOS_220704/INDIV_TESTING/SIMUSAM000000000001.PASS.vcf.gz
13	PASS13	UMCUSAF000000341497	341497	UMCUSAM000000204543	204543	UMCUSAF000000204544	204544	F	/mnt/pixstor/schnabelr-drii/WORKING/jakth2/REF_GENOME_COPY/ARS-UCD1.2_Btau5.0.1Y.fa	NA	NA	/mnt/pixstor/schnabelr-lab/results/9913/wgs/1kbulls_ars1.2/bam/341497.realigned.recalibrated.cram	/mnt/pixstor/schnabelr-drii/WORKING/jakth2/TRIOS_220704/INDIV_TRAINING/UMCUSAF000000341497.PASS.vcf.gz	/mnt/pixstor/schnabelr-drii/WORKING/jakth2/TRIOS_220704/CALLABLE/UMCUSAF000000341497.callable.bed	/mnt/pixstor/schnabelr-lab/results/9913/wgs/1kbulls_ars1.2/bam/204543.realigned.recalibrated.cram	/mnt/pixstor/schnabelr-drii/WORKING/jakth2/TRIOS_220704/INDIV_TRAINING/UMCUSAM000000204543.PASS.vcf.gz	/mnt/pixstor/schnabelr-drii/WORKING/jakth2/TRIOS_220704/CALLABLE/UMCUSAM000000204543.callable.bed	/mnt/pixstor/schnabelr-lab/results/9913/wgs/1kbulls_ars1.2/bam/204544.realigned.recalibrated.cram	/mnt/pixstor/schnabelr-drii/WORKING/jakth2/TRIOS_220704/INDIV_TRAINING/UMCUSAF000000204544.PASS.vcf.gz	/mnt/pixstor/schnabelr-drii/WORKING/jakth2/TRIOS_220704/CALLABLE/UMCUSAF000000204544.callable.bed	/mnt/pixstor/schnabelr-lab/results/9913/wgs/1kbulls_ars1.2/bam/186.realigned.recalibrated.cram	/mnt/pixstor/schnabelr-drii/WORKING/jakth2/TRIOS_220704/INDIV_TESTING/AANUSAM000011750711.PASS.vcf.gz	/mnt/pixstor/schnabelr-drii/WORKING/jakth2/TRIOS_220704/CALLABLE/AANUSAM000011750711.callable.bed	/mnt/pixstor/schnabelr-lab/results/9913/wgs/1kbulls_ars1.2/bam/71941.realigned.recalibrated.cram	/mnt/pixstor/schnabelr-drii/WORKING/jakth2/TRIOS_220704/INDIV_TESTING/BSHUSAM000004081869.PASS.vcf.gz	/mnt/pixstor/schnabelr-drii/WORKING/jakth2/TRIOS_220704/CALLABLE/BSHUSAM000004081869.callable.bed	/mnt/pixstor/schnabelr-lab/results/9913/wgs/1kbulls_ars1.2/bam/20809.realigned.recalibrated.cram	/mnt/pixstor/schnabelr-drii/WORKING/jakth2/TRIOS_220704/INDIV_TESTING/CHAUSAM00000M246564.PASS.vcf.gz	/mnt/pixstor/schnabelr-drii/WORKING/jakth2/TRIOS_220704/CALLABLE/CHAUSAM00000M246564.callable.bed	/mnt/pixstor/schnabelr-lab/results/9913/wgs/1kbulls_ars1.2/bam/34095.realigned.recalibrated.cram	/mnt/pixstor/schnabelr-drii/WORKING/jakth2/TRIOS_220704/INDIV_TESTING/GVHUSAM000000000038.PASS.vcf.gz	/mnt/pixstor/schnabelr-drii/WORKING/jakth2/TRIOS_220704/CALLABLE/GVHUSAM000000000038.callable.bed	/mnt/pixstor/schnabelr-lab/results/9913/wgs/1kbulls_ars1.2/bam/33604.realigned.recalibrated.cram	/mnt/pixstor/schnabelr-drii/WORKING/jakth2/TRIOS_220704/INDIV_TESTING/HERUSAF000042190680.PASS.vcf.gz	/mnt/pixstor/schnabelr-drii/WORKING/jakth2/TRIOS_220704/CALLABLE/HERUSAF000042190680.callable.bed	/mnt/pixstor/schnabelr-lab/results/9913/wgs/1kbulls_ars1.2/bam/185699.realigned.recalibrated.cram	/mnt/pixstor/schnabelr-drii/WORKING/jakth2/TRIOS_220704/INDIV_TESTING/JER116M003011609959.PASS.vcf.gz	/mnt/pixstor/schnabelr-drii/WORKING/jakth2/TRIOS_220704/CALLABLE/JER116M003011609959.callable.bed	/mnt/pixstor/schnabelr-lab/results/9913/wgs/1kbulls_ars1.2/bam/18336.realigned.recalibrated.cram	/mnt/pixstor/schnabelr-drii/WORKING/jakth2/TRIOS_220704/INDIV_TESTING/LIMUSAM0000000CIM51.PASS.vcf.gz	/mnt/pixstor/schnabelr-drii/WORKING/jakth2/TRIOS_220704/CALLABLE/LIMUSAM0000000CIM51.callable.bed	/mnt/pixstor/schnabelr-lab/results/9913/wgs/1kbulls_ars1.2/bam/87957.realigned.recalibrated.cram	/mnt/pixstor/schnabelr-drii/WORKING/jakth2/TRIOS_220704/INDIV_TESTING/RDPUSAM000000000011.PASS.vcf.gz	/mnt/pixstor/schnabelr-drii/WORKING/jakth2/TRIOS_220704/CALLABLE/RDPUSAM000000000011.callable.bed	/mnt/pixstor/schnabelr-lab/results/9913/wgs/1kbulls_ars1.2/bam/51124.realigned.recalibrated.cram	/mnt/pixstor/schnabelr-drii/WORKING/jakth2/TRIOS_220704/INDIV_TESTING/SALUSAM000000P31309.PASS.vcf.gz	/mnt/pixstor/schnabelr-drii/WORKING/jakth2/TRIOS_220704/CALLABLE/SALUSAM000000P31309.callable.bed	/mnt/pixstor/schnabelr-lab/results/9913/wgs/1kbulls_ars1.2/bam/71657.realigned.recalibrated.cram	/mnt/pixstor/schnabelr-drii/WORKING/jakth2/TRIOS_220704/INDIV_TESTING/SIMUSAM000000000001.PASS.vcf.gz
14	PASS14	UMCUSAM000000341713	341713	UMCUSAM000000341714	341714	UMCUSAF000000339207	339207	M	/mnt/pixstor/schnabelr-drii/WORKING/jakth2/REF_GENOME_COPY/ARS-UCD1.2_Btau5.0.1Y.fa	NA	NA	/mnt/pixstor/schnabelr-lab/results/9913/wgs/1kbulls_ars1.2/bam/341713.realigned.recalibrated.cram	/mnt/pixstor/schnabelr-drii/WORKING/jakth2/TRIOS_220704/INDIV_TRAINING/UMCUSAM000000341713.PASS.vcf.gz	/mnt/pixstor/schnabelr-drii/WORKING/jakth2/TRIOS_220704/CALLABLE/UMCUSAM000000341713.callable.bed	/mnt/pixstor/schnabelr-lab/results/9913/wgs/1kbulls_ars1.2/bam/341714.realigned.recalibrated.cram	/mnt/pixstor/schnabelr-drii/WORKING/jakth2/TRIOS_220704/INDIV_TRAINING/UMCUSAM000000341714.PASS.vcf.gz	/mnt/pixstor/schnabelr-drii/WORKING/jakth2/TRIOS_220704/CALLABLE/UMCUSAM000000341714.callable.bed	/mnt/pixstor/schnabelr-lab/results/9913/wgs/1kbulls_ars1.2/bam/339207.realigned.recalibrated.cram	/mnt/pixstor/schnabelr-drii/WORKING/jakth2/TRIOS_220704/INDIV_TRAINING/UMCUSAF000000339207.PASS.vcf.gz	/mnt/pixstor/schnabelr-drii/WORKING/jakth2/TRIOS_220704/CALLABLE/UMCUSAF000000339207.callable.bed	/mnt/pixstor/schnabelr-lab/results/9913/wgs/1kbulls_ars1.2/bam/186.realigned.recalibrated.cram	/mnt/pixstor/schnabelr-drii/WORKING/jakth2/TRIOS_220704/INDIV_TESTING/AANUSAM000011750711.PASS.vcf.gz	/mnt/pixstor/schnabelr-drii/WORKING/jakth2/TRIOS_220704/CALLABLE/AANUSAM000011750711.callable.bed	/mnt/pixstor/schnabelr-lab/results/9913/wgs/1kbulls_ars1.2/bam/71941.realigned.recalibrated.cram	/mnt/pixstor/schnabelr-drii/WORKING/jakth2/TRIOS_220704/INDIV_TESTING/BSHUSAM000004081869.PASS.vcf.gz	/mnt/pixstor/schnabelr-drii/WORKING/jakth2/TRIOS_220704/CALLABLE/BSHUSAM000004081869.callable.bed	/mnt/pixstor/schnabelr-lab/results/9913/wgs/1kbulls_ars1.2/bam/20809.realigned.recalibrated.cram	/mnt/pixstor/schnabelr-drii/WORKING/jakth2/TRIOS_220704/INDIV_TESTING/CHAUSAM00000M246564.PASS.vcf.gz	/mnt/pixstor/schnabelr-drii/WORKING/jakth2/TRIOS_220704/CALLABLE/CHAUSAM00000M246564.callable.bed	/mnt/pixstor/schnabelr-lab/results/9913/wgs/1kbulls_ars1.2/bam/34095.realigned.recalibrated.cram	/mnt/pixstor/schnabelr-drii/WORKING/jakth2/TRIOS_220704/INDIV_TESTING/GVHUSAM000000000038.PASS.vcf.gz	/mnt/pixstor/schnabelr-drii/WORKING/jakth2/TRIOS_220704/CALLABLE/GVHUSAM000000000038.callable.bed	/mnt/pixstor/schnabelr-lab/results/9913/wgs/1kbulls_ars1.2/bam/33604.realigned.recalibrated.cram	/mnt/pixstor/schnabelr-drii/WORKING/jakth2/TRIOS_220704/INDIV_TESTING/HERUSAF000042190680.PASS.vcf.gz	/mnt/pixstor/schnabelr-drii/WORKING/jakth2/TRIOS_220704/CALLABLE/HERUSAF000042190680.callable.bed	/mnt/pixstor/schnabelr-lab/results/9913/wgs/1kbulls_ars1.2/bam/185699.realigned.recalibrated.cram	/mnt/pixstor/schnabelr-drii/WORKING/jakth2/TRIOS_220704/INDIV_TESTING/JER116M003011609959.PASS.vcf.gz	/mnt/pixstor/schnabelr-drii/WORKING/jakth2/TRIOS_220704/CALLABLE/JER116M003011609959.callable.bed	/mnt/pixstor/schnabelr-lab/results/9913/wgs/1kbulls_ars1.2/bam/18336.realigned.recalibrated.cram	/mnt/pixstor/schnabelr-drii/WORKING/jakth2/TRIOS_220704/INDIV_TESTING/LIMUSAM0000000CIM51.PASS.vcf.gz	/mnt/pixstor/schnabelr-drii/WORKING/jakth2/TRIOS_220704/CALLABLE/LIMUSAM0000000CIM51.callable.bed	/mnt/pixstor/schnabelr-lab/results/9913/wgs/1kbulls_ars1.2/bam/87957.realigned.recalibrated.cram	/mnt/pixstor/schnabelr-drii/WORKING/jakth2/TRIOS_220704/INDIV_TESTING/RDPUSAM000000000011.PASS.vcf.gz	/mnt/pixstor/schnabelr-drii/WORKING/jakth2/TRIOS_220704/CALLABLE/RDPUSAM000000000011.callable.bed	/mnt/pixstor/schnabelr-lab/results/9913/wgs/1kbulls_ars1.2/bam/51124.realigned.recalibrated.cram	/mnt/pixstor/schnabelr-drii/WORKING/jakth2/TRIOS_220704/INDIV_TESTING/SALUSAM000000P31309.PASS.vcf.gz	/mnt/pixstor/schnabelr-drii/WORKING/jakth2/TRIOS_220704/CALLABLE/SALUSAM000000P31309.callable.bed	/mnt/pixstor/schnabelr-lab/results/9913/wgs/1kbulls_ars1.2/bam/71657.realigned.recalibrated.cram	/mnt/pixstor/schnabelr-drii/WORKING/jakth2/TRIOS_220704/INDIV_TESTING/SIMUSAM000000000001.PASS.vcf.gz
15	PASS15	UMCUSAM000009341496	9341496	UMCUSAU000000194551	194551	UMCUSAU000000194550	194550	M	/mnt/pixstor/schnabelr-drii/WORKING/jakth2/REF_GENOME_COPY/ARS-UCD1.2_Btau5.0.1Y.fa	NA	NA	/mnt/pixstor/schnabelr-lab/results/9913/wgs/1kbulls_ars1.2/bam/9341496.realigned.recalibrated.cram	/mnt/pixstor/schnabelr-drii/WORKING/jakth2/TRIOS_220704/INDIV_TRAINING/UMCUSAM000009341496.PASS.vcf.gz	/mnt/pixstor/schnabelr-drii/WORKING/jakth2/TRIOS_220704/CALLABLE/UMCUSAM000009341496.callable.bed	/mnt/pixstor/schnabelr-lab/results/9913/wgs/1kbulls_ars1.2/bam/194551.realigned.recalibrated.cram	/mnt/pixstor/schnabelr-drii/WORKING/jakth2/TRIOS_220704/INDIV_TRAINING/UMCUSAU000000194551.PASS.vcf.gz	/mnt/pixstor/schnabelr-drii/WORKING/jakth2/TRIOS_220704/CALLABLE/UMCUSAU000000194551.callable.bed	/mnt/pixstor/schnabelr-lab/results/9913/wgs/1kbulls_ars1.2/bam/194550.realigned.recalibrated.cram	/mnt/pixstor/schnabelr-drii/WORKING/jakth2/TRIOS_220704/INDIV_TRAINING/UMCUSAU000000194550.PASS.vcf.gz	/mnt/pixstor/schnabelr-drii/WORKING/jakth2/TRIOS_220704/CALLABLE/UMCUSAU000000194550.callable.bed	/mnt/pixstor/schnabelr-lab/results/9913/wgs/1kbulls_ars1.2/bam/186.realigned.recalibrated.cram	/mnt/pixstor/schnabelr-drii/WORKING/jakth2/TRIOS_220704/INDIV_TESTING/AANUSAM000011750711.PASS.vcf.gz	/mnt/pixstor/schnabelr-drii/WORKING/jakth2/TRIOS_220704/CALLABLE/AANUSAM000011750711.callable.bed	/mnt/pixstor/schnabelr-lab/results/9913/wgs/1kbulls_ars1.2/bam/71941.realigned.recalibrated.cram	/mnt/pixstor/schnabelr-drii/WORKING/jakth2/TRIOS_220704/INDIV_TESTING/BSHUSAM000004081869.PASS.vcf.gz	/mnt/pixstor/schnabelr-drii/WORKING/jakth2/TRIOS_220704/CALLABLE/BSHUSAM000004081869.callable.bed	/mnt/pixstor/schnabelr-lab/results/9913/wgs/1kbulls_ars1.2/bam/20809.realigned.recalibrated.cram	/mnt/pixstor/schnabelr-drii/WORKING/jakth2/TRIOS_220704/INDIV_TESTING/CHAUSAM00000M246564.PASS.vcf.gz	/mnt/pixstor/schnabelr-drii/WORKING/jakth2/TRIOS_220704/CALLABLE/CHAUSAM00000M246564.callable.bed	/mnt/pixstor/schnabelr-lab/results/9913/wgs/1kbulls_ars1.2/bam/34095.realigned.recalibrated.cram	/mnt/pixstor/schnabelr-drii/WORKING/jakth2/TRIOS_220704/INDIV_TESTING/GVHUSAM000000000038.PASS.vcf.gz	/mnt/pixstor/schnabelr-drii/WORKING/jakth2/TRIOS_220704/CALLABLE/GVHUSAM000000000038.callable.bed	/mnt/pixstor/schnabelr-lab/results/9913/wgs/1kbulls_ars1.2/bam/33604.realigned.recalibrated.cram	/mnt/pixstor/schnabelr-drii/WORKING/jakth2/TRIOS_220704/INDIV_TESTING/HERUSAF000042190680.PASS.vcf.gz	/mnt/pixstor/schnabelr-drii/WORKING/jakth2/TRIOS_220704/CALLABLE/HERUSAF000042190680.callable.bed	/mnt/pixstor/schnabelr-lab/results/9913/wgs/1kbulls_ars1.2/bam/185699.realigned.recalibrated.cram	/mnt/pixstor/schnabelr-drii/WORKING/jakth2/TRIOS_220704/INDIV_TESTING/JER116M003011609959.PASS.vcf.gz	/mnt/pixstor/schnabelr-drii/WORKING/jakth2/TRIOS_220704/CALLABLE/JER116M003011609959.callable.bed	/mnt/pixstor/schnabelr-lab/results/9913/wgs/1kbulls_ars1.2/bam/18336.realigned.recalibrated.cram	/mnt/pixstor/schnabelr-drii/WORKING/jakth2/TRIOS_220704/INDIV_TESTING/LIMUSAM0000000CIM51.PASS.vcf.gz	/mnt/pixstor/schnabelr-drii/WORKING/jakth2/TRIOS_220704/CALLABLE/LIMUSAM0000000CIM51.callable.bed	/mnt/pixstor/schnabelr-lab/results/9913/wgs/1kbulls_ars1.2/bam/87957.realigned.recalibrated.cram	/mnt/pixstor/schnabelr-drii/WORKING/jakth2/TRIOS_220704/INDIV_TESTING/RDPUSAM000000000011.PASS.vcf.gz	/mnt/pixstor/schnabelr-drii/WORKING/jakth2/TRIOS_220704/CALLABLE/RDPUSAM000000000011.callable.bed	/mnt/pixstor/schnabelr-lab/results/9913/wgs/1kbulls_ars1.2/bam/51124.realigned.recalibrated.cram	/mnt/pixstor/schnabelr-drii/WORKING/jakth2/TRIOS_220704/INDIV_TESTING/SALUSAM000000P31309.PASS.vcf.gz	/mnt/pixstor/schnabelr-drii/WORKING/jakth2/TRIOS_220704/CALLABLE/SALUSAM000000P31309.callable.bed	/mnt/pixstor/schnabelr-lab/results/9913/wgs/1kbulls_ars1.2/bam/71657.realigned.recalibrated.cram	/mnt/pixstor/schnabelr-drii/WORKING/jakth2/TRIOS_220704/INDIV_TESTING/SIMUSAM000000000001.PASS.vcf.gz
[truncated: 28 more columns]
