# Supplementary material for: Overcoming limitations to customize DeepVariant for domesticated animals with TrioTrain
Source: Genome Res. 2025 Aug;35(8):1859–74. doi: 10.1101/gr.279542.124 (PMC12315867; doi:10.1101/gr.279542.124)
Supplement: Supplement 1 [file Supplemental_Code.tar.gz › DV-TrioTrain-0.8/triotrain/model_training/metadata/240724_SingleTrio_AA_BR.csv]

RunOrder	RunName	ChildSampleID	ChildLabID	FatherSampleID	FatherLabID	MotherSampleID	MotherLabID	ChildSex	RefFASTA	PopVCF	RegionsFile	ChildReadsBAM	ChildTruthVCF	ChildCallableBED	FatherReadsBAM	FatherTruthVCF	FatherCallableBED	MotherReadsBAM	MotherTruthVCF	MotherCallableBED	Test1ReadsBAM	Test1TruthVCF	Test1CallableBED	Test2ReadsBAM	Test2TruthVCF	Test2CallableBED	Test3ReadsBAM	Test3TruthVCF	Test3CallableBED	Test4ReadsBAM	Test4TruthVCF	Test4CallableBED	Test5ReadsBAM	Test5TruthVCF	Test5CallableBED	Test6ReadsBAM	Test6TruthVCF	Test6CallableBED	Test7ReadsBAM	Test7TruthVCF	Test7CallableBED	Test8ReadsBAM	Test8TruthVCF	Test8CallableBED	Test9ReadsBAM	Test9TruthVCF	Test9CallableBED	Test10ReadsBAM	Test10TruthVCF
1	AA_BR1	UMCUSAM000000341496	341496	UMCUSAU000000194551	194551	UMCUSAU000000194550	194550	M	/mnt/pixstor/schnabelr-drii/WORKING/jakth2/REF_GENOME_COPY/ARS-UCD1.2_Btau5.0.1Y.fa	/mnt/pixstor/schnabelr-drii/WORKING/jakth2/TRIOS_220704/POPVCF/UMAG1.POP.FREQ.vcf.gz	NA	/mnt/pixstor/schnabelr-lab/results/9913/wgs/1kbulls_ars1.2/bam/341496.realigned.recalibrated.cram	/mnt/pixstor/schnabelr-drii/WORKING/jakth2/TRIOS_220704/INDIV_TRAINING/UMCUSAM000000341496.PASS.vcf.gz	/mnt/pixstor/schnabelr-drii/WORKING/jakth2/TRIOS_220704/CALLABLE/UMCUSAM000000341496.callable.bed	/mnt/pixstor/schnabelr-lab/results/9913/wgs/1kbulls_ars1.2/bam/194551.realigned.recalibrated.cram	/mnt/pixstor/schnabelr-drii/WORKING/jakth2/TRIOS_220704/INDIV_TRAINING/UMCUSAU000000194551.PASS.vcf.gz	/mnt/pixstor/schnabelr-drii/WORKING/jakth2/TRIOS_220704/CALLABLE/UMCUSAU000000194551.callable.bed	/mnt/pixstor/schnabelr-lab/results/9913/wgs/1kbulls_ars1.2/bam/194550.realigned.recalibrated.cram	/mnt/pixstor/schnabelr-drii/WORKING/jakth2/TRIOS_220704/INDIV_TRAINING/UMCUSAU000000194550.PASS.vcf.gz	/mnt/pixstor/schnabelr-drii/WORKING/jakth2/TRIOS_220704/CALLABLE/UMCUSAU000000194550.callable.bed	/mnt/pixstor/schnabelr-lab/results/9913/wgs/1kbulls_ars1.2/bam/186.realigned.recalibrated.cram	/mnt/pixstor/schnabelr-drii/WORKING/jakth2/TRIOS_220704/INDIV_TESTING/AANUSAM000011750711.PASS.vcf.gz	/mnt/pixstor/schnabelr-drii/WORKING/jakth2/TRIOS_220704/CALLABLE/AANUSAM000011750711.callable.bed	/mnt/pixstor/schnabelr-lab/results/9913/wgs/1kbulls_ars1.2/bam/71941.realigned.recalibrated.cram	/mnt/pixstor/schnabelr-drii/WORKING/jakth2/TRIOS_220704/INDIV_TESTING/BSHUSAM000004081869.PASS.vcf.gz	/mnt/pixstor/schnabelr-drii/WORKING/jakth2/TRIOS_220704/CALLABLE/BSHUSAM000004081869.callable.bed	/mnt/pixstor/schnabelr-lab/results/9913/wgs/1kbulls_ars1.2/bam/20809.realigned.recalibrated.cram	/mnt/pixstor/schnabelr-drii/WORKING/jakth2/TRIOS_220704/INDIV_TESTING/CHAUSAM00000M246564.PASS.vcf.gz	/mnt/pixstor/schnabelr-drii/WORKING/jakth2/TRIOS_220704/CALLABLE/CHAUSAM00000M246564.callable.bed	/mnt/pixstor/schnabelr-lab/results/9913/wgs/1kbulls_ars1.2/bam/34095.realigned.recalibrated.cram	/mnt/pixstor/schnabelr-drii/WORKING/jakth2/TRIOS_220704/INDIV_TESTING/GVHUSAM000000000038.PASS.vcf.gz	/mnt/pixstor/schnabelr-drii/WORKING/jakth2/TRIOS_220704/CALLABLE/GVHUSAM000000000038.callable.bed	/mnt/pixstor/schnabelr-lab/results/9913/wgs/1kbulls_ars1.2/bam/33604.realigned.recalibrated.cram	/mnt/pixstor/schnabelr-drii/WORKING/jakth2/TRIOS_220704/INDIV_TESTING/HERUSAF000042190680.PASS.vcf.gz	/mnt/pixstor/schnabelr-drii/WORKING/jakth2/TRIOS_220704/CALLABLE/HERUSAF000042190680.callable.bed	/mnt/pixstor/schnabelr-lab/results/9913/wgs/1kbulls_ars1.2/bam/185699.realigned.recalibrated.cram	/mnt/pixstor/schnabelr-drii/WORKING/jakth2/TRIOS_220704/INDIV_TESTING/JER116M003011609959.PASS.vcf.gz	/mnt/pixstor/schnabelr-drii/WORKING/jakth2/TRIOS_220704/CALLABLE/JER116M003011609959.callable.bed	/mnt/pixstor/schnabelr-lab/results/9913/wgs/1kbulls_ars1.2/bam/18336.realigned.recalibrated.cram	/mnt/pixstor/schnabelr-drii/WORKING/jakth2/TRIOS_220704/INDIV_TESTING/LIMUSAM0000000CIM51.PASS.vcf.gz	/mnt/pixstor/schnabelr-drii/WORKING/jakth2/TRIOS_220704/CALLABLE/LIMUSAM0000000CIM51.callable.bed	/mnt/pixstor/schnabelr-lab/results/9913/wgs/1kbulls_ars1.2/bam/87957.realigned.recalibrated.cram	/mnt/pixstor/schnabelr-drii/WORKING/jakth2/TRIOS_220704/INDIV_TESTING/RDPUSAM000000000011.PASS.vcf.gz	/mnt/pixstor/schnabelr-drii/WORKING/jakth2/TRIOS_220704/CALLABLE/RDPUSAM000000000011.callable.bed	/mnt/pixstor/schnabelr-lab/results/9913/wgs/1kbulls_ars1.2/bam/51124.realigned.recalibrated.cram	/mnt/pixstor/schnabelr-drii/WORKING/jakth2/TRIOS_220704/INDIV_TESTING/SALUSAM000000P31309.PASS.vcf.gz	/mnt/pixstor/schnabelr-drii/WORKING/jakth2/TRIOS_220704/CALLABLE/SALUSAM000000P31309.callable.bed	/mnt/pixstor/schnabelr-lab/results/9913/wgs/1kbulls_ars1.2/bam/71657.realigned.recalibrated.cram	/mnt/pixstor/schnabelr-drii/WORKING/jakth2/TRIOS_220704/INDIV_TESTING/SIMUSAM000000000001.PASS.vcf.gz
[truncated: 28 more columns]
