# Supplementary material for: Overcoming limitations to customize DeepVariant for domesticated animals with TrioTrain
Source: Genome Res. 2025 Aug;35(8):1859–74. doi: 10.1101/gr.279542.124 (PMC12315867; doi:10.1101/gr.279542.124)
Supplement: Supplement 1 [file Supplemental_Code.tar.gz › DV-TrioTrain-0.8/triotrain/model_training/pipeline/__init__.py]

from model_training.pipeline.args import (
    check_args,
    collect_args,
    get_args,
    get_defaults,
)
from model_training.pipeline.setup import Setup

# from model_training.pipeline.run import Run
