# Supplementary material for: Overcoming limitations to customize DeepVariant for domesticated animals with TrioTrain
Source: Genome Res. 2025 Aug;35(8):1859–74. doi: 10.1101/gr.279542.124 (PMC12315867; doi:10.1101/gr.279542.124)
Supplement: Supplement 1 [file Supplemental_Code.tar.gz › DV-TrioTrain-0.8/triotrain/model_training/pipeline/phase.py]

def process_phase(txt: str) -> str:
    """
    Handle any special characters and only use '_' as a separator.

    Input: 'A,Quick brown-fox jumped-over-the   lazy-dog'
    Output: 'A_Quick_brown_fox_jumped_over_the_lazy_dog'
    """
    special_chars = "!#$%^&*()"
    for special_char in special_chars:
        txt = txt.replace(special_char, "")
    standardize_seps = " -,"
    for sep in standardize_seps:
        txt = txt.replace(sep, "_")
    return txt
