# Supplementary material for: Overcoming limitations to customize DeepVariant for domesticated animals with TrioTrain
Source: Genome Res. 2025 Aug;35(8):1859–74. doi: 10.1101/gr.279542.124 (PMC12315867; doi:10.1101/gr.279542.124)
Supplement: Supplement 1 [file Supplemental_Code.tar.gz › DV-TrioTrain-0.8/triotrain/model_training/pipeline/resources.py]

def process_resource(txt: str) -> str:
    """
    Handle any special characters and remove any separators.

    Input: 'A,Quick brown-fox jumped-over-the   lazy-dog'
    Output: 'AQuickbrownfoxjumpedoverthelazydog'
    """
    specialChars = "!#$%^&*()"
    for specialChar in specialChars:
        txt = txt.replace(specialChar, "")
    standardizeSeps = " -,_"
    for sep in standardizeSeps:
        txt = txt.replace(sep, "")
    return txt
