# Supplementary material for: Overcoming limitations to customize DeepVariant for domesticated animals with TrioTrain
Source: Genome Res. 2025 Aug;35(8):1859–74. doi: 10.1101/gr.279542.124 (PMC12315867; doi:10.1101/gr.279542.124)
Supplement: Supplement 1 [file Supplemental_Code.tar.gz › DV-TrioTrain-0.8/triotrain/model_training/prep/__init__.py]

# from model_training.prep.examples_regions import MakeRegions
# from model_training.prep.examples_make import MakeExamples
# from model_training.prep.examples_shuffle import BeamShuffleExamples
# from model_training.prep.examples_re_shuffle import ReShuffleExamples
