# Supplementary material for: Overcoming limitations to customize DeepVariant for domesticated animals with TrioTrain
Source: Genome Res. 2025 Aug;35(8):1859–74. doi: 10.1101/gr.279542.124 (PMC12315867; doi:10.1101/gr.279542.124)
Supplement: Supplement 1 [file Supplemental_Code.tar.gz › DV-TrioTrain-0.8/triotrain/model_training/slurm/make_examples.py]

#!/bin/python3
"""
description: creates examples for re-training the DeepVariant model.

example:
    python3 triotrain/model_training/slurm/make_examples.py           \\
        --env-file envs/demo.env                              \\
        --task-id 0                                           \\
        --genome Mother                                       \\
        --region 1                                            \\
        --dry-run
"""
import argparse
from csv import reader
from dataclasses import dataclass, field
from logging import Logger
from os import environ
from os import path as p
from pathlib import Path
from sys import exit, path
from typing import Union

from spython.main import Client

abs_path = Path(__file__).resolve()
module_path = str(abs_path.parent.parent.parent)
path.append(module_path)
from helpers.environment import Env


def collect_args() -> argparse.Namespace:
    """
    Process command line argument to execute script.
    """
    parser = argparse.ArgumentParser(
        description=__doc__,
        formatter_class=argparse.RawTextHelpFormatter,
    )
    parser.add_argument(
        "-e",
        "--env-file",
        dest="env_file",
        help="[REQUIRED]\ninput file (.env)\nprovides environment variables",
        type=str,
        metavar="</path/file>",
    )
    parser.add_argument(
        "-t",
        "--task-id",
        dest="task_id",
        help="[REQUIRED]\ninteger\nvalue ranges from 0 to [total number of CPU cores requested via SLURM - 1]\n(default: %(default)s)",
        type=int,
        default=0,
        metavar="<int>",
    )
    parser.add_argument(
        "-g",
        "--genome",
        dest="genome",
        choices=["Mother", "Father", "Child"],
        help="[REQUIRED]\nstring\nsets the genome to use within a Trio\n(default: %(default)s)",
        default="Mother",
    )

    region_shuff = parser.add_mutually_exclusive_group()
    region_shuff.add_argument(
        "--region-num",
        dest="region_num",
        help="int\nproviding a value activates 'region_shuffling' mode\n\tNOTE: values range from 1 to the total number of region BED files created\n(default: %(default)s)",
        type=str,
        default=None,
        metavar="<int>",
    )
    region_shuff.add_argument(
        "--region-bed",
        dest="region_bed",
        help="string\nproviding a value activates 'region_shuffling' mode\n\tNOTE: either provide a region file in BED format, or provide a space-separated list of region literals in 'chr:start-stop' format\n(default: %(default)s)",
        type=str,
        default=None,
        metavar="<int>",
    )
    parser.add_argument(
        "-d",
        "--debug",
        dest="debug",
        help="if True, enables printing detailed messages",
        default=False,
        action="store_true",
    )
    parser.add_argument(
        "--dry-run",
        dest="dry_run",
        help="if True, display commands to the screen",
        action="store_true",
    )
    parser.add_argument(
        "--get-help",
        dest="get_help",
        help="if True, display DeepVariant container's 'make_examples' man page to the screen",
        action="store_true",
        default=False,
    )
    return parser.parse_args()
    # return parser.parse_args(["--env-file", "envs/new_trios_test-run0.env", "--debug"])


def check_args(args: argparse.Namespace, logger: Logger):
    """
    With "--debug", display command line args provided.

    With "--dry-run", display a msg.

    Then, check to make sure all required flags are provided.
    """
    if args.debug:
        str_args = "COMMAND LINE ARGS USED: "
        for key, val in vars(args).items():
            str_args += f"{key}={val} | "

        logger.debug(str_args)
        _version = environ.get("BIN_VERSION_DV")
        logger.debug(f"using DeepVariant version | {_version}")

    if args.dry_run:
        logger.info("[DRY_RUN]: output will display to screen and not write to a file")
    if args.get_help is False:
        assert (
            args.env_file
        ), "Missing --env-file; Please provide a file with environment variables for the current analysis"


@dataclass
class Examples:
    """
    Define what data to keep when creating labeled examples for re-training the DeepVariant model.
    """

    args: argparse.Namespace
    logger: Logger
    demo_chromosome: Union[str, int, None] = None
    _base_binding: str = field(
        default="/usr/lib/locale/:/usr/lib/locale/", init=False, repr=False
    )
    _bindings: list = field(default_factory=list, init=False, repr=False)
    _chr: list = field(default_factory=list, init=False, repr=False)
    _phase: str = field(default="make_examples", init=False, repr=False)
    _version: str = field(
        default=str(environ.get("BIN_VERSION_DV")), init=False, repr=False
    )

    def __post_init__(self) -> None:
        self._image = f"deepvariant_{self._version}.sif"

    def load_variables(self) -> None:
        """
        Load in variables from the env file, and define python variables.
        """
        self.env = Env(self.args.env_file, self.logger, dryrun_mode=self.args.dry_run, debug_mode=self.args.debug)
        env_vars = [
            "RunOrder",
            "N_Parts",
            "TotalShards",
            "RefFASTA_Path",
            "RefFASTA_File",
            f"{self.args.genome}ReadsBAM_Path",
            f"{self.args.genome}ReadsBAM_File",
            f"{self.args.genome}TruthVCF_Path",
            f"{self.args.genome}TruthVCF_File",
            f"{self.args.genome}CallableBED_Path",
            f"{self.args.genome}CallableBED_File",
            "ExamplesDir",
        ]

        (
            self._trio_num,
            self._n_parts,
            self._total_shards,
            self._ref_dir,
            self._ref_file,
            self._bam_dir,
            self._bam_file,
            self._truth_dir,
            self._truth_vcf_file,
            self._callable_dir,
            self._callable_file,
            self._examples_dir,
        ) = self.env.load(*env_vars)

    def set_reference(self) -> None:
        """Define the reference genome + .dict file"""
        self._reference = Path(self._ref_dir) / self._ref_file
        assert (
            self._reference.exists()
        ), f"missing the reference Genome FASTA file | '{self._reference.name}'"

        # figure out which autosomes + sex chromsomes we're including
        bed_files = list(Path(self._ref_dir).glob("*.bed"))
        default_region_file = bed_files[0].name

        with open(
            f"{self._ref_dir}/{default_region_file}", "r", encoding="utf8"
        ) as default_region:
            tsv_reader = reader(default_region, delimiter="\t")
            for row in tsv_reader:
                (chrom, start, stop) = row
                self._chr.append(chrom)

        # figure out chromosome names in reference
        self._ref_dict = Path(self._ref_dir) / f"{self._reference.stem}.dict"
        assert (
            self._ref_dict.exists()
        ), f"missing the reference Genome PICARD .dict file | '{self._ref_dict.name}'"

        valid_chrs = list()

        with open(str(self._ref_dict), "r", encoding="utf8") as dict_file:
            tsv_reader = reader(dict_file, delimiter="\t")
            # skip header
            next(tsv_reader)
            for row in tsv_reader:
                num_cols = len(row)
                assert num_cols >= 5 and num_cols < 7, f"unexpected number of columns in the PICARD dict | {num_cols}"

                if num_cols == 6:
                    (sq, chr, l, m5, ur, sp) = row
                    if "human" in sp.lower():
                        chr_name = chr.split(":")[1]
                        if chr_name.isalnum() and "ebv" not in chr_name.lower():
                            valid_chrs.append(chr_name)        

        # figure out which chr are NOT included by default
        if valid_chrs:
            chr_set = set(self._chr)
            exclude_chr = [x for x in valid_chrs if x not in chr_set]
            self.exclude_chroms = " ".join(exclude_chr)
        else:
            self.exclude_chroms = None

    def set_genome(self) -> None:
        """
        Define which genome from a Trio to make examples.
        """

        self._bam = Path(self._bam_dir) / self._bam_file
        self._truth_vcf = Path(self._truth_dir) / self._truth_vcf_file
        self._callable_bed = Path(self._callable_dir) / self._callable_file
        assert self._bam.exists(), f"missing the BAM file | '{self._bam.name}'"
        assert (
            self._truth_vcf.exists()
        ), f"missing the TruthVCF file | '{self._truth_vcf.name}'"
        assert (
            self._callable_bed.exists()
        ), f"missing the CallableBED file | '{self._callable_bed.name}'"

    def process_region(self) -> None:
        """
        Determine if regions-beam shuffling is being performed.
        """
        self._region_bindings = None
        self._regions_flags = None
        self._exclude_flags = None
        self._logger_msg = f"TRIO{self._trio_num}] - [{self.args.genome}"

        # run 'make_examples' for the demo chromosome only
        if self.args.region_bed is not None and self.args.region_num is None:
            self.demo_chromosome = self.args.region_bed
            bed_file = Path(self.args.region_bed).resolve()

            if self.args.region_bed.isdigit():
                self._mode = "DEMO"
                self.logger.debug(
                    f"A NUMERICAL VALUE FOR REGION WAS ENTERED | '{self.args.region_bed}'"
                )
                self._output_prefix = f"{self.args.genome}.{self.demo_chromosome}"
            elif ":" in self.args.region_bed or "chr" in self.args.region_bed.lower():
                self._mode = "REGION_LITERAL"
                self.logger.debug(
                    f"A LITERAL VALUE FOR REGION WAS ENTERED | '{self.args.region_bed}'"
                )
                self._output_prefix = f"{self.args.genome}.{self.demo_chromosome}"
            elif bed_file.exists():
                self._mode = "REGION_FILE"
                self.logger.debug(
                    f"AN EXISTING FILE FOR REGION WAS ENTERED | '{bed_file}'"
                )
                self._output_prefix = f"{self.args.genome}.{bed_file.name}"
            else:
                self.logger.debug(
                    f"AN UNKNOWN VALUE FOR REGION WAS ENTERED | '{self.args.region_bed}'"
                )
                breakpoint()

            self.logger.info(
                f"[{self._mode}] - [{self._logger_msg}]: examples include '{self.demo_chromosome}' only"
            )
            self._regions_flags = ["--regions", self.demo_chromosome]

        # run 'make_examples' using the regions file provided in the 'metadata.csv' file
        elif (
            "RegionsFile_Path" in self.env.contents
            and "RegionsFile_File" in self.env.contents
        ):
            if self.exclude_chroms is not None:
                self._exclude_flags = ["--exclude_regions", f"{self.exclude_chroms}"]
            else:
                self._exclude_flags = None
            # self._output_prefix = f"{self.args.genome}.region_file"
            self._mode = "REGION_FILE"
            self._regions_dir = self.env.contents["RegionsFile_Path"]
            self._region_file = self.env.contents["RegionsFile_File"]
            if self._regions_dir is not None and self._region_file is not None:
                self._region_file_path = Path(self._regions_dir) / self._region_file
                if not self._region_file_path.exists():
                    self.logger.error(
                        f"[{self._mode}] - [{self._logger_msg}]: missing the regions shuffling file | '{self._region_file_path.name}'\nExiting... "
                    )
                    exit(1)
                else:
                    self.logger.info(
                        f"[{self._mode}] - [{self._logger_msg}]: env file contains existing variables for both 'RegionsFile_Path' & 'RegionsFile_File'"
                    )
                    self._regions_flags = [
                        "--regions",
                        f"/regions_dir/{self._region_file}",
                    ]
                    self._region_bindings = f"{str(self._regions_dir)}/:/regions_dir/"
                    self.logger.info(
                        f"[{self._mode}] - [{self._logger_msg}]: bindings for Apptainer will now include | {self._region_bindings}"
                    )

        # run 'make_examples' using the regions-shuffling files created by the TrioTrain pipeline
        elif self.args.region_num is not None and self.args.region_num.isdigit():
            if self.exclude_chroms is not None:
                self._exclude_flags = ["--exclude_regions", f"{self.exclude_chroms}"]
            else:
                self._exclude_flags = None
            self._output_prefix = f"{self.args.genome}.region{self.args.region_num}"
            self._mode = "REGION_SHUFFLE"
            self._logger_msg = f"TRIO{self._trio_num}] - [{self.args.genome} - [region{self.args.region_num}"
            self.logger.info(
                f"[{self._mode}] - [{self._logger_msg}]: examples include the regions from the Beam-Shuffling BED File(s)"
            )

            self._regions_dir = Path(self._examples_dir) / "regions"
            self._region_file = f"{self.args.genome}-region{self.args.region_num}.bed"
            self._region_file_path = self._regions_dir / self._region_file
            if not self._region_file_path.exists():
                self.logger.error(
                    f"[{self._mode}] - [{self._logger_msg}]: missing the regions shuffling file | '{self._region_file_path.name}'\nExiting... "
                )
                exit(1)
            else:
                self.logger.info(
                    f"[{self._mode}] - [{self._logger_msg}]: regions were defined by the genome-wide sampling script 'regions_make.py'"
                )
                self._regions_flags = ["--regions", f"/regions_dir/{self._region_file}"]
                self._region_bindings = f"{str(self._regions_dir)}/:/regions_dir/"
                self.logger.info(
                    f"[{self._mode}] - [{self._logger_msg}]: current region file | '{self._region_file}'"
                )
                self.logger.info(
                    f"[{self._mode}] - [{self._logger_msg}]: bindings for Apptainer will now include | '{self._region_bindings}'"
                )

        # run 'make_examples' for the entire genome
        # NOTE: This will not work as of 2022 Sep 19
        #       because TrioTrain pipeline uses
        #      'direct_runner' & 'in_memory' with
        #       Apache Beam because of challenges
        #       configuring SLURM + Spark +
        #       'spark_runner'
        else:
            if self.exclude_chroms is not None:
                self._exclude_flags = ["--exclude_regions", f"{self.exclude_chroms}"]
            else:
                self._exclude_flags = None
            self._output_prefix = self.args.genome
            self._mode = "genome_wide_shuffling"
            self._logger_msg = self.args.genome

            if "RegionsFile_Path" not in self.env.contents:
                missing_var1 = True
                self.logger.info(
                    f"[{self._mode}] - [{self._logger_msg}]: env file is missing 'RegionsFile_Path'"
                )
            else:
                missing_var1 = False

            if "RegionsFile_File" not in self.env.contents:
                missing_var2 = True
                self.logger.info(
                    f"[{self._mode}] - [{self._logger_msg}]: env file is missing 'RegionsFile_File'"
                )
            else:
                missing_var2 = False

            if "RegionsFile" not in self.env.contents:
                missing_var3 = True
                self.logger.info(
                    f"[{self._mode}] - [{self._logger_msg}]: env file is missing 'RegionsFile'"
                )
            else:
                missing_var3 = False

            if missing_var1 and missing_var2 and missing_var3:
                self.logger.info(
                    f"[{self._mode}] - [{self._logger_msg}]: missing at least one of the required options. Exiting... "
                )
                exit(1)
            else:
                self.logger.warning(
                    f"[{self._mode}] - [{self._logger_msg}]: genome-wide sub-regions for shuffling were not created"
                )
                self.logger.warning(
                    f"[{self._mode}] - [{self._logger_msg}]: making examples  genome-wide!"
                )
                self.logger.error(
                    "ADD LOGIC TO HANDLE BEAM SHUFFLING THE ENTIRE GENOME IN MEMORY?"
                )
                exit(1)

    def process_pop_vcf(self) -> None:
        """
        Determine if allele frequency channel should be added to the example tensor vector images.
        """
        self._popvcf_bindings = None
        self._popvcf_flags = None
        if "PopVCF_Path" in self.env.contents and "PopVCF_File" in self.env.contents:
            self._mode = "withPopVCF"
            self._popvcf_dir = self.env.contents["PopVCF_Path"]
            self._popvcf_file = self.env.contents["PopVCF_File"]
            if self._popvcf_dir is not None and self._popvcf_file is not None:
                self._pop_vcf_file_path = Path(self._popvcf_dir) / self._popvcf_file
                if not self._pop_vcf_file_path.exists():
                    self.logger.error(
                        f"[{self._mode}] - [{self._logger_msg}]: PopVCF file '{self._pop_vcf_file_path.name}' should already exist and it does not. Exiting... "
                    )
                    exit(1)
                else:
                    self.logger.info(
                        f"[{self._mode}] - [{self._logger_msg}]: adding the allele frequency channel to examples tensor vectors"
                    )
                    self._popvcf_flags = [
                        "--use_allele_frequency=true",
                        "--population_vcfs",
                        f"/popVCF_dir/{self._popvcf_file}",
                    ]
                    self._popvcf_bindings = f"{str(self._popvcf_dir)}/:/popVCF_dir/"
                    self.logger.info(
                        f"[{self._mode}] - [{self._logger_msg}]: bindings for Apptainer will now include | {self._popvcf_bindings}"
                    )
        else:
            self._mode = "noPopVCF"
            if "PopVCF" not in self.env.contents:
                if (
                    "PopVCF_Path" not in self.env.contents
                    or "PopVCF_File" not in self.env.contents
                ):
                    self.logger.warning(
                        f"[{self._mode}] - [{self._logger_msg}]: env file is missing 'PopVCF' or 'PopVCF_Path' & 'PopVCF_File'"
                    )
                    self.logger.warning(
                        f"[{self._mode}] - [{self._logger_msg}]: env file was not made correctly. Exiting... "
                    )
                    exit(1)
            else:
                self.logger.info(
                    f"[{self._mode}] - [{self._logger_msg}]: the allele frequency channel will not be added to examples tensor vectors"
                )

    def build_bindings(self) -> None:
        """
        Build the Apptainer Bindings using Path variables.
        """
        self._ref_binding = f"{self._ref_dir}/:/ref_dir/"
        self._bam_binding = f"{self._bam_dir}/:/bam_dir/"
        self._truth_binding = f"{self._truth_dir}/:/vcf_dir/"
        self._callable_binding = f"{self._callable_dir}/:/bed_dir/"
        self._examples_binding = f"{self._examples_dir}/:/examples_dir/"

        self._bindings = [
            self._base_binding,
            self._ref_binding,
            self._bam_binding,
            self._truth_binding,
            self._callable_binding,
            self._examples_binding,
        ]

        if self._region_bindings is not None:
            self._bindings.append(self._region_bindings)

        if self._popvcf_bindings is not None:
            self._bindings.append(self._popvcf_bindings)

        self.logger.info(
            f"[{self._mode}] - [{self._logger_msg}] - [{self._phase}]: using the following existing inputs\n\tREFERENCE_GENOME='{str(self._reference)}'\n\tBAM_FILE='{str(self._bam)}'\n\tTRUTH_FILE='{str(self._truth_vcf)}'\n\tCALLABLE_REGIONS='{str(self._callable_bed)}'\n\tEXAMPLES='{str(self._examples_dir)}/{self._output_prefix}.labeled.tfrecords@${self._n_parts}.gz'"
        )

    def build_command(self) -> None:
        """
        Build the Singularity-Python 'Exectute' Command using File variables.
        """
        # --channels: Comma-delimited list of optional channels to add. Available
        #             channels: read_mapping_percent,avg_base_quality,identity,
        #                       gap_compressed_identity,gc_content,is_homopolymer,
        #                       homopolymer_weighted,blank,insert_size
        self._command = [
            "/opt/deepvariant/bin/make_examples",
            "--mode",
            "training",
            "--ref",
            f"/ref_dir/{self._ref_file}",
            "--reads",
            f"/bam_dir/{self._bam_file}",
            "--examples",
            f"/examples_dir/{self._output_prefix}.labeled.tfrecords@{self._n_parts}.gz",
            "--truth_variants",
            f"/vcf_dir/{self._truth_vcf_file}",
            "--confident_regions",
            f"/bed_dir/{self._callable_file}",
            "--task",
            f"{self.args.task_id}",
            "--channels",
            "insert_size",
        ]

        if self._regions_flags is not None:
            for flag in self._regions_flags:
                self._command.append(flag)

        if self._popvcf_flags is not None:
            for flag in self._popvcf_flags:
                self._command.append(flag)

        if self._exclude_flags is not None:
            for flag in self._exclude_flags:
                self._command.append(flag)
            self.logger.info(
                f"[{self._phase}] - [{self._logger_msg}]: excluding Chromosome '{self.exclude_chroms}' examples"
            )

        command_str = "\n".join(self._command)
        self.logger.info(
            f"[{self._phase}] - [{self._logger_msg}]: Apptainer command used | \n{command_str}"
        )

    def get_help(self) -> None:
        """
        Disply the help page for make_examples within the container used.
        """
        get_help = Client.execute(  # type: ignore
            self._image,
            ["/opt/deepvariant/bin/make_examples", "--helpfull"],
            bind=[self._base_binding],
        )
        print(get_help["message"][0])

    def execute_command(self) -> None:
        """
        Execute a command within a Apptainer Container.
        """
        print(
            f"----- Starting Making Examples for {self._output_prefix} via Apptainer Container -----"
        )
        run_make_examples = Client.execute(  # type: ignore
            self._image,
            self._command,
            bind=self._bindings,
        )
        if isinstance(run_make_examples, dict):
            msg = run_make_examples["message"]
            status = run_make_examples["return_code"]
            print(msg)
            self.logger.info(
                f"[{self._mode}] - [{self._logger_msg}] - [{self._phase}]: Apptainer Command Return Code | {status}"
            )
            if status != 0:
                self.logger.info(
                    f"[{self._mode}] - [{self._logger_msg}] - [{self._phase}]: Apptainer Command Failed.\nExiting..."
                )
                exit(1)
        else:
            print(run_make_examples)
        print(
            f"----- End Making Examples for {self._output_prefix} via Apptainer Container -----"
        )

    def run(self) -> None:
        """
        Combine all the steps required to create labeled examples into one step.
        """
        if self.args.get_help is False:
            self.load_variables()
            self.set_reference()
            self.set_genome()
            self.process_region()
            self.process_pop_vcf()
            self.build_bindings()
            self.build_command()
            self.execute_command()
        else:
            self.get_help()


def __init__() -> None:
    """
    Final function to make_examples within a SLURM job
    """
    from helpers.utils import get_logger
    from helpers.wrapper import Wrapper, timestamp

    # Collect command line arguments
    args = collect_args()

    # Collect start time
    Wrapper(__file__, "start").wrap_script(timestamp())

    # Create error log
    current_file = p.basename(__file__)
    module_name = p.splitext(current_file)[0]
    logger = get_logger(module_name)

    # Check command line args
    check_args(args, logger)
    Examples(args, logger).run()

    # Collect start time
    Wrapper(__file__, "end").wrap_script(timestamp())


# Execute functions created
if __name__ == "__main__":
    __init__()
