# Supplementary material for: Overcoming limitations to customize DeepVariant for domesticated animals with TrioTrain
Source: Genome Res. 2025 Aug;35(8):1859–74. doi: 10.1101/gr.279542.124 (PMC12315867; doi:10.1101/gr.279542.124)
Supplement: Supplement 1 [file Supplemental_Code.tar.gz › DV-TrioTrain-0.8/triotrain/model_training/slurm/suffix.py]

from pathlib import Path


def remove_suffixes(filename: Path, remove_all: bool = True) -> Path:
    """
    Removing multiple file suffixes.
    """
    if not remove_all:
        suffixes = {".gz"}
    else:
        suffixes = {".bcf", ".vcf", ".gz"}
    while filename.suffix in suffixes:
        filename = filename.with_suffix("")

    return filename
