# Supplementary material for: Overcoming limitations to customize DeepVariant for domesticated animals with TrioTrain
Source: Genome Res. 2025 Aug;35(8):1859–74. doi: 10.1101/gr.279542.124 (PMC12315867; doi:10.1101/gr.279542.124)
Supplement: Supplement 1 [file Supplemental_Code.tar.gz › DV-TrioTrain-0.8/triotrain/model_training/tutorial/GIAB.Human_tutorial_metadata.csv]

RunOrder	RunName	ChildSampleID	ChildLabID	FatherSampleID	FatherLabID	MotherSampleID	MotherLabID	ChildSex	RefFASTA	PopVCF	RegionsFile	ChildReadsBAM	ChildTruthVCF	ChildCallableBED	FatherReadsBAM	FatherTruthVCF	FatherCallableBED	MotherReadsBAM	MotherTruthVCF	MotherCallableBED	Test1ReadsBAM	Test1TruthVCF	Test1CallableBED	Test2ReadsBAM	Test2TruthVCF	Test2CallableBED	Test3ReadsBAM	Test3TruthVCF	Test3CallableBED
1	Human_tutorial	NA24385	HG002	NA24149	HG003	NA24695	HG004	M	/mnt/pixstor/schnabelr-drii/WORKING/jakth2/DV-TrioTrain/triotrain/variant_calling/data/GIAB/reference/GRCh38_no_alt_analysis_set.fasta	/mnt/pixstor/schnabelr-drii/WORKING/jakth2/DV-TrioTrain/triotrain/variant_calling/data/GIAB/allele_freq/cohort.release_missing2ref.no_calls.vcf.gz	NA	/mnt/pixstor/schnabelr-drii/WORKING/jakth2/DV-TrioTrain/triotrain/variant_calling/data/GIAB/bam/HG002.GRCh38.2x250.bam	/mnt/pixstor/schnabelr-drii/WORKING/jakth2/DV-TrioTrain/triotrain/variant_calling/data/GIAB/benchmark/HG002_GRCh38_1_22_v4.2.1_benchmark.vcf.gz	/mnt/pixstor/schnabelr-drii/WORKING/jakth2/DV-TrioTrain/triotrain/variant_calling/data/GIAB/benchmark/HG002_GRCh38_1_22_v4.2.1_benchmark_noinconsistent.bed	/mnt/pixstor/schnabelr-drii/WORKING/jakth2/DV-TrioTrain/triotrain/variant_calling/data/GIAB/bam/HG003.GRCh38.2x250.bam	/mnt/pixstor/schnabelr-drii/WORKING/jakth2/DV-TrioTrain/triotrain/variant_calling/data/GIAB/benchmark/HG003_GRCh38_1_22_v4.2.1_benchmark.vcf.gz	/mnt/pixstor/schnabelr-drii/WORKING/jakth2/DV-TrioTrain/triotrain/variant_calling/data/GIAB/benchmark/HG003_GRCh38_1_22_v4.2.1_benchmark_noinconsistent.bed	/mnt/pixstor/schnabelr-drii/WORKING/jakth2/DV-TrioTrain/triotrain/variant_calling/data/GIAB/bam/HG004.GRCh38.2x250.bam	/mnt/pixstor/schnabelr-drii/WORKING/jakth2/DV-TrioTrain/triotrain/variant_calling/data/GIAB/benchmark/HG004_GRCh38_1_22_v4.2.1_benchmark.vcf.gz	/mnt/pixstor/schnabelr-drii/WORKING/jakth2/DV-TrioTrain/triotrain/variant_calling/data/GIAB/benchmark/HG004_GRCh38_1_22_v4.2.1_benchmark_noinconsistent.bed	/mnt/pixstor/schnabelr-drii/WORKING/jakth2/DV-TrioTrain/triotrain/variant_calling/data/GIAB/bam/HG005.GRCh38_full_plus_hs38d1_analysis_set_minus_alts.300x.bam	/mnt/pixstor/schnabelr-drii/WORKING/jakth2/DV-TrioTrain/triotrain/variant_calling/data/GIAB/benchmark/HG005_GRCh38_1_22_v4.2.1_benchmark.vcf.gz	/mnt/pixstor/schnabelr-drii/WORKING/jakth2/DV-TrioTrain/triotrain/variant_calling/data/GIAB/benchmark/HG005_GRCh38_1_22_v4.2.1_benchmark.bed	/mnt/pixstor/schnabelr-drii/WORKING/jakth2/DV-TrioTrain/triotrain/variant_calling/data/GIAB/bam/HG006.GRCh38_full_plus_hs38d1_analysis_set_minus_alts.100x.bam	/mnt/pixstor/schnabelr-drii/WORKING/jakth2/DV-TrioTrain/triotrain/variant_calling/data/GIAB/benchmark/HG006_GRCh38_1_22_v4.2.1_benchmark.vcf.gz	/mnt/pixstor/schnabelr-drii/WORKING/jakth2/DV-TrioTrain/triotrain/variant_calling/data/GIAB/benchmark/HG006_GRCh38_1_22_v4.2.1_benchmark.bed	/mnt/pixstor/schnabelr-drii/WORKING/jakth2/DV-TrioTrain/triotrain/variant_calling/data/GIAB/bam/HG007.GRCh38_full_plus_hs38d1_analysis_set_minus_alts.100x.bam	/mnt/pixstor/schnabelr-drii/WORKING/jakth2/DV-TrioTrain/triotrain/variant_calling/data/GIAB/benchmark/HG007_GRCh38_1_22_v4.2.1_benchmark.vcf.gz	/mnt/pixstor/schnabelr-drii/WORKING/jakth2/DV-TrioTrain/triotrain/variant_calling/data/GIAB/benchmark/HG007_GRCh38_1_22_v4.2.1_benchmark.bed
