# Supplementary material for: Overcoming limitations to customize DeepVariant for domesticated animals with TrioTrain
Source: Genome Res. 2025 Aug;35(8):1859–74. doi: 10.1101/gr.279542.124 (PMC12315867; doi:10.1101/gr.279542.124)
Supplement: Supplement 1 [file Supplemental_Code.tar.gz › DV-TrioTrain-0.8/triotrain/model_training/tutorial/GIAB.Human_tutorial_pedigree.csv]

sampleID	labID	paternalID	maternalID	sex
NA24631	HG005	NA24694	NA24695	1
NA24694	HG006			1
NA24695	HG007			2
