# Supplementary material for: Overcoming limitations to customize DeepVariant for domesticated animals with TrioTrain
Source: Genome Res. 2025 Aug;35(8):1859–74. doi: 10.1101/gr.279542.124 (PMC12315867; doi:10.1101/gr.279542.124)
Supplement: Supplement 1 [file Supplemental_Code.tar.gz › DV-TrioTrain-0.8/triotrain/model_training/tutorial/resources_used_hellbender.json]

{
    "make_examples": {
        "partition": "general",
        "nodes": 1,
        "ntasks": 64,
        "mem": "490G",
        "time": "0-2:00:00",
        "email": "jakth2@mail.missouri.edu"
    },
    "beam_shuffle": {
        "partition": "general",
        "nodes": 1,
        "ntasks": 64,
        "mem": "490G",
        "time": "0-2:00:00",
        "account": "schnabelr-umag",
        "email": "jakth2@mail.missouri.edu"
    },
    "re_shuffle": {
        "partition": "general",
        "nodes": 1,
        "ntasks": 1,
        "mem": "490G",
        "time": "0-10:00:00",
        "email": "jakth2@mail.missouri.edu"
    },
    "train_eval": {
        "partition": "bac-gpu,gpu,general",
        "gres": "gpu:A100:2",
        "nodes": 1,
        "ntasks": 28,
        "mem": 122000,
        "time": "2-00:00:00",
        "account": "bac",
        "email": "jakth2@mail.missouri.edu"
    },
    "select_ckpt": {
        "partition": "general",
        "nodes": 1,
        "ntasks": 1,
        "mem": 500,
        "time": "0-00:30:00",
        "account": "schnabelr-umag",
        "email": "jakth2@mail.missouri.edu"
    },
    "call_variants": {
        "partition": "general,schnabelr-lab",
        "nodes": 1,
        "ntasks": 64,
        "mem": "490G",
        "time": "2-00:00:00",
        "account": "schnabelr-lab",
        "email": "jakth2@mail.missouri.edu"
    },
    "compare_happy": {
        "partition": "general,schnabelr-lab",
        "nodes": 1,
        "ntasks": 64,
        "mem": "490G",
        "time": "0-12:00:00",
        "account": "schnabelr-lab",
        "email": "jakth2@mail.missouri.edu"
    },
    "convert_happy": {
        "partition": "general,schnabelr-lab",
        "nodes": 1,
        "ntasks": 64,
        "mem": "120G",
        "time": "0-05:00:00",
        "account": "schnabelr-lab",
        "email": "jakth2@mail.missouri.edu"
    },
    "show_examples": {
        "partition": "general",
        "nodes": 1,
        "mem": "1G",
        "time": "0-02:00:00",
        "email": "jakth2@mail.missouri.edu"
    },
    "summary": {
        "partition": "general,schnabelr-lab",
        "nodes": 1,
        "ntasks": 4,
        "mem": "40G",
        "time": "0-10:00:00",
        "account": "schnabelr-lab",
        "email": "jakth2@mail.missouri.edu"
    }
}
