# Supplementary material for: Overcoming limitations to customize DeepVariant for domesticated animals with TrioTrain
Source: Genome Res. 2025 Aug;35(8):1859–74. doi: 10.1101/gr.279542.124 (PMC12315867; doi:10.1101/gr.279542.124)
Supplement: Supplement 1 [file Supplemental_Code.tar.gz › DV-TrioTrain-0.8/triotrain/model_training/tutorial/resources_used_test.json]

{
    "call_variants": {
        "partition": "general,schnabelr-lab",
        "nodes": 1,
        "ntasks": 64,
        "mem": "490G",
        "time": "2-00:00:00",
        "account": "schnabelr-lab",
        "email": "jakth2@mail.missouri.edu"
    }
}
