# Supplementary material for: Overcoming limitations to customize DeepVariant for domesticated animals with TrioTrain
Source: Genome Res. 2025 Aug;35(8):1859–74. doi: 10.1101/gr.279542.124 (PMC12315867; doi:10.1101/gr.279542.124)
Supplement: Supplement 1 [file Supplemental_Code.tar.gz › DV-TrioTrain-0.8/triotrain/summarize/data/240520_cow_summary_metadata.csv]

label	sampleID	labID	avg_coverage	species	breed	sex
test1	AANUSAM000011750711	186	31.4	taurus	Angus	M
test2	BSHUSAM000004081869	71941	25.7	taurus	Shorthorn	M
test3	CHAUSAM00000M246564	20809	20.1	taurus	Charolais	M
test4	GVHUSAM000000000038	34095	20.0	taurus	Gelbvieh	M
test5	HERUSAF000042190680	33604	45.5	taurus	Hereford	F
test6	JER116M003011609959	185699	24.1	taurus	Jersey	M
test7	LIMUSAM0000000CIM51	18336	20.7	taurus	Limousin	M
test8	RDPUSAM000000000011	87957	22.2	taurus	MaineAnjou	M
test9	SALUSAM000000P31309	51124	24.9	taurus	Salers	M
test10	SIMUSAM000000000001	71657	24.5	taurus	Simmental	M
test11	UMCUSAM000000196818	196818	52.8	taurus	Holstein	M
test12	UMCUSAU000000194426	194426	13.5	taurus	Chianina	U
test13	UMCUSAU000000204654	204654	60.0	taurus	BrownSwiss	U
test14	UMCUSAM000000341496	341496	50.0	cross	AngusBrahmanF1	M
test15	UMCUSAF000000341497	341497	17.9	cross	YakHighlanderF1	F
test16	UMCUSAM000000341713	341713	14.5	cross	BisonSimmentalF1	M
test17	UMCUSAM000009341496	9341496	26.20	synth	AngusBrahmanF1	M
test18	UMCUSAF000009341497	9341497	25.79	synth	YakHighlanderF1	F
test19	UMCUSAM000009341713	9341713	25.85	synth	BisonSimmentalF1	M
