# Supplementary material for: Overcoming limitations to customize DeepVariant for domesticated animals with TrioTrain
Source: Genome Res. 2025 Aug;35(8):1859–74. doi: 10.1101/gr.279542.124 (PMC12315867; doi:10.1101/gr.279542.124)
Supplement: Supplement 1 [file Supplemental_Code.tar.gz › DV-TrioTrain-0.8/triotrain/summarize/data/240627_mie_rate_inputs_noPop_cattle.csv]

label	info	average_coverage	variant_caller	sampleID	labID	paternalID	maternalID	sex	file_path
Trio12_Child	Cow_AngusBrahmanF1	50.01	DV1.4_cattle1	UMCUSAM000000341496	341496	UMCUSAU000000194551	UMCUSAU000000194550	1	/mnt/pixstor/schnabelr-drii/WORKING/jakth2/VARIANT_CALLING_OUTPUTS/240528_Benchmarking/DV1.4_cattle1/UMCUSAM000000341496/UMCUSAM000000341496.vcf.gz
Trio12_Father	Cow_Angus	36.99	DV1.4_cattle1	UMCUSAU000000194551	194551	0	0	1	/mnt/pixstor/schnabelr-drii/WORKING/jakth2/VARIANT_CALLING_OUTPUTS/240528_Benchmarking/DV1.4_cattle1/UMCUSAU000000194551/UMCUSAU000000194551.vcf.gz
Trio12_Mother	Cow_Brahman	43.32	DV1.4_cattle1	UMCUSAU000000194550	194550	0	0	2	/mnt/pixstor/schnabelr-drii/WORKING/jakth2/VARIANT_CALLING_OUTPUTS/240528_Benchmarking/DV1.4_cattle1/UMCUSAU000000194550/UMCUSAU000000194550.vcf.gz
Trio13_Child	Cow_YakHighlanderF1	17.92	DV1.4_cattle1	UMCUSAF000000341497	341497	UMCUSAM000000204543	UMCUSAF000000204544	2	/mnt/pixstor/schnabelr-drii/WORKING/jakth2/VARIANT_CALLING_OUTPUTS/240528_Benchmarking/DV1.4_cattle1/UMCUSAF000000341497/UMCUSAF000000341497.vcf.gz
Trio13_Father	Cow_Highlander	34.69	DV1.4_cattle1	UMCUSAM000000204543	204543	0	0	1	/mnt/pixstor/schnabelr-drii/WORKING/jakth2/VARIANT_CALLING_OUTPUTS/240528_Benchmarking/DV1.4_cattle1/UMCUSAM000000204543/UMCUSAM000000204543.vcf.gz
Trio13_Mother	Cow_Yak	10.66	DV1.4_cattle1	UMCUSAF000000204544	204544	0	0	2	/mnt/pixstor/schnabelr-drii/WORKING/jakth2/VARIANT_CALLING_OUTPUTS/240528_Benchmarking/DV1.4_cattle1/UMCUSAF000000204544/UMCUSAF000000204544.vcf.gz
Trio14_Child	Cow_BisonSimmentalF1	14.46	DV1.4_cattle1	UMCUSAM000000341713	341713	UMCUSAM000000341714	UMCUSAF000000339207	1	/mnt/pixstor/schnabelr-drii/WORKING/jakth2/VARIANT_CALLING_OUTPUTS/240528_Benchmarking/DV1.4_cattle1/UMCUSAM000000341713/UMCUSAM000000341713.vcf.gz
Trio14_Father	Cow_Bison	27.44	DV1.4_cattle1	UMCUSAM000000341714	341714	0	0	1	/mnt/pixstor/schnabelr-drii/WORKING/jakth2/VARIANT_CALLING_OUTPUTS/240528_Benchmarking/DV1.4_cattle1/UMCUSAM000000341714/UMCUSAM000000341714.vcf.gz
Trio14_Mother	Cow_Simmental	35.42	DV1.4_cattle1	UMCUSAF000000339207	339207	0	0	2	/mnt/pixstor/schnabelr-drii/WORKING/jakth2/VARIANT_CALLING_OUTPUTS/240528_Benchmarking/DV1.4_cattle1/UMCUSAF000000339207/UMCUSAF000000339207.vcf.gz
Trio15_Child	Cow_SyntheticAngusBrahmanF1	26.20	DV1.4_cattle1	UMCUSAM000009341496	9341496	UMCUSAU000000194551	UMCUSAU000000194550	1	/mnt/pixstor/schnabelr-drii/WORKING/jakth2/VARIANT_CALLING_OUTPUTS/240528_Benchmarking/DV1.4_cattle1/UMCUSAM000009341496/UMCUSAM000009341496.vcf.gz
Trio15_Father	Cow_Angus	36.99	DV1.4_cattle1	UMCUSAU000000194551	194551	0	0	1	/mnt/pixstor/schnabelr-drii/WORKING/jakth2/VARIANT_CALLING_OUTPUTS/240528_Benchmarking/DV1.4_cattle1/UMCUSAU000000194551/UMCUSAU000000194551.vcf.gz
Trio15_Mother	Cow_Brahman	43.32	DV1.4_cattle1	UMCUSAU000000194550	194550	0	0	2	/mnt/pixstor/schnabelr-drii/WORKING/jakth2/VARIANT_CALLING_OUTPUTS/240528_Benchmarking/DV1.4_cattle1/UMCUSAU000000194550/UMCUSAU000000194550.vcf.gz
Trio16_Child	Cow_SyntheticYakHighlanderF1	25.79	DV1.4_cattle1	UMCUSAF000009341497	9341497	UMCUSAM000000204543	UMCUSAM000000341714	2	/mnt/pixstor/schnabelr-drii/WORKING/jakth2/VARIANT_CALLING_OUTPUTS/240528_Benchmarking/DV1.4_cattle1/UMCUSAF000009341497/UMCUSAF000009341497.vcf.gz
Trio16_Father	Cow_Highlander	34.69	DV1.4_cattle1	UMCUSAM000000204543	204543	0	0	1	/mnt/pixstor/schnabelr-drii/WORKING/jakth2/VARIANT_CALLING_OUTPUTS/240528_Benchmarking/DV1.4_cattle1/UMCUSAM000000204543/UMCUSAM000000204543.vcf.gz
Trio16_Mother	Cow_Yak	10.66	DV1.4_cattle1	UMCUSAF000000204544	204544	0	0	2	/mnt/pixstor/schnabelr-drii/WORKING/jakth2/VARIANT_CALLING_OUTPUTS/240528_Benchmarking/DV1.4_cattle1/UMCUSAF000000204544/UMCUSAF000000204544.vcf.gz
Trio17_Child	Cow_SyntethicBisonSimmentalF1	25.85	DV1.4_cattle1	UMCUSAM000009341713	9341713	UMCUSAM000000341714	UMCUSAF000000339207	1	/mnt/pixstor/schnabelr-drii/WORKING/jakth2/VARIANT_CALLING_OUTPUTS/240528_Benchmarking/DV1.4_cattle1/UMCUSAM000009341713/UMCUSAM000009341713.vcf.gz
Trio17_Father	Cow_Bison	27.44	DV1.4_cattle1	UMCUSAM000000341714	194551	0	0	1	/mnt/pixstor/schnabelr-drii/WORKING/jakth2/VARIANT_CALLING_OUTPUTS/240528_Benchmarking/DV1.4_cattle1/UMCUSAM000000341714/UMCUSAM000000341714.vcf.gz
Trio17_Mother	Cow_Simmental	35.42	DV1.4_cattle1	UMCUSAF000000339207	194550	0	0	2	/mnt/pixstor/schnabelr-drii/WORKING/jakth2/VARIANT_CALLING_OUTPUTS/240528_Benchmarking/DV1.4_cattle1/UMCUSAF000000339207/UMCUSAF000000339207.vcf.gz
