# Supplementary material for: Overcoming limitations to customize DeepVariant for domesticated animals with TrioTrain
Source: Genome Res. 2025 Aug;35(8):1859–74. doi: 10.1101/gr.279542.124 (PMC12315867; doi:10.1101/gr.279542.124)
Supplement: Supplement 1 [file Supplemental_Code.tar.gz › DV-TrioTrain-0.8/triotrain/summarize/data/240627_mie_rate_inputs_noPop_human.csv]

label	info	average_coverage	variant_caller	sampleID	labID	paternalID	maternalID	sex	file_path
GIAB_Trio1_Child	Human_Ashkenazi	62.65	DV1.4_cattle1	NA24385	HG002	NA24149	NA24143	1	/mnt/pixstor/schnabelr-drii/WORKING/jakth2/VARIANT_CALLING_OUTPUTS/240528_Benchmarking/DV1.4_cattle1/NA24385/NA24385.vcf.gz
GIAB_Trio1_Father	Human_Ashkenazi	54.88	DV1.4_cattle1	NA24149	HG003	0	0	1	/mnt/pixstor/schnabelr-drii/WORKING/jakth2/VARIANT_CALLING_OUTPUTS/240528_Benchmarking/DV1.4_cattle1/NA24149/NA24149.vcf.gz
GIAB_Trio1_Mother	Human_Ashkenazi	61.18	DV1.4_cattle1	NA24143	HG004	0	0	2	/mnt/pixstor/schnabelr-drii/WORKING/jakth2/VARIANT_CALLING_OUTPUTS/240528_Benchmarking/DV1.4_cattle1/NA24143/NA24143.vcf.gz
GIAB_Trio2_Child	Human_Chinese	294.32	DV1.4_cattle1	NA24631	HG007	NA24694	NA24695	1	/mnt/pixstor/schnabelr-drii/WORKING/jakth2/VARIANT_CALLING_OUTPUTS/240528_Benchmarking/DV1.4_cattle1/NA24631/NA24631.vcf.gz
GIAB_Trio2_Father	Human_Chinese	99.08	DV1.4_cattle1	NA24694	HG005	0	0	1	/mnt/pixstor/schnabelr-drii/WORKING/jakth2/VARIANT_CALLING_OUTPUTS/240528_Benchmarking/DV1.4_cattle1/NA24694/NA24694.vcf.gz
GIAB_Trio2_Mother	Human_Chinese	100.36	DV1.4_cattle1	NA24695	HG006	0	0	2	/mnt/pixstor/schnabelr-drii/WORKING/jakth2/VARIANT_CALLING_OUTPUTS/240528_Benchmarking/DV1.4_cattle1/NA24695/NA24695.vcf.gz
