# Supplementary material for: Overcoming limitations to customize DeepVariant for domesticated animals with TrioTrain
Source: Genome Res. 2025 Aug;35(8):1859–74. doi: 10.1101/gr.279542.124 (PMC12315867; doi:10.1101/gr.279542.124)
Supplement: Supplement 1 [file Supplemental_Code.tar.gz › DV-TrioTrain-0.8/triotrain/summarize/data/241002_mie_rate_inputs_cattle.csv]

label	info	average_coverage	variant_caller	sampleID	labID	paternalID	maternalID	sex	file_path
Trio14_Child	Cow_BisonSimmentalF1	14.46	DV1.4_WGS.AF_OneTrio	UMCUSAM000000341713	341713	UMCUSAM000000341714	UMCUSAF000000339207	1	/mnt/pixstor/schnabelr-drii/WORKING/jakth2/VARIANT_CALLING_OUTPUTS/240528_Benchmarking/DV1.4_WGS.AF_OneTrio/UMCUSAM000000341713/UMCUSAM000000341713.vcf.gz
Trio14_Father	Cow_Bison	27.44	DV1.4_WGS.AF_OneTrio	UMCUSAM000000341714	341714	0	0	1	/mnt/pixstor/schnabelr-drii/WORKING/jakth2/VARIANT_CALLING_OUTPUTS/240528_Benchmarking/DV1.4_WGS.AF_OneTrio/UMCUSAM000000341714/UMCUSAM000000341714.vcf.gz
Trio14_Mother	Cow_Simmental	35.42	DV1.4_WGS.AF_OneTrio	UMCUSAF000000339207	339207	0	0	2	/mnt/pixstor/schnabelr-drii/WORKING/jakth2/VARIANT_CALLING_OUTPUTS/240528_Benchmarking/DV1.4_WGS.AF_OneTrio/UMCUSAF000000339207/UMCUSAF000000339207.vcf.gz
Trio14_Child	Cow_BisonSimmentalF1	14.46	DV1.4_WGS.AF_OneTrio_AA_BR	UMCUSAM000000341713	341713	UMCUSAM000000341714	UMCUSAF000000339207	1	/mnt/pixstor/schnabelr-drii/WORKING/jakth2/VARIANT_CALLING_OUTPUTS/240528_Benchmarking/DV1.4_WGS.AF_OneTrio_AA_BR/UMCUSAM000000341713/UMCUSAM000000341713.vcf.gz
Trio14_Father	Cow_Bison	27.44	DV1.4_WGS.AF_OneTrio_AA_BR	UMCUSAM000000341714	341714	0	0	1	/mnt/pixstor/schnabelr-drii/WORKING/jakth2/VARIANT_CALLING_OUTPUTS/240528_Benchmarking/DV1.4_WGS.AF_OneTrio_AA_BR/UMCUSAM000000341714/UMCUSAM000000341714.vcf.gz
Trio14_Mother	Cow_Simmental	35.42	DV1.4_WGS.AF_OneTrio_AA_BR	UMCUSAF000000339207	339207	0	0	2	/mnt/pixstor/schnabelr-drii/WORKING/jakth2/VARIANT_CALLING_OUTPUTS/240528_Benchmarking/DV1.4_WGS.AF_OneTrio_AA_BR/UMCUSAF000000339207/UMCUSAF000000339207.vcf.gz
Trio14_Child	Cow_BisonSimmentalF1	14.46	DV1.4_WGS.AF_OneTrio_YK_HI	UMCUSAM000000341713	341713	UMCUSAM000000341714	UMCUSAF000000339207	1	/mnt/pixstor/schnabelr-drii/WORKING/jakth2/VARIANT_CALLING_OUTPUTS/240528_Benchmarking/DV1.4_WGS.AF_OneTrio_YK_HI/UMCUSAM000000341713/UMCUSAM000000341713.vcf.gz
Trio14_Father	Cow_Bison	27.44	DV1.4_WGS.AF_OneTrio_YK_HI	UMCUSAM000000341714	341714	0	0	1	/mnt/pixstor/schnabelr-drii/WORKING/jakth2/VARIANT_CALLING_OUTPUTS/240528_Benchmarking/DV1.4_WGS.AF_OneTrio_YK_HI/UMCUSAM000000341714/UMCUSAM000000341714.vcf.gz
Trio14_Mother	Cow_Simmental	35.42	DV1.4_WGS.AF_OneTrio_YK_HI	UMCUSAF000000339207	339207	0	0	2	/mnt/pixstor/schnabelr-drii/WORKING/jakth2/VARIANT_CALLING_OUTPUTS/240528_Benchmarking/DV1.4_WGS.AF_OneTrio_YK_HI/UMCUSAF000000339207/UMCUSAF000000339207.vcf.gz
Trio12_Child	Cow_AngusBrahmanF1	50.01	DT1.4_default_human	UMCUSAM000000341496	341496	UMCUSAU000000194551	UMCUSAU000000194550	1	/mnt/pixstor/schnabelr-drii/WORKING/jakth2/VARIANT_CALLING_OUTPUTS/240528_Benchmarking/DT1.4_default_human/UMCUSAM000000341496/UMCUSAM000000341496.vcf.gz
Trio12_Father	Cow_Angus	36.99	DT1.4_default_human	UMCUSAU000000194551	194551	0	0	1	/mnt/pixstor/schnabelr-drii/WORKING/jakth2/VARIANT_CALLING_OUTPUTS/240528_Benchmarking/DT1.4_default_human/UMCUSAU000000194551/UMCUSAU000000194551.vcf.gz
Trio12_Mother	Cow_Brahman	43.32	DT1.4_default_human	UMCUSAU000000194550	194550	0	0	2	/mnt/pixstor/schnabelr-drii/WORKING/jakth2/VARIANT_CALLING_OUTPUTS/240528_Benchmarking/DT1.4_default_human/UMCUSAU000000194550/UMCUSAU000000194550.vcf.gz
Trio13_Child	Cow_YakHighlanderF1	17.92	DT1.4_default_human	UMCUSAF000000341497	341497	UMCUSAM000000204543	UMCUSAF000000204544	2	/mnt/pixstor/schnabelr-drii/WORKING/jakth2/VARIANT_CALLING_OUTPUTS/240528_Benchmarking/DT1.4_default_human/UMCUSAF000000341497/UMCUSAF000000341497.vcf.gz
Trio13_Father	Cow_Highlander	34.69	DT1.4_default_human	UMCUSAM000000204543	204543	0	0	1	/mnt/pixstor/schnabelr-drii/WORKING/jakth2/VARIANT_CALLING_OUTPUTS/240528_Benchmarking/DT1.4_default_human/UMCUSAM000000204543/UMCUSAM000000204543.vcf.gz
Trio13_Mother	Cow_Yak	10.66	DT1.4_default_human	UMCUSAF000000204544	204544	0	0	2	/mnt/pixstor/schnabelr-drii/WORKING/jakth2/VARIANT_CALLING_OUTPUTS/240528_Benchmarking/DT1.4_default_human/UMCUSAF000000204544/UMCUSAF000000204544.vcf.gz
Trio14_Child	Cow_BisonSimmentalF1	14.46	DT1.4_default_human	UMCUSAM000000341713	341713	UMCUSAM000000341714	UMCUSAF000000339207	1	/mnt/pixstor/schnabelr-drii/WORKING/jakth2/VARIANT_CALLING_OUTPUTS/240528_Benchmarking/DT1.4_default_human/UMCUSAM000000341713/UMCUSAM000000341713.vcf.gz
Trio14_Father	Cow_Bison	27.44	DT1.4_default_human	UMCUSAM000000341714	341714	0	0	1	/mnt/pixstor/schnabelr-drii/WORKING/jakth2/VARIANT_CALLING_OUTPUTS/240528_Benchmarking/DT1.4_default_human/UMCUSAM000000341714/UMCUSAM000000341714.vcf.gz
Trio14_Mother	Cow_Simmental	35.42	DT1.4_default_human	UMCUSAF000000339207	339207	0	0	2	/mnt/pixstor/schnabelr-drii/WORKING/jakth2/VARIANT_CALLING_OUTPUTS/240528_Benchmarking/DT1.4_default_human/UMCUSAF000000339207/UMCUSAF000000339207.vcf.gz
Trio12_Child	Cow_AngusBrahmanF1	50.01	DV1.4_default_human	UMCUSAM000000341496	341496	UMCUSAU000000194551	UMCUSAU000000194550	1	/mnt/pixstor/schnabelr-drii/WORKING/jakth2/VARIANT_CALLING_OUTPUTS/240528_Benchmarking/DV1.4_default_human/UMCUSAM000000341496/UMCUSAM000000341496.vcf.gz
Trio12_Father	Cow_Angus	36.99	DV1.4_default_human	UMCUSAU000000194551	194551	0	0	1	/mnt/pixstor/schnabelr-drii/WORKING/jakth2/VARIANT_CALLING_OUTPUTS/240528_Benchmarking/DV1.4_default_human/UMCUSAU000000194551/UMCUSAU000000194551.vcf.gz
Trio12_Mother	Cow_Brahman	43.32	DV1.4_default_human	UMCUSAU000000194550	194550	0	0	2	/mnt/pixstor/schnabelr-drii/WORKING/jakth2/VARIANT_CALLING_OUTPUTS/240528_Benchmarking/DV1.4_default_human/UMCUSAU000000194550/UMCUSAU000000194550.vcf.gz
Trio13_Child	Cow_YakHighlanderF1	17.92	DV1.4_default_human	UMCUSAF000000341497	341497	UMCUSAM000000204543	UMCUSAF000000204544	2	/mnt/pixstor/schnabelr-drii/WORKING/jakth2/VARIANT_CALLING_OUTPUTS/240528_Benchmarking/DV1.4_default_human/UMCUSAF000000341497/UMCUSAF000000341497.vcf.gz
Trio13_Father	Cow_Highlander	34.69	DV1.4_default_human	UMCUSAM000000204543	204543	0	0	1	/mnt/pixstor/schnabelr-drii/WORKING/jakth2/VARIANT_CALLING_OUTPUTS/240528_Benchmarking/DV1.4_default_human/UMCUSAM000000204543/UMCUSAM000000204543.vcf.gz
Trio13_Mother	Cow_Yak	10.66	DV1.4_default_human	UMCUSAF000000204544	204544	0	0	2	/mnt/pixstor/schnabelr-drii/WORKING/jakth2/VARIANT_CALLING_OUTPUTS/240528_Benchmarking/DV1.4_default_human/UMCUSAF000000204544/UMCUSAF000000204544.vcf.gz
Trio14_Child	Cow_BisonSimmentalF1	14.46	DV1.4_default_human	UMCUSAM000000341713	341713	UMCUSAM000000341714	UMCUSAF000000339207	1	/mnt/pixstor/schnabelr-drii/WORKING/jakth2/VARIANT_CALLING_OUTPUTS/240528_Benchmarking/DV1.4_default_human/UMCUSAM000000341713/UMCUSAM000000341713.vcf.gz
Trio14_Father	Cow_Bison	27.44	DV1.4_default_human	UMCUSAM000000341714	341714	0	0	1	/mnt/pixstor/schnabelr-drii/WORKING/jakth2/VARIANT_CALLING_OUTPUTS/240528_Benchmarking/DV1.4_default_human/UMCUSAM000000341714/UMCUSAM000000341714.vcf.gz
Trio14_Mother	Cow_Simmental	35.42	DV1.4_default_human	UMCUSAF000000339207	339207	0	0	2	/mnt/pixstor/schnabelr-drii/WORKING/jakth2/VARIANT_CALLING_OUTPUTS/240528_Benchmarking/DV1.4_default_human/UMCUSAF000000339207/UMCUSAF000000339207.vcf.gz
Trio12_Child	Cow_AngusBrahmanF1	50.01	DV1.4_WGS.AF_human	UMCUSAM000000341496	341496	UMCUSAU000000194551	UMCUSAU000000194550	1	/mnt/pixstor/schnabelr-drii/WORKING/jakth2/VARIANT_CALLING_OUTPUTS/240528_Benchmarking/DV1.4_WGS.AF_human/UMCUSAM000000341496/UMCUSAM000000341496.vcf.gz
Trio12_Father	Cow_Angus	36.99	DV1.4_WGS.AF_human	UMCUSAU000000194551	194551	0	0	1	/mnt/pixstor/schnabelr-drii/WORKING/jakth2/VARIANT_CALLING_OUTPUTS/240528_Benchmarking/DV1.4_WGS.AF_human/UMCUSAU000000194551/UMCUSAU000000194551.vcf.gz
Trio12_Mother	Cow_Brahman	43.32	DV1.4_WGS.AF_human	UMCUSAU000000194550	194550	0	0	2	/mnt/pixstor/schnabelr-drii/WORKING/jakth2/VARIANT_CALLING_OUTPUTS/240528_Benchmarking/DV1.4_WGS.AF_human/UMCUSAU000000194550/UMCUSAU000000194550.vcf.gz
Trio13_Child	Cow_YakHighlanderF1	17.92	DV1.4_WGS.AF_human	UMCUSAF000000341497	341497	UMCUSAM000000204543	UMCUSAF000000204544	2	/mnt/pixstor/schnabelr-drii/WORKING/jakth2/VARIANT_CALLING_OUTPUTS/240528_Benchmarking/DV1.4_WGS.AF_human/UMCUSAF000000341497/UMCUSAF000000341497.vcf.gz
Trio13_Father	Cow_Highlander	34.69	DV1.4_WGS.AF_human	UMCUSAM000000204543	204543	0	0	1	/mnt/pixstor/schnabelr-drii/WORKING/jakth2/VARIANT_CALLING_OUTPUTS/240528_Benchmarking/DV1.4_WGS.AF_human/UMCUSAM000000204543/UMCUSAM000000204543.vcf.gz
Trio13_Mother	Cow_Yak	10.66	DV1.4_WGS.AF_human	UMCUSAF000000204544	204544	0	0	2	/mnt/pixstor/schnabelr-drii/WORKING/jakth2/VARIANT_CALLING_OUTPUTS/240528_Benchmarking/DV1.4_WGS.AF_human/UMCUSAF000000204544/UMCUSAF000000204544.vcf.gz
Trio14_Child	Cow_BisonSimmentalF1	14.46	DV1.4_WGS.AF_human	UMCUSAM000000341713	341713	UMCUSAM000000341714	UMCUSAF000000339207	1	/mnt/pixstor/schnabelr-drii/WORKING/jakth2/VARIANT_CALLING_OUTPUTS/240528_Benchmarking/DV1.4_WGS.AF_human/UMCUSAM000000341713/UMCUSAM000000341713.vcf.gz
Trio14_Father	Cow_Bison	27.44	DV1.4_WGS.AF_human	UMCUSAM000000341714	341714	0	0	1	/mnt/pixstor/schnabelr-drii/WORKING/jakth2/VARIANT_CALLING_OUTPUTS/240528_Benchmarking/DV1.4_WGS.AF_human/UMCUSAM000000341714/UMCUSAM000000341714.vcf.gz
Trio14_Mother	Cow_Simmental	35.42	DV1.4_WGS.AF_human	UMCUSAF000000339207	339207	0	0	2	/mnt/pixstor/schnabelr-drii/WORKING/jakth2/VARIANT_CALLING_OUTPUTS/240528_Benchmarking/DV1.4_WGS.AF_human/UMCUSAF000000339207/UMCUSAF000000339207.vcf.gz
Trio12_Child	Cow_AngusBrahmanF1	50.01	DV1.4_WGS.AF_cattle4	UMCUSAM000000341496	341496	UMCUSAU000000194551	UMCUSAU000000194550	1	/mnt/pixstor/schnabelr-drii/WORKING/jakth2/VARIANT_CALLING_OUTPUTS/240528_Benchmarking/DV1.4_WGS.AF_cattle4/UMCUSAM000000341496/UMCUSAM000000341496.vcf.gz
Trio12_Father	Cow_Angus	36.99	DV1.4_WGS.AF_cattle4	UMCUSAU000000194551	194551	0	0	1	/mnt/pixstor/schnabelr-drii/WORKING/jakth2/VARIANT_CALLING_OUTPUTS/240528_Benchmarking/DV1.4_WGS.AF_cattle4/UMCUSAU000000194551/UMCUSAU000000194551.vcf.gz
Trio12_Mother	Cow_Brahman	43.32	DV1.4_WGS.AF_cattle4	UMCUSAU000000194550	194550	0	0	2	/mnt/pixstor/schnabelr-drii/WORKING/jakth2/VARIANT_CALLING_OUTPUTS/240528_Benchmarking/DV1.4_WGS.AF_cattle4/UMCUSAU000000194550/UMCUSAU000000194550.vcf.gz
Trio13_Child	Cow_YakHighlanderF1	17.92	DV1.4_WGS.AF_cattle4	UMCUSAF000000341497	341497	UMCUSAM000000204543	UMCUSAF000000204544	2	/mnt/pixstor/schnabelr-drii/WORKING/jakth2/VARIANT_CALLING_OUTPUTS/240528_Benchmarking/DV1.4_WGS.AF_cattle4/UMCUSAF000000341497/UMCUSAF000000341497.vcf.gz
Trio13_Father	Cow_Highlander	34.69	DV1.4_WGS.AF_cattle4	UMCUSAM000000204543	204543	0	0	1	/mnt/pixstor/schnabelr-drii/WORKING/jakth2/VARIANT_CALLING_OUTPUTS/240528_Benchmarking/DV1.4_WGS.AF_cattle4/UMCUSAM000000204543/UMCUSAM000000204543.vcf.gz
Trio13_Mother	Cow_Yak	10.66	DV1.4_WGS.AF_cattle4	UMCUSAF000000204544	204544	0	0	2	/mnt/pixstor/schnabelr-drii/WORKING/jakth2/VARIANT_CALLING_OUTPUTS/240528_Benchmarking/DV1.4_WGS.AF_cattle4/UMCUSAF000000204544/UMCUSAF000000204544.vcf.gz
Trio14_Child	Cow_BisonSimmentalF1	14.46	DV1.4_WGS.AF_cattle4	UMCUSAM000000341713	341713	UMCUSAM000000341714	UMCUSAF000000339207	1	/mnt/pixstor/schnabelr-drii/WORKING/jakth2/VARIANT_CALLING_OUTPUTS/240528_Benchmarking/DV1.4_WGS.AF_cattle4/UMCUSAM000000341713/UMCUSAM000000341713.vcf.gz
Trio14_Father	Cow_Bison	27.44	DV1.4_WGS.AF_cattle4	UMCUSAM000000341714	341714	0	0	1	/mnt/pixstor/schnabelr-drii/WORKING/jakth2/VARIANT_CALLING_OUTPUTS/240528_Benchmarking/DV1.4_WGS.AF_cattle4/UMCUSAM000000341714/UMCUSAM000000341714.vcf.gz
Trio14_Mother	Cow_Simmental	35.42	DV1.4_WGS.AF_cattle4	UMCUSAF000000339207	339207	0	0	2	/mnt/pixstor/schnabelr-drii/WORKING/jakth2/VARIANT_CALLING_OUTPUTS/240528_Benchmarking/DV1.4_WGS.AF_cattle4/UMCUSAF000000339207/UMCUSAF000000339207.vcf.gz
Trio12_Child	Cow_AngusBrahmanF1	50.01	DV1.4_WGS.AF_cattle3	UMCUSAM000000341496	341496	UMCUSAU000000194551	UMCUSAU000000194550	1	/mnt/pixstor/schnabelr-drii/WORKING/jakth2/VARIANT_CALLING_OUTPUTS/240528_Benchmarking/DV1.4_WGS.AF_cattle3/UMCUSAM000000341496/UMCUSAM000000341496.vcf.gz
Trio12_Father	Cow_Angus	36.99	DV1.4_WGS.AF_cattle3	UMCUSAU000000194551	194551	0	0	1	/mnt/pixstor/schnabelr-drii/WORKING/jakth2/VARIANT_CALLING_OUTPUTS/240528_Benchmarking/DV1.4_WGS.AF_cattle3/UMCUSAU000000194551/UMCUSAU000000194551.vcf.gz
Trio12_Mother	Cow_Brahman	43.32	DV1.4_WGS.AF_cattle3	UMCUSAU000000194550	194550	0	0	2	/mnt/pixstor/schnabelr-drii/WORKING/jakth2/VARIANT_CALLING_OUTPUTS/240528_Benchmarking/DV1.4_WGS.AF_cattle3/UMCUSAU000000194550/UMCUSAU000000194550.vcf.gz
Trio13_Child	Cow_YakHighlanderF1	17.92	DV1.4_WGS.AF_cattle3	UMCUSAF000000341497	341497	UMCUSAM000000204543	UMCUSAF000000204544	2	/mnt/pixstor/schnabelr-drii/WORKING/jakth2/VARIANT_CALLING_OUTPUTS/240528_Benchmarking/DV1.4_WGS.AF_cattle3/UMCUSAF000000341497/UMCUSAF000000341497.vcf.gz
Trio13_Father	Cow_Highlander	34.69	DV1.4_WGS.AF_cattle3	UMCUSAM000000204543	204543	0	0	1	/mnt/pixstor/schnabelr-drii/WORKING/jakth2/VARIANT_CALLING_OUTPUTS/240528_Benchmarking/DV1.4_WGS.AF_cattle3/UMCUSAM000000204543/UMCUSAM000000204543.vcf.gz
Trio13_Mother	Cow_Yak	10.66	DV1.4_WGS.AF_cattle3	UMCUSAF000000204544	204544	0	0	2	/mnt/pixstor/schnabelr-drii/WORKING/jakth2/VARIANT_CALLING_OUTPUTS/240528_Benchmarking/DV1.4_WGS.AF_cattle3/UMCUSAF000000204544/UMCUSAF000000204544.vcf.gz
Trio14_Child	Cow_BisonSimmentalF1	14.46	DV1.4_WGS.AF_cattle3	UMCUSAM000000341713	341713	UMCUSAM000000341714	UMCUSAF000000339207	1	/mnt/pixstor/schnabelr-drii/WORKING/jakth2/VARIANT_CALLING_OUTPUTS/240528_Benchmarking/DV1.4_WGS.AF_cattle3/UMCUSAM000000341713/UMCUSAM000000341713.vcf.gz
Trio14_Father	Cow_Bison	27.44	DV1.4_WGS.AF_cattle3	UMCUSAM000000341714	341714	0	0	1	/mnt/pixstor/schnabelr-drii/WORKING/jakth2/VARIANT_CALLING_OUTPUTS/240528_Benchmarking/DV1.4_WGS.AF_cattle3/UMCUSAM000000341714/UMCUSAM000000341714.vcf.gz
Trio14_Mother	Cow_Simmental	35.42	DV1.4_WGS.AF_cattle3	UMCUSAF000000339207	339207	0	0	2	/mnt/pixstor/schnabelr-drii/WORKING/jakth2/VARIANT_CALLING_OUTPUTS/240528_Benchmarking/DV1.4_WGS.AF_cattle3/UMCUSAF000000339207/UMCUSAF000000339207.vcf.gz
Trio12_Child	Cow_AngusBrahmanF1	50.01	DV1.4_WGS.AF_cattle2	UMCUSAM000000341496	341496	UMCUSAU000000194551	UMCUSAU000000194550	1	/mnt/pixstor/schnabelr-drii/WORKING/jakth2/VARIANT_CALLING_OUTPUTS/240528_Benchmarking/DV1.4_WGS.AF_cattle2/UMCUSAM000000341496/UMCUSAM000000341496.vcf.gz
Trio12_Father	Cow_Angus	36.99	DV1.4_WGS.AF_cattle2	UMCUSAU000000194551	194551	0	0	1	/mnt/pixstor/schnabelr-drii/WORKING/jakth2/VARIANT_CALLING_OUTPUTS/240528_Benchmarking/DV1.4_WGS.AF_cattle2/UMCUSAU000000194551/UMCUSAU000000194551.vcf.gz
Trio12_Mother	Cow_Brahman	43.32	DV1.4_WGS.AF_cattle2	UMCUSAU000000194550	194550	0	0	2	/mnt/pixstor/schnabelr-drii/WORKING/jakth2/VARIANT_CALLING_OUTPUTS/240528_Benchmarking/DV1.4_WGS.AF_cattle2/UMCUSAU000000194550/UMCUSAU000000194550.vcf.gz
Trio13_Child	Cow_YakHighlanderF1	17.92	DV1.4_WGS.AF_cattle2	UMCUSAF000000341497	341497	UMCUSAM000000204543	UMCUSAF000000204544	2	/mnt/pixstor/schnabelr-drii/WORKING/jakth2/VARIANT_CALLING_OUTPUTS/240528_Benchmarking/DV1.4_WGS.AF_cattle2/UMCUSAF000000341497/UMCUSAF000000341497.vcf.gz
Trio13_Father	Cow_Highlander	34.69	DV1.4_WGS.AF_cattle2	UMCUSAM000000204543	204543	0	0	1	/mnt/pixstor/schnabelr-drii/WORKING/jakth2/VARIANT_CALLING_OUTPUTS/240528_Benchmarking/DV1.4_WGS.AF_cattle2/UMCUSAM000000204543/UMCUSAM000000204543.vcf.gz
Trio13_Mother	Cow_Yak	10.66	DV1.4_WGS.AF_cattle2	UMCUSAF000000204544	204544	0	0	2	/mnt/pixstor/schnabelr-drii/WORKING/jakth2/VARIANT_CALLING_OUTPUTS/240528_Benchmarking/DV1.4_WGS.AF_cattle2/UMCUSAF000000204544/UMCUSAF000000204544.vcf.gz
Trio14_Child	Cow_BisonSimmentalF1	14.46	DV1.4_WGS.AF_cattle2	UMCUSAM000000341713	341713	UMCUSAM000000341714	UMCUSAF000000339207	1	/mnt/pixstor/schnabelr-drii/WORKING/jakth2/VARIANT_CALLING_OUTPUTS/240528_Benchmarking/DV1.4_WGS.AF_cattle2/UMCUSAM000000341713/UMCUSAM000000341713.vcf.gz
Trio14_Father	Cow_Bison	27.44	DV1.4_WGS.AF_cattle2	UMCUSAM000000341714	341714	0	0	1	/mnt/pixstor/schnabelr-drii/WORKING/jakth2/VARIANT_CALLING_OUTPUTS/240528_Benchmarking/DV1.4_WGS.AF_cattle2/UMCUSAM000000341714/UMCUSAM000000341714.vcf.gz
Trio14_Mother	Cow_Simmental	35.42	DV1.4_WGS.AF_cattle2	UMCUSAF000000339207	339207	0	0	2	/mnt/pixstor/schnabelr-drii/WORKING/jakth2/VARIANT_CALLING_OUTPUTS/240528_Benchmarking/DV1.4_WGS.AF_cattle2/UMCUSAF000000339207/UMCUSAF000000339207.vcf.gz
Trio12_Child	Cow_AngusBrahmanF1	50.01	DV1.4_WGS.AF_cattle1	UMCUSAM000000341496	341496	UMCUSAU000000194551	UMCUSAU000000194550	1	/mnt/pixstor/schnabelr-drii/WORKING/jakth2/VARIANT_CALLING_OUTPUTS/240528_Benchmarking/DV1.4_WGS.AF_cattle1/UMCUSAM000000341496/UMCUSAM000000341496.vcf.gz
Trio12_Father	Cow_Angus	36.99	DV1.4_WGS.AF_cattle1	UMCUSAU000000194551	194551	0	0	1	/mnt/pixstor/schnabelr-drii/WORKING/jakth2/VARIANT_CALLING_OUTPUTS/240528_Benchmarking/DV1.4_WGS.AF_cattle1/UMCUSAU000000194551/UMCUSAU000000194551.vcf.gz
Trio12_Mother	Cow_Brahman	43.32	DV1.4_WGS.AF_cattle1	UMCUSAU000000194550	194550	0	0	2	/mnt/pixstor/schnabelr-drii/WORKING/jakth2/VARIANT_CALLING_OUTPUTS/240528_Benchmarking/DV1.4_WGS.AF_cattle1/UMCUSAU000000194550/UMCUSAU000000194550.vcf.gz
Trio13_Child	Cow_YakHighlanderF1	17.92	DV1.4_WGS.AF_cattle1	UMCUSAF000000341497	341497	UMCUSAM000000204543	UMCUSAF000000204544	2	/mnt/pixstor/schnabelr-drii/WORKING/jakth2/VARIANT_CALLING_OUTPUTS/240528_Benchmarking/DV1.4_WGS.AF_cattle1/UMCUSAF000000341497/UMCUSAF000000341497.vcf.gz
Trio13_Father	Cow_Highlander	34.69	DV1.4_WGS.AF_cattle1	UMCUSAM000000204543	204543	0	0	1	/mnt/pixstor/schnabelr-drii/WORKING/jakth2/VARIANT_CALLING_OUTPUTS/240528_Benchmarking/DV1.4_WGS.AF_cattle1/UMCUSAM000000204543/UMCUSAM000000204543.vcf.gz
Trio13_Mother	Cow_Yak	10.66	DV1.4_WGS.AF_cattle1	UMCUSAF000000204544	204544	0	0	2	/mnt/pixstor/schnabelr-drii/WORKING/jakth2/VARIANT_CALLING_OUTPUTS/240528_Benchmarking/DV1.4_WGS.AF_cattle1/UMCUSAF000000204544/UMCUSAF000000204544.vcf.gz
Trio14_Child	Cow_BisonSimmentalF1	14.46	DV1.4_WGS.AF_cattle1	UMCUSAM000000341713	341713	UMCUSAM000000341714	UMCUSAF000000339207	1	/mnt/pixstor/schnabelr-drii/WORKING/jakth2/VARIANT_CALLING_OUTPUTS/240528_Benchmarking/DV1.4_WGS.AF_cattle1/UMCUSAM000000341713/UMCUSAM000000341713.vcf.gz
Trio14_Father	Cow_Bison	27.44	DV1.4_WGS.AF_cattle1	UMCUSAM000000341714	341714	0	0	1	/mnt/pixstor/schnabelr-drii/WORKING/jakth2/VARIANT_CALLING_OUTPUTS/240528_Benchmarking/DV1.4_WGS.AF_cattle1/UMCUSAM000000341714/UMCUSAM000000341714.vcf.gz
Trio14_Mother	Cow_Simmental	35.42	DV1.4_WGS.AF_cattle1	UMCUSAF000000339207	339207	0	0	2	/mnt/pixstor/schnabelr-drii/WORKING/jakth2/VARIANT_CALLING_OUTPUTS/240528_Benchmarking/DV1.4_WGS.AF_cattle1/UMCUSAF000000339207/UMCUSAF000000339207.vcf.gz
Trio12_Child	Cow_AngusBrahmanF1	50.01	DV1.4_WGS.AF_cattle5	UMCUSAM000000341496	341496	UMCUSAU000000194551	UMCUSAU000000194550	1	/mnt/pixstor/schnabelr-drii/WORKING/jakth2/VARIANT_CALLING_OUTPUTS/240528_Benchmarking/DV1.4_WGS.AF_cattle5/UMCUSAM000000341496/UMCUSAM000000341496.vcf.gz
Trio12_Father	Cow_Angus	36.99	DV1.4_WGS.AF_cattle5	UMCUSAU000000194551	194551	0	0	1	/mnt/pixstor/schnabelr-drii/WORKING/jakth2/VARIANT_CALLING_OUTPUTS/240528_Benchmarking/DV1.4_WGS.AF_cattle5/UMCUSAU000000194551/UMCUSAU000000194551.vcf.gz
Trio12_Mother	Cow_Brahman	43.32	DV1.4_WGS.AF_cattle5	UMCUSAU000000194550	194550	0	0	2	/mnt/pixstor/schnabelr-drii/WORKING/jakth2/VARIANT_CALLING_OUTPUTS/240528_Benchmarking/DV1.4_WGS.AF_cattle5/UMCUSAU000000194550/UMCUSAU000000194550.vcf.gz
Trio13_Child	Cow_YakHighlanderF1	17.92	DV1.4_WGS.AF_cattle5	UMCUSAF000000341497	341497	UMCUSAM000000204543	UMCUSAF000000204544	2	/mnt/pixstor/schnabelr-drii/WORKING/jakth2/VARIANT_CALLING_OUTPUTS/240528_Benchmarking/DV1.4_WGS.AF_cattle5/UMCUSAF000000341497/UMCUSAF000000341497.vcf.gz
Trio13_Father	Cow_Highlander	34.69	DV1.4_WGS.AF_cattle5	UMCUSAM000000204543	204543	0	0	1	/mnt/pixstor/schnabelr-drii/WORKING/jakth2/VARIANT_CALLING_OUTPUTS/240528_Benchmarking/DV1.4_WGS.AF_cattle5/UMCUSAM000000204543/UMCUSAM000000204543.vcf.gz
Trio13_Mother	Cow_Yak	10.66	DV1.4_WGS.AF_cattle5	UMCUSAF000000204544	204544	0	0	2	/mnt/pixstor/schnabelr-drii/WORKING/jakth2/VARIANT_CALLING_OUTPUTS/240528_Benchmarking/DV1.4_WGS.AF_cattle5/UMCUSAF000000204544/UMCUSAF000000204544.vcf.gz
Trio14_Child	Cow_BisonSimmentalF1	14.46	DV1.4_WGS.AF_cattle5	UMCUSAM000000341713	341713	UMCUSAM000000341714	UMCUSAF000000339207	1	/mnt/pixstor/schnabelr-drii/WORKING/jakth2/VARIANT_CALLING_OUTPUTS/240528_Benchmarking/DV1.4_WGS.AF_cattle5/UMCUSAM000000341713/UMCUSAM000000341713.vcf.gz
Trio14_Father	Cow_Bison	27.44	DV1.4_WGS.AF_cattle5	UMCUSAM000000341714	341714	0	0	1	/mnt/pixstor/schnabelr-drii/WORKING/jakth2/VARIANT_CALLING_OUTPUTS/240528_Benchmarking/DV1.4_WGS.AF_cattle5/UMCUSAM000000341714/UMCUSAM000000341714.vcf.gz
Trio14_Mother	Cow_Simmental	35.42	DV1.4_WGS.AF_cattle5	UMCUSAF000000339207	339207	0	0	2	/mnt/pixstor/schnabelr-drii/WORKING/jakth2/VARIANT_CALLING_OUTPUTS/240528_Benchmarking/DV1.4_WGS.AF_cattle5/UMCUSAF000000339207/UMCUSAF000000339207.vcf.gz
