# Supplementary material for: Overcoming limitations to customize DeepVariant for domesticated animals with TrioTrain
Source: Genome Res. 2025 Aug;35(8):1859–74. doi: 10.1101/gr.279542.124 (PMC12315867; doi:10.1101/gr.279542.124)
Supplement: Supplement 1 [file Supplemental_Code.tar.gz › DV-TrioTrain-0.8/triotrain/summarize/data/241002_mie_rate_inputs_human.csv]

label	info	average_coverage	variant_caller	sampleID	labID	paternalID	maternalID	sex	file_path
GIAB_Trio1_Child	Human_Ashkenazi	62.65	DV1.4_WGS.AF_OneTrio	NA24385	HG002	NA24149	NA24143	1	/mnt/pixstor/schnabelr-drii/WORKING/jakth2/VARIANT_CALLING_OUTPUTS/240528_Benchmarking/DV1.4_WGS.AF_OneTrio/NA24385/NA24385.vcf.gz
GIAB_Trio1_Father	Human_Ashkenazi	54.88	DV1.4_WGS.AF_OneTrio	NA24149	HG003	0	0	1	/mnt/pixstor/schnabelr-drii/WORKING/jakth2/VARIANT_CALLING_OUTPUTS/240528_Benchmarking/DV1.4_WGS.AF_OneTrio/NA24149/NA24149.vcf.gz
GIAB_Trio1_Mother	Human_Ashkenazi	61.18	DV1.4_WGS.AF_OneTrio	NA24143	HG004	0	0	2	/mnt/pixstor/schnabelr-drii/WORKING/jakth2/VARIANT_CALLING_OUTPUTS/240528_Benchmarking/DV1.4_WGS.AF_OneTrio/NA24143/NA24143.vcf.gz
GIAB_Trio2_Child	Human_Chinese	294.32	DV1.4_WGS.AF_OneTrio	NA24631	HG005	NA24694	NA24695	1	/mnt/pixstor/schnabelr-drii/WORKING/jakth2/VARIANT_CALLING_OUTPUTS/240528_Benchmarking/DV1.4_WGS.AF_OneTrio/NA24631/NA24631.vcf.gz
GIAB_Trio2_Father	Human_Chinese	99.08	DV1.4_WGS.AF_OneTrio	NA24694	HG006	0	0	1	/mnt/pixstor/schnabelr-drii/WORKING/jakth2/VARIANT_CALLING_OUTPUTS/240528_Benchmarking/DV1.4_WGS.AF_OneTrio/NA24694/NA24694.vcf.gz
GIAB_Trio2_Mother	Human_Chinese	100.36	DV1.4_WGS.AF_OneTrio	NA24695	HG007	0	0	2	/mnt/pixstor/schnabelr-drii/WORKING/jakth2/VARIANT_CALLING_OUTPUTS/240528_Benchmarking/DV1.4_WGS.AF_OneTrio/NA24695/NA24695.vcf.gz
GIAB_Trio1_Child	Human_Ashkenazi	62.65	DV1.4_WGS.AF_OneTrio_AA_BR	NA24385	HG002	NA24149	NA24143	1	/mnt/pixstor/schnabelr-drii/WORKING/jakth2/VARIANT_CALLING_OUTPUTS/240528_Benchmarking/DV1.4_WGS.AF_OneTrio_AA_BR/NA24385/NA24385.vcf.gz
GIAB_Trio1_Father	Human_Ashkenazi	54.88	DV1.4_WGS.AF_OneTrio_AA_BR	NA24149	HG003	0	0	1	/mnt/pixstor/schnabelr-drii/WORKING/jakth2/VARIANT_CALLING_OUTPUTS/240528_Benchmarking/DV1.4_WGS.AF_OneTrio_AA_BR/NA24149/NA24149.vcf.gz
GIAB_Trio1_Mother	Human_Ashkenazi	61.18	DV1.4_WGS.AF_OneTrio_AA_BR	NA24143	HG004	0	0	2	/mnt/pixstor/schnabelr-drii/WORKING/jakth2/VARIANT_CALLING_OUTPUTS/240528_Benchmarking/DV1.4_WGS.AF_OneTrio_AA_BR/NA24143/NA24143.vcf.gz
GIAB_Trio2_Child	Human_Chinese	294.32	DV1.4_WGS.AF_OneTrio_AA_BR	NA24631	HG005	NA24694	NA24695	1	/mnt/pixstor/schnabelr-drii/WORKING/jakth2/VARIANT_CALLING_OUTPUTS/240528_Benchmarking/DV1.4_WGS.AF_OneTrio_AA_BR/NA24631/NA24631.vcf.gz
GIAB_Trio2_Father	Human_Chinese	99.08	DV1.4_WGS.AF_OneTrio_AA_BR	NA24694	HG006	0	0	1	/mnt/pixstor/schnabelr-drii/WORKING/jakth2/VARIANT_CALLING_OUTPUTS/240528_Benchmarking/DV1.4_WGS.AF_OneTrio_AA_BR/NA24694/NA24694.vcf.gz
GIAB_Trio2_Mother	Human_Chinese	100.36	DV1.4_WGS.AF_OneTrio_AA_BR	NA24695	HG007	0	0	2	/mnt/pixstor/schnabelr-drii/WORKING/jakth2/VARIANT_CALLING_OUTPUTS/240528_Benchmarking/DV1.4_WGS.AF_OneTrio_AA_BR/NA24695/NA24695.vcf.gz
GIAB_Trio1_Child	Human_Ashkenazi	62.65	DV1.4_WGS.AF_OneTrio_YK_HI	NA24385	HG002	NA24149	NA24143	1	/mnt/pixstor/schnabelr-drii/WORKING/jakth2/VARIANT_CALLING_OUTPUTS/240528_Benchmarking/DV1.4_WGS.AF_OneTrio_YK_HI/NA24385/NA24385.vcf.gz
GIAB_Trio1_Father	Human_Ashkenazi	54.88	DV1.4_WGS.AF_OneTrio_YK_HI	NA24149	HG003	0	0	1	/mnt/pixstor/schnabelr-drii/WORKING/jakth2/VARIANT_CALLING_OUTPUTS/240528_Benchmarking/DV1.4_WGS.AF_OneTrio_YK_HI/NA24149/NA24149.vcf.gz
GIAB_Trio1_Mother	Human_Ashkenazi	61.18	DV1.4_WGS.AF_OneTrio_YK_HI	NA24143	HG004	0	0	2	/mnt/pixstor/schnabelr-drii/WORKING/jakth2/VARIANT_CALLING_OUTPUTS/240528_Benchmarking/DV1.4_WGS.AF_OneTrio_YK_HI/NA24143/NA24143.vcf.gz
GIAB_Trio2_Child	Human_Chinese	294.32	DV1.4_WGS.AF_OneTrio_YK_HI	NA24631	HG005	NA24694	NA24695	1	/mnt/pixstor/schnabelr-drii/WORKING/jakth2/VARIANT_CALLING_OUTPUTS/240528_Benchmarking/DV1.4_WGS.AF_OneTrio_YK_HI/NA24631/NA24631.vcf.gz
GIAB_Trio2_Father	Human_Chinese	99.08	DV1.4_WGS.AF_OneTrio_YK_HI	NA24694	HG006	0	0	1	/mnt/pixstor/schnabelr-drii/WORKING/jakth2/VARIANT_CALLING_OUTPUTS/240528_Benchmarking/DV1.4_WGS.AF_OneTrio_YK_HI/NA24694/NA24694.vcf.gz
GIAB_Trio2_Mother	Human_Chinese	100.36	DV1.4_WGS.AF_OneTrio_YK_HI	NA24695	HG007	0	0	2	/mnt/pixstor/schnabelr-drii/WORKING/jakth2/VARIANT_CALLING_OUTPUTS/240528_Benchmarking/DV1.4_WGS.AF_OneTrio_YK_HI/NA24695/NA24695.vcf.gz
GIAB_Trio1_Child	Human_Ashkenazi	62.65	DT1.4_default_human	NA24385	HG002	NA24149	NA24143	1	/mnt/pixstor/schnabelr-drii/WORKING/jakth2/VARIANT_CALLING_OUTPUTS/240528_Benchmarking/DT1.4_default_human/NA24385/NA24385.vcf.gz
GIAB_Trio1_Father	Human_Ashkenazi	54.88	DT1.4_default_human	NA24149	HG003	0	0	1	/mnt/pixstor/schnabelr-drii/WORKING/jakth2/VARIANT_CALLING_OUTPUTS/240528_Benchmarking/DT1.4_default_human/NA24149/NA24149.vcf.gz
GIAB_Trio1_Mother	Human_Ashkenazi	61.18	DT1.4_default_human	NA24143	HG004	0	0	2	/mnt/pixstor/schnabelr-drii/WORKING/jakth2/VARIANT_CALLING_OUTPUTS/240528_Benchmarking/DT1.4_default_human/NA24143/NA24143.vcf.gz
GIAB_Trio2_Child	Human_Chinese	294.32	DT1.4_default_human	NA24631	HG005	NA24694	NA24695	1	/mnt/pixstor/schnabelr-drii/WORKING/jakth2/VARIANT_CALLING_OUTPUTS/240528_Benchmarking/DT1.4_default_human/NA24631/NA24631.vcf.gz
GIAB_Trio2_Father	Human_Chinese	99.08	DT1.4_default_human	NA24694	HG006	0	0	1	/mnt/pixstor/schnabelr-drii/WORKING/jakth2/VARIANT_CALLING_OUTPUTS/240528_Benchmarking/DT1.4_default_human/NA24694/NA24694.vcf.gz
GIAB_Trio2_Mother	Human_Chinese	100.36	DT1.4_default_human	NA24695	HG007	0	0	2	/mnt/pixstor/schnabelr-drii/WORKING/jakth2/VARIANT_CALLING_OUTPUTS/240528_Benchmarking/DT1.4_default_human/NA24695/NA24695.vcf.gz
GIAB_Trio1_Child	Human_Ashkenazi	62.65	DV1.4_default_human	NA24385	HG002	NA24149	NA24143	1	/mnt/pixstor/schnabelr-drii/WORKING/jakth2/VARIANT_CALLING_OUTPUTS/240528_Benchmarking/DV1.4_default_human/NA24385/NA24385.vcf.gz
GIAB_Trio1_Father	Human_Ashkenazi	54.88	DV1.4_default_human	NA24149	HG003	0	0	1	/mnt/pixstor/schnabelr-drii/WORKING/jakth2/VARIANT_CALLING_OUTPUTS/240528_Benchmarking/DV1.4_default_human/NA24149/NA24149.vcf.gz
GIAB_Trio1_Mother	Human_Ashkenazi	61.18	DV1.4_default_human	NA24143	HG004	0	0	2	/mnt/pixstor/schnabelr-drii/WORKING/jakth2/VARIANT_CALLING_OUTPUTS/240528_Benchmarking/DV1.4_default_human/NA24143/NA24143.vcf.gz
GIAB_Trio2_Child	Human_Chinese	294.32	DV1.4_default_human	NA24631	HG005	NA24694	NA24695	1	/mnt/pixstor/schnabelr-drii/WORKING/jakth2/VARIANT_CALLING_OUTPUTS/240528_Benchmarking/DV1.4_default_human/NA24631/NA24631.vcf.gz
GIAB_Trio2_Father	Human_Chinese	99.08	DV1.4_default_human	NA24694	HG006	0	0	1	/mnt/pixstor/schnabelr-drii/WORKING/jakth2/VARIANT_CALLING_OUTPUTS/240528_Benchmarking/DV1.4_default_human/NA24694/NA24694.vcf.gz
GIAB_Trio2_Mother	Human_Chinese	100.36	DV1.4_default_human	NA24695	HG007	0	0	2	/mnt/pixstor/schnabelr-drii/WORKING/jakth2/VARIANT_CALLING_OUTPUTS/240528_Benchmarking/DV1.4_default_human/NA24695/NA24695.vcf.gz
GIAB_Trio1_Child	Human_Ashkenazi	62.65	DV1.4_WGS.AF_human	NA24385	HG002	NA24149	NA24143	1	/mnt/pixstor/schnabelr-drii/WORKING/jakth2/VARIANT_CALLING_OUTPUTS/240528_Benchmarking/DV1.4_WGS.AF_human/NA24385/NA24385.vcf.gz
GIAB_Trio1_Father	Human_Ashkenazi	54.88	DV1.4_WGS.AF_human	NA24149	HG003	0	0	1	/mnt/pixstor/schnabelr-drii/WORKING/jakth2/VARIANT_CALLING_OUTPUTS/240528_Benchmarking/DV1.4_WGS.AF_human/NA24149/NA24149.vcf.gz
GIAB_Trio1_Mother	Human_Ashkenazi	61.18	DV1.4_WGS.AF_human	NA24143	HG004	0	0	2	/mnt/pixstor/schnabelr-drii/WORKING/jakth2/VARIANT_CALLING_OUTPUTS/240528_Benchmarking/DV1.4_WGS.AF_human/NA24143/NA24143.vcf.gz
GIAB_Trio2_Child	Human_Chinese	294.32	DV1.4_WGS.AF_human	NA24631	HG005	NA24694	NA24695	1	/mnt/pixstor/schnabelr-drii/WORKING/jakth2/VARIANT_CALLING_OUTPUTS/240528_Benchmarking/DV1.4_WGS.AF_human/NA24631/NA24631.vcf.gz
GIAB_Trio2_Father	Human_Chinese	99.08	DV1.4_WGS.AF_human	NA24694	HG006	0	0	1	/mnt/pixstor/schnabelr-drii/WORKING/jakth2/VARIANT_CALLING_OUTPUTS/240528_Benchmarking/DV1.4_WGS.AF_human/NA24694/NA24694.vcf.gz
GIAB_Trio2_Mother	Human_Chinese	100.36	DV1.4_WGS.AF_human	NA24695	HG007	0	0	2	/mnt/pixstor/schnabelr-drii/WORKING/jakth2/VARIANT_CALLING_OUTPUTS/240528_Benchmarking/DV1.4_WGS.AF_human/NA24695/NA24695.vcf.gz
GIAB_Trio1_Child	Human_Ashkenazi	62.65	DV1.4_WGS.AF_cattle4	NA24385	HG002	NA24149	NA24143	1	/mnt/pixstor/schnabelr-drii/WORKING/jakth2/VARIANT_CALLING_OUTPUTS/240528_Benchmarking/DV1.4_WGS.AF_cattle4/NA24385/NA24385.vcf.gz
GIAB_Trio1_Father	Human_Ashkenazi	54.88	DV1.4_WGS.AF_cattle4	NA24149	HG003	0	0	1	/mnt/pixstor/schnabelr-drii/WORKING/jakth2/VARIANT_CALLING_OUTPUTS/240528_Benchmarking/DV1.4_WGS.AF_cattle4/NA24149/NA24149.vcf.gz
GIAB_Trio1_Mother	Human_Ashkenazi	61.18	DV1.4_WGS.AF_cattle4	NA24143	HG004	0	0	2	/mnt/pixstor/schnabelr-drii/WORKING/jakth2/VARIANT_CALLING_OUTPUTS/240528_Benchmarking/DV1.4_WGS.AF_cattle4/NA24143/NA24143.vcf.gz
GIAB_Trio2_Child	Human_Chinese	294.32	DV1.4_WGS.AF_cattle4	NA24631	HG005	NA24694	NA24695	1	/mnt/pixstor/schnabelr-drii/WORKING/jakth2/VARIANT_CALLING_OUTPUTS/240528_Benchmarking/DV1.4_WGS.AF_cattle4/NA24631/NA24631.vcf.gz
GIAB_Trio2_Father	Human_Chinese	99.08	DV1.4_WGS.AF_cattle4	NA24694	HG006	0	0	1	/mnt/pixstor/schnabelr-drii/WORKING/jakth2/VARIANT_CALLING_OUTPUTS/240528_Benchmarking/DV1.4_WGS.AF_cattle4/NA24694/NA24694.vcf.gz
GIAB_Trio2_Mother	Human_Chinese	100.36	DV1.4_WGS.AF_cattle4	NA24695	HG007	0	0	2	/mnt/pixstor/schnabelr-drii/WORKING/jakth2/VARIANT_CALLING_OUTPUTS/240528_Benchmarking/DV1.4_WGS.AF_cattle4/NA24695/NA24695.vcf.gz
GIAB_Trio1_Child	Human_Ashkenazi	62.65	DV1.4_WGS.AF_cattle3	NA24385	HG002	NA24149	NA24143	1	/mnt/pixstor/schnabelr-drii/WORKING/jakth2/VARIANT_CALLING_OUTPUTS/240528_Benchmarking/DV1.4_WGS.AF_cattle3/NA24385/NA24385.vcf.gz
GIAB_Trio1_Father	Human_Ashkenazi	54.88	DV1.4_WGS.AF_cattle3	NA24149	HG003	0	0	1	/mnt/pixstor/schnabelr-drii/WORKING/jakth2/VARIANT_CALLING_OUTPUTS/240528_Benchmarking/DV1.4_WGS.AF_cattle3/NA24149/NA24149.vcf.gz
GIAB_Trio1_Mother	Human_Ashkenazi	61.18	DV1.4_WGS.AF_cattle3	NA24143	HG004	0	0	2	/mnt/pixstor/schnabelr-drii/WORKING/jakth2/VARIANT_CALLING_OUTPUTS/240528_Benchmarking/DV1.4_WGS.AF_cattle3/NA24143/NA24143.vcf.gz
GIAB_Trio2_Child	Human_Chinese	294.32	DV1.4_WGS.AF_cattle3	NA24631	HG005	NA24694	NA24695	1	/mnt/pixstor/schnabelr-drii/WORKING/jakth2/VARIANT_CALLING_OUTPUTS/240528_Benchmarking/DV1.4_WGS.AF_cattle3/NA24631/NA24631.vcf.gz
GIAB_Trio2_Father	Human_Chinese	99.08	DV1.4_WGS.AF_cattle3	NA24694	HG006	0	0	1	/mnt/pixstor/schnabelr-drii/WORKING/jakth2/VARIANT_CALLING_OUTPUTS/240528_Benchmarking/DV1.4_WGS.AF_cattle3/NA24694/NA24694.vcf.gz
GIAB_Trio2_Mother	Human_Chinese	100.36	DV1.4_WGS.AF_cattle3	NA24695	HG007	0	0	2	/mnt/pixstor/schnabelr-drii/WORKING/jakth2/VARIANT_CALLING_OUTPUTS/240528_Benchmarking/DV1.4_WGS.AF_cattle3/NA24695/NA24695.vcf.gz
GIAB_Trio1_Child	Human_Ashkenazi	62.65	DV1.4_WGS.AF_cattle2	NA24385	HG002	NA24149	NA24143	1	/mnt/pixstor/schnabelr-drii/WORKING/jakth2/VARIANT_CALLING_OUTPUTS/240528_Benchmarking/DV1.4_WGS.AF_cattle2/NA24385/NA24385.vcf.gz
GIAB_Trio1_Father	Human_Ashkenazi	54.88	DV1.4_WGS.AF_cattle2	NA24149	HG003	0	0	1	/mnt/pixstor/schnabelr-drii/WORKING/jakth2/VARIANT_CALLING_OUTPUTS/240528_Benchmarking/DV1.4_WGS.AF_cattle2/NA24149/NA24149.vcf.gz
GIAB_Trio1_Mother	Human_Ashkenazi	61.18	DV1.4_WGS.AF_cattle2	NA24143	HG004	0	0	2	/mnt/pixstor/schnabelr-drii/WORKING/jakth2/VARIANT_CALLING_OUTPUTS/240528_Benchmarking/DV1.4_WGS.AF_cattle2/NA24143/NA24143.vcf.gz
GIAB_Trio2_Child	Human_Chinese	294.32	DV1.4_WGS.AF_cattle2	NA24631	HG005	NA24694	NA24695	1	/mnt/pixstor/schnabelr-drii/WORKING/jakth2/VARIANT_CALLING_OUTPUTS/240528_Benchmarking/DV1.4_WGS.AF_cattle2/NA24631/NA24631.vcf.gz
GIAB_Trio2_Father	Human_Chinese	99.08	DV1.4_WGS.AF_cattle2	NA24694	HG006	0	0	1	/mnt/pixstor/schnabelr-drii/WORKING/jakth2/VARIANT_CALLING_OUTPUTS/240528_Benchmarking/DV1.4_WGS.AF_cattle2/NA24694/NA24694.vcf.gz
GIAB_Trio2_Mother	Human_Chinese	100.36	DV1.4_WGS.AF_cattle2	NA24695	HG007	0	0	2	/mnt/pixstor/schnabelr-drii/WORKING/jakth2/VARIANT_CALLING_OUTPUTS/240528_Benchmarking/DV1.4_WGS.AF_cattle2/NA24695/NA24695.vcf.gz
GIAB_Trio1_Child	Human_Ashkenazi	62.65	DV1.4_WGS.AF_cattle1	NA24385	HG002	NA24149	NA24143	1	/mnt/pixstor/schnabelr-drii/WORKING/jakth2/VARIANT_CALLING_OUTPUTS/240528_Benchmarking/DV1.4_WGS.AF_cattle1/NA24385/NA24385.vcf.gz
GIAB_Trio1_Father	Human_Ashkenazi	54.88	DV1.4_WGS.AF_cattle1	NA24149	HG003	0	0	1	/mnt/pixstor/schnabelr-drii/WORKING/jakth2/VARIANT_CALLING_OUTPUTS/240528_Benchmarking/DV1.4_WGS.AF_cattle1/NA24149/NA24149.vcf.gz
GIAB_Trio1_Mother	Human_Ashkenazi	61.18	DV1.4_WGS.AF_cattle1	NA24143	HG004	0	0	2	/mnt/pixstor/schnabelr-drii/WORKING/jakth2/VARIANT_CALLING_OUTPUTS/240528_Benchmarking/DV1.4_WGS.AF_cattle1/NA24143/NA24143.vcf.gz
GIAB_Trio2_Child	Human_Chinese	294.32	DV1.4_WGS.AF_cattle1	NA24631	HG005	NA24694	NA24695	1	/mnt/pixstor/schnabelr-drii/WORKING/jakth2/VARIANT_CALLING_OUTPUTS/240528_Benchmarking/DV1.4_WGS.AF_cattle1/NA24631/NA24631.vcf.gz
GIAB_Trio2_Father	Human_Chinese	99.08	DV1.4_WGS.AF_cattle1	NA24694	HG006	0	0	1	/mnt/pixstor/schnabelr-drii/WORKING/jakth2/VARIANT_CALLING_OUTPUTS/240528_Benchmarking/DV1.4_WGS.AF_cattle1/NA24694/NA24694.vcf.gz
GIAB_Trio2_Mother	Human_Chinese	100.36	DV1.4_WGS.AF_cattle1	NA24695	HG007	0	0	2	/mnt/pixstor/schnabelr-drii/WORKING/jakth2/VARIANT_CALLING_OUTPUTS/240528_Benchmarking/DV1.4_WGS.AF_cattle1/NA24695/NA24695.vcf.gz
GIAB_Trio1_Child	Human_Ashkenazi	62.65	DV1.4_WGS.AF_cattle5	NA24385	HG002	NA24149	NA24143	1	/mnt/pixstor/schnabelr-drii/WORKING/jakth2/VARIANT_CALLING_OUTPUTS/240528_Benchmarking/DV1.4_WGS.AF_cattle5/NA24385/NA24385.vcf.gz
GIAB_Trio1_Father	Human_Ashkenazi	54.88	DV1.4_WGS.AF_cattle5	NA24149	HG003	0	0	1	/mnt/pixstor/schnabelr-drii/WORKING/jakth2/VARIANT_CALLING_OUTPUTS/240528_Benchmarking/DV1.4_WGS.AF_cattle5/NA24149/NA24149.vcf.gz
GIAB_Trio1_Mother	Human_Ashkenazi	61.18	DV1.4_WGS.AF_cattle5	NA24143	HG004	0	0	2	/mnt/pixstor/schnabelr-drii/WORKING/jakth2/VARIANT_CALLING_OUTPUTS/240528_Benchmarking/DV1.4_WGS.AF_cattle5/NA24143/NA24143.vcf.gz
GIAB_Trio2_Child	Human_Chinese	294.32	DV1.4_WGS.AF_cattle5	NA24631	HG005	NA24694	NA24695	1	/mnt/pixstor/schnabelr-drii/WORKING/jakth2/VARIANT_CALLING_OUTPUTS/240528_Benchmarking/DV1.4_WGS.AF_cattle5/NA24631/NA24631.vcf.gz
GIAB_Trio2_Father	Human_Chinese	99.08	DV1.4_WGS.AF_cattle5	NA24694	HG006	0	0	1	/mnt/pixstor/schnabelr-drii/WORKING/jakth2/VARIANT_CALLING_OUTPUTS/240528_Benchmarking/DV1.4_WGS.AF_cattle5/NA24694/NA24694.vcf.gz
GIAB_Trio2_Mother	Human_Chinese	100.36	DV1.4_WGS.AF_cattle5	NA24695	HG007	0	0	2	/mnt/pixstor/schnabelr-drii/WORKING/jakth2/VARIANT_CALLING_OUTPUTS/240528_Benchmarking/DV1.4_WGS.AF_cattle5/NA24695/NA24695.vcf.gz
