# Supplementary material for: Overcoming limitations to customize DeepVariant for domesticated animals with TrioTrain
Source: Genome Res. 2025 Aug;35(8):1859–74. doi: 10.1101/gr.279542.124 (PMC12315867; doi:10.1101/gr.279542.124)
Supplement: Supplement 1 [file Supplemental_Code.tar.gz › DV-TrioTrain-0.8/triotrain/summarize/data/benchmarking_metadata.json]

{
    "NA24385": {
        "label": "Trio1_Child",
        "ancestry_info": "AshkenaziJewish",
        "ancestry_code": "AJ",
        "mean_coverage": "62.65",
        "biosample_ID": "NA24385",
        "UMAG_labID": "HG002",
        "paternal_biosample_ID": "NA24149",
        "maternal_biosample_ID": "NA24143",
        "sex": "1"
    },
    "NA24149": {
        "label": "Trio1_Father",
        "ancestry_info": "AshkenaziJewish",
        "ancestry_code": "AJ",
        "mean_coverage": "54.88",
        "biosample_ID": "NA24149",
        "UMAG_labID": "HG003",
        "paternal_biosample_ID": "0",
        "maternal_biosample_ID": "0",
        "sex": "1"
    },
    "NA24143": {
        "label": "Trio1_Mother",
        "ancestry_info": "AshkenaziJewish",
        "ancestry_code": "AJ",
        "mean_coverage": "61.18",
        "biosample_ID": "NA24143",
        "UMAG_labID": "HG004",
        "paternal_biosample_ID": "0",
        "maternal_biosample_ID": "0",
        "sex": "2"
    },
    "NA24631": {
        "label": "Trio2_Child",
        "ancestry_info": "HanChinese",
        "ancestry_code": "HC",
        "mean_coverage": "294.32",
        "biosample_ID": "NA24631",
        "UMAG_labID": "HG005",
        "paternal_biosample_ID": "NA24694",
        "maternal_biosample_ID": "NA24695",
        "sex": "1"
    },
    "NA24694": {
        "label": "Trio2_Father",
        "ancestry_info": "HanChinese",
        "ancestry_code": "HC",
        "mean_coverage": "99.08",
        "biosample_ID": "NA24694",
        "UMAG_labID": "HG006",
        "paternal_biosample_ID": "0",
        "maternal_biosample_ID": "0",
        "sex": "1"
    },
    "NA24695": {
        "label": "Trio2_Mother",
        "ancestry_info": "HanChinese",
        "ancestry_code": "HC",
        "mean_coverage": "100.36",
        "biosample_ID": "NA24695",
        "UMAG_labID": "HG007",
        "paternal_biosample_ID": "0",
        "maternal_biosample_ID": "0",
        "sex": "2"
    },
    "UMCUSAM000000341496": {
        "label": "Trio12_Child",
        "ancestry_info": "AngusBrahmanF1",
        "ancestry_code": "F1X",
        "mean_coverage": "50.01",
        "biosample_ID": "SAMN08473802",
        "UMAG_labID": "341496",
        "paternal_biosample_ID": "SAMN08473804",
        "maternal_biosample_ID": "SAMN08473803",
        "sex": "1"
    },
    "UMCUSAU000000194551": {
        "label": "Trio12_Father",
        "ancestry_info": "Angus",
        "ancestry_code": "AA",
        "mean_coverage": "36.99387",
        "biosample_ID": "SAMN08473804",
        "UMAG_labID": "194551",
        "paternal_biosample_ID": "0",
        "maternal_biosample_ID": "0",
        "sex": "1"
    },
    "UMCUSAU000000194550": {
        "label": "Trio12_Mother",
        "ancestry_info": "Brahman",
        "ancestry_code": "BR",
        "mean_coverage": "43.31936",
        "biosample_ID": "SAMN08473803",
        "UMAG_labID": "194550",
        "paternal_biosample_ID": "0",
        "maternal_biosample_ID": "0",
        "sex": "2"
    },
    "UMCUSAF000000341497": {
        "label": "Trio13_Child",
        "ancestry_info": "YakHighlanderF1",
        "ancestry_code": "F1X",
        "mean_coverage": "50.01",
        "biosample_ID": "SAMN12153487",
        "UMAG_labID": "341497",
        "paternal_biosample_ID": "SAMN12153485",
        "maternal_biosample_ID": "SAMN12153486",
        "sex": "2"
    },
    "UMCUSAM000000204543": {
        "label": "Trio13_Father",
        "ancestry_info": "ScottishHighlander",
        "ancestry_code": "HI",
        "mean_coverage": "34.69484",
        "biosample_ID": "SAMN12153485",
        "UMAG_labID": "204543",
        "paternal_biosample_ID": "0",
        "maternal_biosample_ID": "0",
        "sex": "1"
    },
    "UMCUSAF000000204544": {
        "label": "Trio13_Mother",
        "ancestry_info": "Yak",
        "ancestry_code": "YK",
        "mean_coverage": "10.65936",
        "biosample_ID": "SAMN12153486",
        "UMAG_labID": "204544",
        "paternal_biosample_ID": "0",
        "maternal_biosample_ID": "0",
        "sex": "2"
    },
    "UMCUSAM000000341713": {
        "label": "Trio14_Child",
        "ancestry_info": "BisonSimmentalF1",
        "ancestry_code": "F1X",
        "mean_coverage": "14.45935",
        "biosample_ID": "SAMN16780309",
        "UMAG_labID": "341713",
        "paternal_biosample_ID": "SAMN16823422",
        "maternal_biosample_ID": "SAMN16825967",
        "sex": "1"
    },
    "UMCUSAM000000341714": {
        "label": "Trio14_Father",
        "ancestry_info": "Bison",
        "ancestry_code": "BI",
        "mean_coverage": "27.43871",
        "biosample_ID": "SAMN16823422",
        "UMAG_labID": "341714",
        "paternal_biosample_ID": "0",
        "maternal_biosample_ID": "0",
        "sex": "1"
    },
    "UMCUSAF000000339207": {
        "label": "Trio14_Mother",
        "ancestry_info": "Simmental",
        "ancestry_code": "SI",
        "mean_coverage": "35.42226",
        "biosample_ID": "SAMN16825967",
        "UMAG_labID": "339207",
        "paternal_biosample_ID": "0",
        "maternal_biosample_ID": "0",
        "sex": "2"
    } 
}
