# Supplementary material for: Overcoming limitations to customize DeepVariant for domesticated animals with TrioTrain
Source: Genome Res. 2025 Aug;35(8):1859–74. doi: 10.1101/gr.279542.124 (PMC12315867; doi:10.1101/gr.279542.124)
Supplement: Supplement 1 [file Supplemental_Code.tar.gz › DV-TrioTrain-0.8/triotrain/summarize/data/generalization_ckpt_metadata.json]

{
    "DV": {
        "training_iteration_number": "NA",
        "training_phase": "0",
        "checkpoint_name": "model.ckpt",
        "version": "1.4.0",
        "shape": [
            100,
            221,
            7
        ],
        "channels": [
            1,
            2,
            3,
            4,
            5,
            6,
            19
        ]
    },
    "DV-AF": {
        "training_iteration_number": "NA",
        "training_phase": "0",
        "checkpoint_name": "wgs_af.model.ckpt",
        "version": "1.4.0",
        "shape": [
            100,
            221,
            8
        ],
        "channels": [
            1,
            2,
            3,
            4,
            5,
            6,
            8,
            19
        ]
    },
    "1": {
        "training_iteration_number": "1",
        "training_phase": "1",
        "checkpoint_name": "model.ckpt-84518",
        "version": "1.4.0",
        "shape": [
            100,
            221,
            8
        ],
        "channels": [
            1,
            2,
            3,
            4,
            5,
            6,
            8,
            19
        ]
    },
    "2": {
        "training_iteration_number": "2",
        "training_phase": "1",
        "checkpoint_name": "model.ckpt-201011",
        "version": "1.4.0",
        "shape": [
            100,
            221,
            8
        ],
        "channels": [
            1,
            2,
            3,
            4,
            5,
            6,
            8,
            19
        ]
    },
    "3": {
        "training_iteration_number": "3",
        "training_phase": "1",
        "checkpoint_name": "model.ckpt-134175",
        "version": "1.4.0",
        "shape": [
            100,
            221,
            8
        ],
        "channels": [
            1,
            2,
            3,
            4,
            5,
            6,
            8,
            19
        ]
    },
    "4": {
        "training_iteration_number": "4",
        "training_phase": "1",
        "checkpoint_name": "model.ckpt-77316",
        "version": "1.4.0",
        "shape": [
            100,
            221,
            8
        ],
        "channels": [
            1,
            2,
            3,
            4,
            5,
            6,
            8,
            19
        ]
    },
    "5": {
        "training_iteration_number": "5",
        "training_phase": "1",
        "checkpoint_name": "model.ckpt-76110",
        "version": "1.4.0",
        "shape": [
            100,
            221,
            8
        ],
        "channels": [
            1,
            2,
            3,
            4,
            5,
            6,
            8,
            19
        ]
    },
    "6": {
        "training_iteration_number": "6",
        "training_phase": "1",
        "checkpoint_name": "model.ckpt-99664",
        "version": "1.4.0",
        "shape": [
            100,
            221,
            8
        ],
        "channels": [
            1,
            2,
            3,
            4,
            5,
            6,
            8,
            19
        ]
    },
    "7": {
        "training_iteration_number": "7",
        "training_phase": "1",
        "checkpoint_name": "model.ckpt-15507",
        "version": "1.4.0",
        "shape": [
            100,
            221,
            8
        ],
        "channels": [
            1,
            2,
            3,
            4,
            5,
            6,
            8,
            19
        ]
    },
    "8": {
        "training_iteration_number": "8",
        "training_phase": "1",
        "checkpoint_name": "model.ckpt-113822",
        "version": "1.4.0",
        "shape": [
            100,
            221,
            8
        ],
        "channels": [
            1,
            2,
            3,
            4,
            5,
            6,
            8,
            19
        ]
    },
    "9": {
        "training_iteration_number": "9",
        "training_phase": "1",
        "checkpoint_name": "model.ckpt-127591",
        "version": "1.4.0",
        "shape": [
            100,
            221,
            8
        ],
        "channels": [
            1,
            2,
            3,
            4,
            5,
            6,
            8,
            19
        ]
    },
    "10": {
        "training_iteration_number": "10",
        "training_phase": "1",
        "checkpoint_name": "model.ckpt-63019",
        "version": "1.4.0",
        "shape": [
            100,
            221,
            8
        ],
        "channels": [
            1,
            2,
            3,
            4,
            5,
            6,
            8,
            19
        ]
    },
    "11": {
        "training_iteration_number": "11",
        "training_phase": "1",
        "checkpoint_name": "model.ckpt-159745",
        "version": "1.4.0",
        "shape": [
            100,
            221,
            8
        ],
        "channels": [
            1,
            2,
            3,
            4,
            5,
            6,
            8,
            19
        ]
    },
    "12": {
        "training_iteration_number": "12",
        "training_phase": "1",
        "checkpoint_name": "model.ckpt-203095",
        "version": "1.4.0",
        "shape": [
            100,
            221,
            8
        ],
        "channels": [
            1,
            2,
            3,
            4,
            5,
            6,
            8,
            19
        ]
    },
    "13": {
        "training_iteration_number": "13",
        "training_phase": "2",
        "checkpoint_name": "model.ckpt-101101",
        "version": "1.4.0",
        "shape": [
            100,
            221,
            8
        ],
        "channels": [
            1,
            2,
            3,
            4,
            5,
            6,
            8,
            19
        ]
    },
    "14": {
        "training_iteration_number": "14",
        "training_phase": "2",
        "checkpoint_name": "model.ckpt-120966",
        "version": "1.4.0",
        "shape": [
            100,
            221,
            8
        ],
        "channels": [
            1,
            2,
            3,
            4,
            5,
            6,
            8,
            19
        ]
    },
    "15": {
        "training_iteration_number": "15",
        "training_phase": "2",
        "checkpoint_name": "model.ckpt-225421",
        "version": "1.4.0",
        "shape": [
            100,
            221,
            8
        ],
        "channels": [
            1,
            2,
            3,
            4,
            5,
            6,
            8,
            19
        ]
    },
    "16": {
        "training_iteration_number": "16",
        "training_phase": "2",
        "checkpoint_name": "model.ckpt-116248",
        "version": "1.4.0",
        "shape": [
            100,
            221,
            8
        ],
        "channels": [
            1,
            2,
            3,
            4,
            5,
            6,
            8,
            19
        ]
    },
    "17": {
        "training_iteration_number": "17",
        "training_phase": "2",
        "checkpoint_name": "model.ckpt-77464",
        "version": "1.4.0",
        "shape": [
            100,
            221,
            8
        ],
        "channels": [
            1,
            2,
            3,
            4,
            5,
            6,
            8,
            19
        ]
    },
    "18": {
        "training_iteration_number": "18",
        "training_phase": "2",
        "checkpoint_name": "model.ckpt-120844",
        "version": "1.4.0",
        "shape": [
            100,
            221,
            8
        ],
        "channels": [
            1,
            2,
            3,
            4,
            5,
            6,
            8,
            19
        ]
    },
    "19": {
        "training_iteration_number": "19",
        "training_phase": "3",
        "checkpoint_name": "model.ckpt-228738",
        "version": "1.4.0",
        "shape": [
            100,
            221,
            8
        ],
        "channels": [
            1,
            2,
            3,
            4,
            5,
            6,
            8,
            19
        ]
    },
    "20": {
        "training_iteration_number": "20",
        "training_phase": "3",
        "checkpoint_name": "model.ckpt-892234",
        "version": "1.4.0",
        "shape": [
            100,
            221,
            8
        ],
        "channels": [
            1,
            2,
            3,
            4,
            5,
            6,
            8,
            19
        ]
    },
    "21": {
        "training_iteration_number": "21",
        "training_phase": "3",
        "checkpoint_name": "model.ckpt-803481",
        "version": "1.4.0",
        "shape": [
            100,
            221,
            8
        ],
        "channels": [
            1,
            2,
            3,
            4,
            5,
            6,
            8,
            19
        ]
    },
    "22": {
        "training_iteration_number": "22",
        "training_phase": "3",
        "checkpoint_name": "model.ckpt-935368",
        "version": "1.4.0",
        "shape": [
            100,
            221,
            8
        ],
        "channels": [
            1,
            2,
            3,
            4,
            5,
            6,
            8,
            19
        ]
    },
    "23": {
        "training_iteration_number": "23",
        "training_phase": "4",
        "checkpoint_name": "model.ckpt-59354",
        "version": "1.4.0",
        "shape": [
            100,
            221,
            8
        ],
        "channels": [
            1,
            2,
            3,
            4,
            5,
            6,
            8,
            19
        ]
    },
    "24": {
        "training_iteration_number": "24",
        "training_phase": "4",
        "checkpoint_name": "model.ckpt-217570",
        "version": "1.4.0",
        "shape": [
            100,
            221,
            8
        ],
        "channels": [
            1,
            2,
            3,
            4,
            5,
            6,
            8,
            19
        ]
    },
    "25": {
        "training_iteration_number": "25",
        "training_phase": "4",
        "checkpoint_name": "model.ckpt-275488",
        "version": "1.4.0",
        "shape": [
            100,
            221,
            8
        ],
        "channels": [
            1,
            2,
            3,
            4,
            5,
            6,
            8,
            19
        ]
    },
    "26": {
        "training_iteration_number": "26",
        "training_phase": "4",
        "checkpoint_name": "model.ckpt-432983",
        "version": "1.4.0",
        "shape": [
            100,
            221,
            8
        ],
        "channels": [
            1,
            2,
            3,
            4,
            5,
            6,
            8,
            19
        ]
    },
    "27": {
        "training_iteration_number": "27",
        "training_phase": "4",
        "checkpoint_name": "model.ckpt-204026",
        "version": "1.4.0",
        "shape": [
            100,
            221,
            8
        ],
        "channels": [
            1,
            2,
            3,
            4,
            5,
            6,
            8,
            19
        ]
    },
    "28": {
        "training_iteration_number": "28",
        "training_phase": "4",
        "checkpoint_name": "model.ckpt-282383",
        "version": "1.4.0",
        "shape": [
            100,
            221,
            8
        ],
        "channels": [
            1,
            2,
            3,
            4,
            5,
            6,
            8,
            19
        ]
    },
    "29": {
        "training_iteration_number": "29",
        "training_phase": "5",
        "checkpoint_name": "model.ckpt-290765",
        "version": "1.4.0",
        "shape": [
            100,
            221,
            8
        ],
        "channels": [
            1,
            2,
            3,
            4,
            5,
            6,
            8,
            19
        ]
    },
    "30": {
        "training_iteration_number": "30",
        "training_phase": "1",
        "checkpoint_name": "model.ckpt-336710",
        "version": "1.4.0",
        "shape": [
            100,
            221,
            8
        ],
        "channels": [
            1,
            2,
            3,
            4,
            5,
            6,
            8,
            19
        ]
    },
    "1B": {
        "training_iteration_number": "1B",
        "training_phase": "6",
        "checkpoint_name": "model.ckpt-292290",
        "version": "1.4.0",
        "shape": [
            100,
            221,
            8
        ],
        "channels": [
            1,
            2,
            3,
            4,
            5,
            6,
            8,
            19
        ]
    },
    "2B": {
        "training_iteration_number": "2B",
        "training_phase": "1",
        "checkpoint_name": "model.ckpt-598024",
        "version": "1.4.0",
        "shape": [
            100,
            221,
            8
        ],
        "channels": [
            1,
            2,
            3,
            4,
            5,
            6,
            8,
            19
        ]
    },
    "1C": {
        "training_iteration_number": "1C",
        "training_phase": "6",
        "checkpoint_name": "model.ckpt-275488",
        "version": "1.4.0",
        "shape": [
            100,
            221,
            8
        ],
        "channels": [
            1,
            2,
            3,
            4,
            5,
            6,
            8,
            19
        ]
    },
    "2C": {
        "training_iteration_number": "2C",
        "training_phase": "6",
        "checkpoint_name": "model.ckpt-804879",
        "version": "1.4.0",
        "shape": [
            100,
            221,
            8
        ],
        "channels": [
            1,
            2,
            3,
            4,
            5,
            6,
            8,
            19
        ]
    }
}
