# Supplementary material for: Overcoming limitations to customize DeepVariant for domesticated animals with TrioTrain
Source: Genome Res. 2025 Aug;35(8):1859–74. doi: 10.1101/gr.279542.124 (PMC12315867; doi:10.1101/gr.279542.124)
Supplement: Supplement 1 [file Supplemental_Code.tar.gz › DV-TrioTrain-0.8/triotrain/summarize/data/generalization_metadata.json]

{
    "AANUSAM000011750711": {
        "label": "Test1",
        "ancestry_info": "Angus",
        "ancestry_code": "AA",
        "mean_coverage": "31.44",
        "biosample_ID": "SAMN05788479",
        "UMAG_labID": "186",
        "paternal_biosample_ID": "0",
        "maternal_biosample_ID": "0",
        "sex": "1"
    },
    "BSHUSAM000004081869": {
        "label": "Test2",
        "ancestry_info": "Shorthorn",
        "ancestry_code": "SH",
        "mean_coverage": "25.65581",
        "biosample_ID": "SAMN13655878",
        "UMAG_labID": "71941",
        "paternal_biosample_ID": "0",
        "maternal_biosample_ID": "0",
        "sex": "1"
    },
    "CHAUSAM00000M246564": {
        "label": "Test3",
        "ancestry_info": "Charolais",
        "ancestry_code": "CH",
        "mean_coverage": "20.07258",
        "biosample_ID": "SAMN10940546",
        "UMAG_labID": "20809",
        "paternal_biosample_ID": "0",
        "maternal_biosample_ID": "0",
        "sex": "1"
    },
    "GVHUSAM000000000038": {
        "label": "Test4",
        "ancestry_info": "Gelbvieh",
        "ancestry_code": "GB",
        "mean_coverage": "19.95129",
        "biosample_ID": "SAMN10940570",
        "UMAG_labID": "34095",
        "paternal_biosample_ID": "0",
        "maternal_biosample_ID": "0",
        "sex": "1"
    },
    "HERUSAF000042190680": {
        "label": "Test5",
        "ancestry_info": "Hereford",
        "ancestry_code": "HE",
        "mean_coverage": "45.46806",
        "biosample_ID": "SAMN03145444",
        "UMAG_labID": "33604",
        "paternal_biosample_ID": "0",
        "maternal_biosample_ID": "0",
        "sex": "2"
    },
    "JER116M003011609959": {
        "label": "Test6",
        "ancestry_info": "Jersey",
        "ancestry_code": "JE",
        "mean_coverage": "24.10806",
        "biosample_ID": "SAMN10940696",
        "UMAG_labID": "185699",
        "paternal_biosample_ID": "0",
        "maternal_biosample_ID": "0",
        "sex": "1"
    },
    "LIMUSAM0000000CIM51": {
        "label": "Test7",
        "ancestry_info": "Limousin",
        "ancestry_code": "LM",
        "mean_coverage": "20.66484",
        "biosample_ID": "SAMN10940544",
        "UMAG_labID": "18336",
        "paternal_biosample_ID": "0",
        "maternal_biosample_ID": "0",
        "sex": "1"
    },
    "RDPUSAM000000000011": {
        "label": "Test8",
        "ancestry_info": "MaineAnjou",
        "ancestry_code": "MA",
        "mean_coverage": "22.18032",
        "biosample_ID": "SAMN05788560",
        "UMAG_labID": "87957",
        "paternal_biosample_ID": "0",
        "maternal_biosample_ID": "0",
        "sex": "1"
    },
    "SALUSAM000000P31309": {
        "label": "Test9",
        "ancestry_info": "Salers",
        "ancestry_code": "SL",
        "mean_coverage": "24.87677",
        "biosample_ID": "SAMN13655862",
        "UMAG_labID": "51124",
        "paternal_biosample_ID": "0",
        "maternal_biosample_ID": "0",
        "sex": "1"
    },
    "SIMUSAM000000000001": {
        "label": "Test10",
        "ancestry_info": "Simmental",
        "ancestry_code": "SI",
        "mean_coverage": "24.48968",
        "biosample_ID": "SAMN05788545",
        "UMAG_labID": "71657",
        "paternal_biosample_ID": "0",
        "maternal_biosample_ID": "0",
        "sex": "1"
    },
    "UMCUSAM000000196818": {
        "label": "Test11",
        "ancestry_info": "Holestein",
        "ancestry_code": "HO",
        "mean_coverage": "52.76451",
        "biosample_ID": "SAMEA4780288",
        "UMAG_labID": "196818",
        "paternal_biosample_ID": "0",
        "maternal_biosample_ID": "0",
        "sex": "1"
    },
    "UMCUSAU000000194426": {
        "label": "Test12",
        "ancestry_info": "Chianina",
        "ancestry_code": "CI",
        "mean_coverage": "13.5429",
        "biosample_ID": "SAMN05216092",
        "UMAG_labID": "194426",
        "paternal_biosample_ID": "0",
        "maternal_biosample_ID": "0",
        "sex": "1"
    },
    "UMCUSAU000000204654": {
        "label": "Test13",
        "ancestry_info": "BrownSwiss",
        "ancestry_code": "BS",
        "mean_coverage": "60.00968",
        "biosample_ID": "SAMEA6272116",
        "UMAG_labID": "204654",
        "paternal_biosample_ID": "0",
        "maternal_biosample_ID": "0",
        "sex": "1"
    },
    "UMCUSAM000000341496": {
        "label": "Test14",
        "ancestry_info": "AAxBR",
        "ancestry_code": "F1X",
        "mean_coverage": "50.01",
        "biosample_ID": "SAMN08473802",
        "UMAG_labID": "341496",
        "paternal_biosample_ID": "0",
        "maternal_biosample_ID": "0",
        "sex": "1" 
    },
    "UMCUSAF000000341497": {
        "label": "Test15",
        "ancestry_info": "YKxHI",
        "ancestry_code": "F1X",
        "mean_coverage": "17.91839",
        "biosample_ID": "SAMN12153487",
        "UMAG_labID": "341497",
        "paternal_biosample_ID": "0",
        "maternal_biosample_ID": "0",
        "sex": "2"
    },
    "UMCUSAM000000341713": {
        "label": "Test16",
        "ancestry_info": "BIxSI",
        "ancestry_code": "F1X",
        "mean_coverage": "14.45935",
        "biosample_ID": "SAMN16780309",
        "UMAG_labID": "341713",
        "paternal_biosample_ID": "0",
        "maternal_biosample_ID": "0",
        "sex": "1"
    },
    "UMCUSAM000009341496": {
        "label": "Test17",
        "ancestry_info": "AAxBR",
        "ancestry_code": "SYN_F1X",
        "mean_coverage": "26.20161",
        "biosample_ID": "NA",
        "UMAG_labID": "9341496",
        "paternal_biosample_ID": "0",
        "maternal_biosample_ID": "0",
        "sex": "1"
    },
    "UMCUSAF000009341497": {
        "label": "Test18",
        "ancestry_info": "YKxHI",
        "ancestry_code": "SYN_F1X",
        "mean_coverage": "25.78742",
        "biosample_ID": "NA",
        "UMAG_labID": "9341497",
        "paternal_biosample_ID": "0",
        "maternal_biosample_ID": "0",
        "sex": "2"
    },
    "UMCUSAM000009341713": {
        "label": "Test19",
        "ancestry_info": "BIxSI",
        "ancestry_code": "SYN_F1X",
        "mean_coverage": "25.84871",
        "biosample_ID": "NA",
        "UMAG_labID": "9341713",
        "paternal_biosample_ID": "0",
        "maternal_biosample_ID": "0",
        "sex": "1"
    }
}
