# Supplementary material for: Overcoming limitations to customize DeepVariant for domesticated animals with TrioTrain
Source: Genome Res. 2025 Aug;35(8):1859–74. doi: 10.1101/gr.279542.124 (PMC12315867; doi:10.1101/gr.279542.124)
Supplement: Supplement 1 [file Supplemental_Code.tar.gz › DV-TrioTrain-0.8/triotrain/summarize/data/model_ckpt_metadata.json]

{
    "DV1.4_default_human": {
        "training_iteration_number": "NA",
        "training_phase": "0",
        "checkpoint_name": "model.ckpt",
        "version": "1.4.0",
        "shape": [
            100,
            221,
            7
        ],
        "channels": [
            1,
            2,
            3,
            4,
            5,
            6,
            19
        ]
    },
    "DV1.4_WGS.AF_human": {
        "training_iteration_number": "NA",
        "training_phase": "0",
        "checkpoint_name": "wgs_af.model.ckpt",
        "version": "1.4.0",
        "shape": [
            100,
            221,
            8
        ],
        "channels": [
            1,
            2,
            3,
            4,
            5,
            6,
            8,
            19
        ]
    },
    "DT1.4_default_human": {
        "training_iteration_number": "NA",
        "training_phase": "0",
        "checkpoint_name": "",
        "version": "1.4.0",
        "shape": "",
        "channels": "" 
    },
    "DV1.4_WGS.AF_OneTrio": {
        "training_iteration_number": "2",
        "training_phase": "1",
        "checkpoint_name": "model.ckpt-201011",
        "version": "1.4.0",
        "shape": [
            100,
            221,
            8
        ],
        "channels": [
            1,
            2,
            3,
            4,
            5,
            6,
            8,
            19
        ]
    },
    "DV1.4_WGS.AF_OneTrio_AA_BR": {
        "training_iteration_number": "2",
        "training_phase": "1",
        "checkpoint_name": "model.ckpt-598024",
        "version": "1.4.0",
        "shape": [
            100,
            221,
            8
        ],
        "channels": [
            1,
            2,
            3,
            4,
            5,
            6,
            8,
            19
        ]
    },
    "DV1.4_WGS.AF_OneTrio_YK_HI": {
        "training_iteration_number": "2",
        "training_phase": "1",
        "checkpoint_name": "model.ckpt-804879",
        "version": "1.4.0",
        "shape": [
            100,
            221,
            8
        ],
        "channels": [
            1,
            2,
            3,
            4,
            5,
            6,
            8,
            19
        ]
    },
    "DV1.4_WGS.AF_cattle1": {
        "training_iteration_number": "12",
        "training_phase": "1",
        "checkpoint_name": "model.ckpt-203095",
        "version": "1.4.0",
        "shape": [
            100,
            221,
            8
        ],
        "channels": [
            1,
            2,
            3,
            4,
            5,
            6,
            8,
            19
        ]
    },
    "DV1.4_WGS.AF_cattle2": {
        "training_iteration_number": "18",
        "training_phase": "2",
        "checkpoint_name": "model.ckpt-120844",
        "version": "1.4.0",
        "shape": [
            100,
            221,
            8
        ],
        "channels": [
            1,
            2,
            3,
            4,
            5,
            6,
            8,
            19
        ]
    },
    "DV1.4_WGS.AF_cattle3": {
        "training_iteration_number": "22",
        "training_phase": "3",
        "checkpoint_name": "model.ckpt-935368",
        "version": "1.4.0",
        "shape": [
            100,
            221,
            8
        ],
        "channels": [
            1,
            2,
            3,
            4,
            5,
            6,
            8,
            19
        ]
    },
    "DV1.4_WGS.AF_cattle4": {
        "training_iteration_number": "28",
        "training_phase": "4",
        "checkpoint_name": "model.ckpt-282383",
        "version": "1.4.0",
        "shape": [
            100,
            221,
            8
        ],
        "channels": [
            1,
            2,
            3,
            4,
            5,
            6,
            8,
            19
        ]
    },
    "DV1.4_WGS.AF_cattle5": {
        "training_iteration_number": "30",
        "training_phase": "5",
        "checkpoint_name": "model.ckpt-336710",
        "version": "1.4.0",
        "shape": [
            100,
            221,
            8
        ],
        "channels": [
            1,
            2,
            3,
            4,
            5,
            6,
            8,
            19
        ]
    }
}
