# Supplementary material for: Overcoming limitations to customize DeepVariant for domesticated animals with TrioTrain
Source: Genome Res. 2025 Aug;35(8):1859–74. doi: 10.1101/gr.279542.124 (PMC12315867; doi:10.1101/gr.279542.124)
Supplement: Supplement 1 [file Supplemental_Code.tar.gz › DV-TrioTrain-0.8/triotrain/summarize/data/tutorial_metadata.csv]

label	sampleID	labID	species	sex
test1	NA24631	HG005	human	M
test2	NA24694	HG006	human	M
test3	NA24695	HG007	human	F
