# Supplementary material for: Overcoming limitations to customize DeepVariant for domesticated animals with TrioTrain
Source: Genome Res. 2025 Aug;35(8):1859–74. doi: 10.1101/gr.279542.124 (PMC12315867; doi:10.1101/gr.279542.124)
Supplement: Supplement 1 [file Supplemental_Code.tar.gz › DV-TrioTrain-0.8/triotrain/summarize/dnm.py]

#!/bin/python3
"""
description: 

example:
"""
from logging import Logger
from os import getcwd
from pathlib import Path
from sys import path
from typing import List, TextIO, Union

abs_path = Path(__file__).resolve()
module_path = str(abs_path.parent.parent)
path.append(module_path)

from helpers.files import TestFile, Files
