# Supplementary material for: Overcoming limitations to customize DeepVariant for domesticated animals with TrioTrain
Source: Genome Res. 2025 Aug;35(8):1859–74. doi: 10.1101/gr.279542.124 (PMC12315867; doi:10.1101/gr.279542.124)
Supplement: Supplement 1 [file Supplemental_Code.tar.gz › DV-TrioTrain-0.8/triotrain/summarize/mie.py]

#!/bin/python3
"""
description: produce a Trio VCF, then give to 'rtg-tools mendelian' to calculate Mendelian Inheritance Error (MIE) Rate, saved in a log file.

example:
    python3 triotrain/summarize/mie.py                           \\
        --metadata metadata/230515_mie_rate_inputs.csv           \\
        --output ../TRIO_TRAINING_OUTPUTS/final_results/230213_mendelian.csv           \\
        --resources resource_configs/221205_resources_used.json                        \\
        --dry-run
"""

import argparse
from dataclasses import dataclass, field
from logging import Logger
from os import path as p
from pathlib import Path
from re import sub
from subprocess import CalledProcessError
from subprocess import run as run_sub
from sys import exit, path
from typing import Dict, List, TextIO, Union

from regex import compile

abs_path = Path(__file__).resolve()
module_path = str(abs_path.parent.parent)
path.append(module_path)

from _args import check_args, collect_args
from helpers.files import TestFile, Files
from helpers.iteration import Iteration
from helpers.outputs import check_if_output_exists
from model_training.slurm.suffix import remove_suffixes
from summarize.summary import Summary


@dataclass
class MIE:
    """
    Define what data to keep when calculating Mendelian inheritance errors with TrioVCFs.
    """

    # Required parameters
    args: argparse.Namespace
    logger: Logger

    # Optional values
    run_iteractively: bool = False

    # Internal, imutable values
    # _job_nums: List = field(default_factory=list, repr=False, init=False)
    _num_processed: int = field(default=0, init=False, repr=False)
    _num_skipped: int = field(default=0, init=False, repr=False)
    _num_submitted: int = field(default=0, init=False, repr=False)
    _total_lines: int = field(default=0, init=False, repr=False)

    def __post_init__(self) -> None:
        self._summary = Summary(self.args, self.logger)
        self._summary._phase = "mie"

        if self.args.dry_run:
            self._status = "pretending to use"
        else:
            self._status = "using"

    def set_threshold(self) -> None:
        if self.args.threshold != 99.0:
            self._alter_min_concordance = True
        else:
            self._alter_min_concordance = False

    def find_default_region_file(self) -> None:
        self._ref_path = Path(self.args.reference).resolve()
        _ref_prefix = self._ref_path.stem
        _regions_path = self._ref_path.parent / f"{_ref_prefix}_autosomes_withX.bed"
        self._regions_file = TestFile(_regions_path, self.logger)
        self._regions_file.check_existing()
        if self._regions_file.file_exists:
            self.logger.info(
                f"{self._summary._logger_msg}: MIE metrics will be constrained by the default region file | '{self._regions_file.file}'"
            )
            return
        else:
            self.logger.error(
                f"{self._summary._logger_msg}: missing a valid regions file | '{self._regions_file.file}'\nExiting..."
            )
            exit(1)

    def find_reference_SDF(self) -> None:
        """
        Determine if SDF is missing, and if so, attempt to create it.

        Then, determine if

        Raises
        ------
        ChildProcessError
            Indicates that 'rtg format' was unable to be executed as a subprocess.
        """
        # First, confirm if FASTA has been converted to SDF
        self._rtg_tools_path = Path(self._ref_path.parent) / "rtg_tools"
        _sdf_summary_path = self._rtg_tools_path / "summary.txt"
        _sdf_summary_file = TestFile(file=f"{_sdf_summary_path}", logger=self.logger)
        _sdf_summary_file.check_existing()

        if not _sdf_summary_file.file_exists:
            # When run interactively as a sub-process, don't include conda
            rtg_format_cmd = [
                "rtg",
                "format",
                "-o",
                f"{self._rtg_tools_path}",
                f"{self._ref_path}",
            ]
            command_str = " ".join(rtg_format_cmd)
            try:
                result = run_sub(
                    rtg_format_cmd,
                    check=True,
                )
                if result.returncode != 0:
                    self.logger.error(
                        f"{self._summary._logger_msg}: command used | '{command_str}'"
                    )
                    self.logger.error(f"{self._summary._logger_msg}: {result.stdout}")
                    raise ChildProcessError(f"unable to complete 'rtg format'")
            except CalledProcessError or ChildProcessError as e:
                self.logger.error(
                    f"{self._summary._logger_msg}: command used | '{command_str}'"
                )
                self.logger.error(f"{self._summary._logger_msg}: {e}")
                self.logger.error(
                    f"{self._summary._logger_msg}: unable to format the .FASTA into SDF required by rtg tools.\nExiting..."
                )

        else:
            self.logger.info(
                f"{self._summary._logger_msg}: found existing SDF for 'rtg mendelian'  | '{_sdf_summary_file.file}'"
            )

        # Rtg tools requires a "reference.txt" file to exists AFTER formatting the FASTA into SDF
        _rtg_ref_path = self._rtg_tools_path / "reference.txt"
        _rtg_reference_file = TestFile(file=f"{_rtg_ref_path}", logger=self.logger)
        _rtg_reference_file.check_existing()

        if self.args.par is not None:
            if _rtg_reference_file.file_exists:
                self.logger.info(
                    f"{self._summary._logger_msg}: found existing 'reference.txt' for 'rtg mendelian'  | '{_rtg_reference_file.file}'"
                )
                self.logger.warning(
                    f"{self._summary._logger_msg}: therefore, user input file will be ignored | '{self.args.par}'"
                )
            elif not _rtg_reference_file.file_exists:
                _input_rtg_reference_file = TestFile(
                    file=self.args.par, logger=self.logger
                )
                _input_rtg_reference_file.check_existing()
                if _input_rtg_reference_file.file_exists:
                    self.logger.info(
                        f"{self._summary._logger_msg}: creating a copy of 'reference.txt' for 'rtg mendelian'  | '{_rtg_reference_file.file}'"
                    )
                    source = Path(_input_rtg_reference_file.file)
                    destination = Path(_rtg_reference_file.file)
                    destination.write_text(source.read_text())
                else:
                    self.logger.error(
                        f"{self._summary._logger_msg}: missing an input file for 'rtg mendelian'  | '{_input_rtg_reference_file.file}'\nExiting..."
                    )
                    exit(1)

        else:
            if not _rtg_reference_file.file_exists:
                self.logger.warning(
                    f"{self._summary._logger_msg}: missing a required input file | '{_rtg_reference_file.file}'"
                )
                self.logger.warning(
                    f"{self._summary._logger_msg}: for non-human reference genomes, this file must be created MANUALLY.\nSee RTG Documentation for details.\nTrioTrain includes a template from GRCh38 here | './triotrain/variant_calling/data/GIAB/reference/rtg_tools/reference.txt'"
                )
                exit(1)

    def find_merged_file(self) -> None:
        """
        Identify the Family VCF, and confirm it exists.
        """
        self._trio_path = (
            Path(self._summary._pickled_data._input_file.path.parent.parent) / "TRIOS"
        )
        if not self._trio_path.exists():
            if self.args.dry_run:
                self.logger.info(
                    f"{self._summary._logger_msg}: pretending to create a new directory | '{self._trio_path}'"
                )
            else:
                self.logger.info(
                    f"{self._summary._logger_msg}: creating a new directory | '{self._trio_path}'"
                )
                self._trio_path.mkdir(parents=True)
        
        self._trio_vcf = TestFile(
            f"{self._trio_path}/{self._summary._pickled_data._ID}.vcf.gz",
            self.logger,
        )
        self._trio_vcf.check_existing()
        if self.args.debug:
            self.logger.debug(
                f"{self._summary._logger_msg}: TRIO VCF_FILE | '{self._trio_vcf.file}'"
            )

    def find_mie_outputs(self, pass_only: bool = True) -> None:
        """
        Determine if 'rtg-tools mendelian' needs to be run.
        """
        trio_filename = remove_suffixes(self._trio_vcf.path)
        self._log_dir = self._trio_path / "logs"

        if not self._log_dir.exists():
            if self.args.dry_run:
                self.logger.info(
                    f"{self._summary._logger_msg}: pretending to create a new directory | '{self._log_dir}'"
                )
            else:
                self.logger.info(
                    f"{self._summary._logger_msg}: creating a new directory | '{self._log_dir}'"
                )
                self._log_dir.mkdir(parents=True)

        if pass_only:
            mie_vcf_file = Path(f"{trio_filename}.PASS.MIE")
        else:
            mie_vcf_file = Path(f"{trio_filename}.ALL.MIE")

        self._mie_vcf = Files(
            path_to_file=mie_vcf_file.parent / f"{mie_vcf_file.name}.vcf.gz",
            logger=self.logger,
            logger_msg=self._summary._logger_msg,
            debug_mode=self.args.debug,
            dryrun_mode=self.args.dry_run,
        )
        self._mie_vcf.check_status()

        if self._mie_vcf.file_exists:
            self.logger.info(
                f"{self._summary._logger_msg}: the MIE VCF already exists... SKIPPING AHEAD"
            )
            if self.args.debug:
                self.logger.debug(
                    f"{self._summary._logger_msg}: rtg-tools MIE VCF | '{self._mie_vcf.path_str}'"
                )

            mie_regex = compile(rf"mie-{self._summary._pickled_data._ID}.log")

            mie_metrics_file_exists, num_found, files_found = check_if_output_exists(
                match_pattern=mie_regex,
                file_type="a MIE log file",
                search_path=self._log_dir,
                msg=self._summary._logger_msg,
                logger=self.logger,
                debug_mode=self.args.debug,
            )

            if mie_metrics_file_exists and num_found == 1:
                self._existing_metrics_log_file = mie_metrics_file_exists
                mie_metrics_file = self._log_dir / str(files_found[0])

                self._mie_metrics = Files(
                    path_to_file=mie_metrics_file.parent / mie_metrics_file.name,
                    logger=self.logger,
                    logger_msg=self._summary._logger_msg,
                    debug_mode=self.args.debug,
                    dryrun_mode=self.args.dry_run,
                )
                self._mie_metrics.check_status()
                if self._mie_metrics.file_exists:
                    self.logger.info(
                        f"{self._summary._logger_msg}: the MIE log file already exists... SKIPPING AHEAD"
                    )
                if self.args.debug:
                    self.logger.debug(
                        f"{self._summary._logger_msg}: MIE metrics log file | '{mie_metrics_file}'"
                    )
            else:
                self._existing_metrics_log_file = mie_metrics_file_exists
        else:
            self._existing_metrics_log_file = self._mie_vcf.file_exists

    def find_pedigree_file(self) -> None:
        """
        Create the .PED output file for Trio, if it doesn't exist.
        """
        pedigree_lines = [
            "# PED format pedigree for RTG-tools",
            "# NOTE: For Sex column, Female=2, Male=1, Unknown=0",
            "## FamilyID IndvID PaternalID MaternalID Sex Pheno",
            f"{self._summary._pickled_data._ID} {self._summary._pickled_data._motherID} 0 0 2 0",
            f"{self._summary._pickled_data._ID} {self._summary._pickled_data._fatherID} 0 0 1 0",
            f"{self._summary._pickled_data._ID} {self._summary._pickled_data._childID} {self._summary._pickled_data._fatherID} {self._summary._pickled_data._motherID} {self._summary._pickled_data._child_sex} 0",
        ]

        self._pedigree = Files(
            path_to_file=self._trio_path / f"{self._summary._pickled_data._ID}.PED",
            logger=self.logger,
            logger_msg=self._summary._logger_msg,
            debug_mode=self.args.debug,
            dryrun_mode=self.args.dry_run,
        )
        self._pedigree.check_status()
        if not self._pedigree.file_exists:
            if self.args.dry_run:
                self.logger.info(
                    f"{self._summary._logger_msg}: missing the Trio pedigree file..."
                )
            self._pedigree.write_list(pedigree_lines)
        else:
            self.logger.info(
                f"{self._summary._logger_msg}: the Trio pedigree file already exists... SKIPPING AHEAD"
            )

    def convert(
        self, input: Union[str, Path], output: Union[str, Path], vcf_to_bcf: bool = True
    ) -> None:
        """
        Speed up merging by converting any vcf inputs that are missing a bcf companion.
        """
        if vcf_to_bcf:
            status = "VCF -> BCF"
            output_type = "b"
            self.logger.info(
                f"{self._summary._logger_msg}: {self._status} 'bcftools convert' to create a BCF | '{output}'",
            )
        else:
            status = "BCF -> VCF"
            output_type = "z"
            self.logger.info(
                f"{self._summary._logger_msg}: {self._status} 'bcftools convert' to create a VCF | '{output}'",
            )

        convert_cmd = [
            "bcftools",
            "convert",
            "--output-type",
            output_type,
            "--output",
            str(output),
            str(input),
        ]

        cmd_string = " ".join(convert_cmd)
        self._summary._command_list.append(
            f'echo $(date) "- [INFO]: converting {status} | {Path(output).name}"'
        )
        self._summary._command_list.append(cmd_string)

    def find_input_vcfs(self) -> None:
        """
        Confirm that the Trio's VCF files in the metadata file exist.
        """
        if self._trio_vcf.file_exists:
            self._missing_merge_inputs = False
            self.logger.info(
                f"{self._summary._logger_msg}: the merged Trio VCF already exists... SKIPPING AHEAD"
            )
        else:
            # If we are creating a Family VCF from merging,
            if self._merge_inputs:
                self.logger.info(
                    f"{self._summary._logger_msg}: merging (3) individual files into the Trio VCF | '{self._trio_vcf.file}'"
                )
                # Identify the individual VCFs required that will be merged.
                missing_files = []

                if (
                    self._summary._data_list[self._summary._index]["file_path"]
                    and self._summary._data_list[self._summary._index + 1]["file_path"]
                    and self._summary._data_list[self._summary._index + 2]["file_path"]
                ):
                    # Child ---
                    self._child_vcf = TestFile(
                        self._summary._data_list[self._summary._index]["file_path"],
                        self.logger,
                    )
                    self._child_vcf.check_existing(
                        logger_msg=self._summary._logger_msg, debug_mode=self.args.debug
                    )

                    # Father ---
                    self._father_vcf = TestFile(
                        self._summary._data_list[self._summary._index + 1]["file_path"],
                        self.logger,
                    )
                    self._father_vcf.check_existing(
                        logger_msg=self._summary._logger_msg, debug_mode=self.args.debug
                    )

                    # Mother ---
                    self._mother_vcf = TestFile(
                        self._summary._data_list[self._summary._index + 2]["file_path"],
                        self.logger,
                    )
                    self._mother_vcf.check_existing(
                        logger_msg=self._summary._logger_msg, debug_mode=self.args.debug
                    )

                    if (
                        self._child_vcf.file_exists
                        and self._mother_vcf.file_exists
                        and self._father_vcf.file_exists
                    ):
                        self._vcf_inputs = [
                            self._child_vcf,
                            self._father_vcf,
                            self._mother_vcf,
                        ]
                    else:
                        if not self._child_vcf.file_exists:
                            missing_files.append(self._child_vcf.file)

                        if not self._mother_vcf.file_exists:
                            missing_files.append(self._mother_vcf.file)

                        if not self._father_vcf.file_exists:
                            missing_files.append(self._father_vcf.file)

                    if missing_files:
                        self._missing_merge_inputs = True
                        self.logger.warning(
                            f"{self._summary._logger_msg}: missing the following [REQUIRED] input files |"
                        )
                        for i, f in enumerate(missing_files):
                            print(f"\t({i+1}) '{f}'")

                        # NOTE: Errors are handled in process_sample()
                    else:
                        self._missing_merge_inputs = False

            # Determine if we need to convert the existing Family BCF to a VCF...
            else:
                self._missing_merge_inputs = False
                self.logger.info(
                    f"{self._summary._logger_msg}: missing the Trio VCF..."
                )
                self.convert(
                    input=self._trio_bcf.file,
                    output=self._trio_vcf.file,
                    vcf_to_bcf=False,
                )

    def find_renaming_file(self, sample_name: str) -> None:
        """
        Create a text output file to add a unique sampleID to a vcf, if it doesn't exist.
        """
        _lines = [f"{sample_name}"]

        renaming_file = Files(
            path_to_file=self._trio_path / f"{sample_name}.rename",
            logger=self.logger,
            logger_msg=self._summary._logger_msg,
            debug_mode=self.args.debug,
            dryrun_mode=self.args.dry_run,
        )
        renaming_file.check_status()
        if not renaming_file._file_exists:
            if self.args.dry_run:
                self.logger.info(
                    f"{self._summary._logger_msg}: missing the  'bcftools reheader' input file | '{renaming_file.file_name}'"
                )
            renaming_file.write_list(_lines)
        else:
            self.logger.info(
                f"{self._summary._logger_msg}: the 'bcftools reheader' file already exists... SKIPPING AHEAD"
            )

    def rename(self, input: str, sampleID: str) -> str:
        """
        Add unique sampleIDs to GIAB vcf files.
        Returns the new file name, if reheader is being used.
        Otherwise, returnts the old file name.
        Add unique sampleIDs to GIAB vcf files.
        Returns the new file name, if reheader is being used.
        Otherwise, returnts the old file name.
        """
        # Requiring re-naming to work correctly!
        giab_samples = {
            "NA24385": "HG002",
            "NA24149": "HG003",
            "NA24143": "HG004",
            "NA24631": "HG005",
            "NA24694": "HG006",
            "NA24695": "HG007",
        }

        if sampleID not in giab_samples.keys():
            return input

        if (
            giab_samples[sampleID] not in self._clean_filename.name
            and sampleID not in self._clean_filename.name
        ):
            self.logger.error(
                f"{self._summary._logger_msg}: unable to find '{giab_samples[sampleID]}' or '{sampleID}' in '{self._clean_filename.name}'"
            )
            self.logger.error(
                f"{self._summary._logger_msg}: re-naming error\nExiting..."
            )
            exit(1)

        if "giab" in self._summary._pickled_data._caller.lower():
            self.logger.info(
                f"{self._summary._logger_msg}: sample name will be updated | '{sampleID}'"
            )
            self.find_renaming_file(sample_name=sampleID)
            input_path = Path(input)
            stem = input_path.stem
            suffix = Path(stem).suffix
            output = f"{self._clean_filename}.renamed{suffix}.gz"
            new_vcf = TestFile(output, self.logger)
            new_vcf.check_existing(
                logger_msg=self._summary._logger_msg, debug_mode=self.args.debug
            )
            reheader_cmd = [
                "bcftools",
                "reheader",
                "--samples",
                f"{self._trio_path}/{sampleID}.rename",
                "--output",
                output,
                input,
            ]

            if not new_vcf.file_exists:
                cmd_string = " ".join(reheader_cmd)
                self._summary._command_list.append(
                    f'echo $(date)" - [INFO]: updating sample name | {sampleID}={giab_samples[sampleID]}"'
                )
                self._summary._command_list.append(cmd_string)
            return output
        else:
            return input

    def find_indexed_inputs(self, input: Union[None, str] = None) -> None:
        """
        Find any existing CSI files for the Trio, or create them.
        """
        if input is None:
            output = f"{self._clean_filename}.bcf.gz.csi"
        else:
            output = f"{input}.csi"

        _bcf_index = TestFile(file=output, logger=self.logger)
        _bcf_index.check_existing(
            logger_msg=self._summary._logger_msg, debug_mode=self.args.debug
        )
        if not _bcf_index.file_exists:
            output_path = Path(output)
            input_path = Path(output_path.parent)
            input_name = output_path.stem
            self.logger.info(
                f"{self._summary._logger_msg}: {self._status} 'bcftools index' to create .CSI index file | '{input_path}/{input_name}.csi'",
            )

            index_cmd = [
                "bcftools",
                "index",
                f"{input_path}/{input_name}",
            ]
            cmd_string = " ".join(index_cmd)
            self._summary._command_list.append(
                f'echo $(date)" - [INFO]: creating index | {input_name}.csi"'
            )
            self._summary._command_list.append(cmd_string)

    def find_input_bcfs(
        self, vcf_path: Union[Path, None] = None, index: Union[int, None] = None
    ) -> None:
        """
        Find any existing BCF files for the Trio, or create them.
        """
        # If a Family BCF is missing,
        if vcf_path is not None and index is not None and self._merge_inputs:
            # Determine if indvidual BCF files exist
            self._clean_filename = remove_suffixes(vcf_path)
            _bcf = TestFile(file=f"{self._clean_filename}.bcf.gz", logger=self.logger)
            _bcf.check_existing(
                logger_msg=self._summary._logger_msg, debug_mode=self.args.debug
            )

            if not _bcf.file_exists:
                self.convert(input=str(vcf_path), output=_bcf.file, vcf_to_bcf=True)
            else:
                self.logger.info(
                    f"{self._summary._logger_msg}: individual BCF '{_bcf.path}' already exists... SKIPPING AHEAD"
                )

            if index == 0:
                bcf_renamed = self.rename(
                    input=_bcf.file, sampleID=self._summary._pickled_data._childID
                )
                if bcf_renamed != _bcf.file:
                    _bcf = TestFile(file=bcf_renamed, logger=self.logger)
                    _bcf.check_existing(
                        logger_msg=self._summary._logger_msg, debug_mode=self.args.debug
                    )
                self.find_indexed_inputs(input=_bcf.file)
                self._child_bcf = _bcf
            elif index == 1:
                bcf_renamed = self.rename(
                    input=_bcf.file, sampleID=self._summary._pickled_data._fatherID
                )
                if bcf_renamed != _bcf.file:
                    _bcf = TestFile(file=bcf_renamed, logger=self.logger)
                    _bcf.check_existing(
                        logger_msg=self._summary._logger_msg, debug_mode=self.args.debug
                    )
                self.find_indexed_inputs(input=_bcf.file)
                self._father_bcf = _bcf
            elif index == 2:
                bcf_renamed = self.rename(
                    input=_bcf.file, sampleID=self._summary._pickled_data._motherID
                )
                if bcf_renamed != _bcf.file:
                    _bcf = TestFile(file=bcf_renamed, logger=self.logger)
                    _bcf.check_existing(
                        logger_msg=self._summary._logger_msg, debug_mode=self.args.debug
                    )
                self.find_indexed_inputs(input=_bcf.file)
                self._mother_bcf = _bcf

        # Confirm a Family BCF File already exists...
        else:
            self._trio_bcf = TestFile(
                f"{self._trio_path}/{self._input_filename}",
                self.logger,
            )
            self._trio_bcf.check_existing(
                logger_msg=self._summary._logger_msg, debug_mode=self.args.debug
            )

            if self._trio_bcf.file_exists:
                self.logger.info(
                    f"{self._summary._logger_msg}: the Trio BCF already exists... SKIPPING AHEAD"
                )
                self._merge_inputs = False
            else:
                self.logger.info(
                    f"{self._summary._logger_msg}: missing the Trio BCF | '{self._trio_bcf.file}'"
                )
                self._merge_inputs = True

    def merge_trio_bcfs(self) -> None:
        """
        Use BCFtools to combine the child:father:mother bcfs into a TRIO.VCF.GZ file for RTG-tools.
        
        Not using GLNexus because it adds yet another docker container, and also a 'CaptureBED' file?
        """
        if not self._trio_vcf.file_exists:
            self.logger.info(
                f"{self._summary._logger_msg}: {self._status} 'bcftools merge' to combine (3) BCFs into a Family VCF | '{self._trio_vcf.file}'",
            )
            merge_cmd = [
                "bcftools",
                "merge",
                "--output-type",
                "z",
                "--output",
                self._trio_vcf.file,
                self._child_bcf.file,
                self._father_bcf.file,
                self._mother_bcf.file,
            ]

            if self._regions_file.file_exists:
                merge_cmd.extend(["--regions-file", self._regions_file.file])
                self.logger.info(
                    f"{self._summary._logger_msg}: {self._status} 'bcftools merge' to restrict the Family VCF to the autosomes and X chromosome only | '{self._regions_file.file}'"
                )

            cmd_string = " ".join(merge_cmd)
            self._summary._command_list.append(
                f'echo $(date)" - [INFO]: merging individual VCFs into Family VCF | {self._trio_vcf.path.name}"'
            )
            self._summary._command_list.append(cmd_string)
            self.find_indexed_inputs(input=self._trio_vcf.file)

    def run_mendelian_errors(self, pass_only: bool = True) -> Union[List[str], None]:
        """
        Use the family VCF file to calculate the number of violations to Mendelian inheritance.
        
        Per the manual: 'By default, only VCF records with the FILTER field set to PASS or missing are processed. 
                        All variant records can be examined by specifying the --all-records parameter.'
        """
        mendelian_cmd = [
            "rtg",
            "mendelian",
            "--input",
            self._trio_vcf.file,
            "--output",
            self._mie_vcf.path_str,
            "--template",
            str(self._rtg_tools_path),
            "--pedigree",
            self._pedigree.path_str,
        ]

        if not pass_only:
            mendelian_cmd.append("--all-records")

        if self._alter_min_concordance:
            mendelian_cmd.append(f"--min-concordance={self.args.threshold}")

        # Save command line output to a separate file
        _mie_output = self._log_dir / f"mie-{self._summary._pickled_data._ID}.log"
        mendelian_cmd.append(f"> {str(_mie_output)}")

        self.logger.info(
            f"{self._summary._logger_msg}: {self._status} 'rtg mendelian' to calculate mendelian errors within | '{self._trio_vcf.path.name}'",
        )
        cmd_string = " ".join(mendelian_cmd)
        self._summary._command_list.append(
            f"echo $(date)\" - [INFO]: calculating mendelian errors with 'rtg-tools' | {self._trio_vcf.path.name}\""
        )
        self._summary._command_list.append(cmd_string)

    def handle_mie_data(self, input: Union[list, TextIO]) -> None:
        """
        Parse out summary info from the string output.
        """
        variants_analyzed = None
        num_errors = None
        numerator = None
        denominator = None
        results_dict = {}

        if self.args.debug:
            self.logger.debug(
                f"{self._summary._logger_msg}: reading in a file | '{self._mie_metrics.file_path}'",
            )

        for row in input:
            if "violation of Mendelian constraints" in row:
                MIE = row.strip()
                MIE_parts = MIE.split(" ")[0].split("/")
                num_errors = int(MIE_parts[0])
                variants_analyzed = int(MIE_parts[1])

            if "concordance" in row.lower() and "incorrect pedigree" not in row.lower():
                self._concordance_msg = row.strip()
                concordance_parts = self._concordance_msg.split(" ")
                trio_concordance_messy = concordance_parts[-1]
                self._trio_concordance_clean = float(
                    sub(r"[()%]", "", trio_concordance_messy)
                )

                # Sanity check
                trio_con_parts = concordance_parts[8].split("/")
                denominator = int(trio_con_parts[1])
                if denominator == 0:
                    self.logger.info(
                        f"{self._summary._logger_msg}: unable to calculate Trio Concordance, error occurred during 'rtg-mendelian'\nExiting..."
                    )
                    exit(1)
                match = self._summary._pickled_data._digits_only.search(
                    trio_con_parts[0]
                )
                if match:
                    numerator = int(match.group())
                    trio_con = round(numerator / denominator * 100, ndigits=2)
                    if self._trio_concordance_clean == trio_con:
                        results_dict["trio_concordance"] = f"{trio_con:.2f}%"
                        if trio_con >= self.args.threshold:
                            self.logger.info(
                                f"{self._summary._logger_msg}: Trio Concordance ({self._trio_concordance_clean}%) meets Threshold ({self.args.threshold:.2f}%)"
                            )
                    else:
                        self.logger.error(
                            f"{self._summary._logger_msg}: trio concordance math error | expected: {self._trio_concordance_clean}%, but got {trio_con}\nExiting..."
                        )
                        exit(1)

            elif "incorrect pedigree" in row.lower():
                self.logger.warning(
                    f"{self._summary._logger_msg}: {self._concordance_msg}"
                )
                self.logger.warning(
                    f"{self._summary._logger_msg}: Trio Concordance ({self._trio_concordance_clean}%) does not meet Threshold ({self.args.threshold:.2f}%)"
                )
                continue

        if variants_analyzed is not None and num_errors is not None:
            results_dict["variants_analyzed"] = str(variants_analyzed)
            results_dict["num_mendelian_errors"] = str(num_errors)
            results_dict["mendelian_error_rate"] = (
                f"{num_errors/variants_analyzed * 100:.2f}%"
            )

        _mie_metrics = [results_dict]
        # Merge the user-provided metadata with sample_stats
        self._summary._pickled_data.add_metadata(messy_metrics=_mie_metrics)

        # Save the merged data in a dict of dicts with _num_processed as the index
        self._num_processed += 1
        self._summary._vcf_file = self._trio_vcf
        self._summary._pickled_data.output_file.logger_msg = self._summary._logger_msg
        self._summary._pickled_data.write_output(
            unique_records_only=True, data_type="mie"
        )

    def process_trio(
        self, itr: Union[int, None] = None, row_data: Union[Dict[str, str], None] = None
    ) -> None:
        """
        add a description!
        """
        if self._summary._command_list:
            self._summary._command_list.clear()

        if itr is not None:
            self._summary._index = itr

        if row_data is not None:
            self._summary._data = row_data
        else:
            self._summary._data = self._summary._pickled_data.sample_metadata
        
        if self._summary._pickled_data._total_samples < 3:
            self.logger.info(
                f"{self._summary._logger_msg}: not a trio... SKIPPING AHEAD"
            )
            return

        if self._summary._pickled_data._missing_merged_vcf:
            self._merge_inputs = True
        else:
            self._merge_inputs = False

        if self._summary._pickled_data._missing_pedigree_data:
            self.logger.info(
                f"{self._summary._logger_msg}: missing pedigree... SKIPPING AHEAD"
            )
            return
        else:
            if not self._summary._pickled_data._contains_valid_trio:
                return

            self.logger.info(
                f"{self._summary._logger_msg}: ========== INDEX: {self._summary._index} | {self._summary._pickled_data._ID} = CHILD: {self._summary._pickled_data._childID} | MOTHER: {self._summary._pickled_data._motherID} | FATHER: {self._summary._pickled_data._fatherID} =========="
            )

            self.find_merged_file()
            self.itr = Iteration(
                current_trio_num=self._summary._pickled_data._trio_num,
                logger=self.logger,
                args=self.args,
            )
            self.find_mie_outputs()

            if "all" in self.args and self.args.all:
                self.find_mie_outputs(pass_only=False)

            if self._existing_metrics_log_file:
                if self._mie_metrics.file_exists:
                    with open(self._mie_metrics.path_str, "r") as data:
                        self.handle_mie_data(input=data)
            else:
                self.find_pedigree_file()
                self.find_input_vcfs()

                if self._missing_merge_inputs:
                    self.logger.warning(
                        f"{self._summary._logger_msg}: input files must exist before a SLURM job can be submitted... SKIPPING AHEAD"
                    )
                    self._num_skipped += 1
                    return
                else:
                    if self._merge_inputs and not self._trio_vcf.file_exists:
                        for index, indv in enumerate(self._vcf_inputs):
                            self.find_input_bcfs(vcf_path=indv.path, index=index)

                        self.merge_trio_bcfs()

                    self.run_mendelian_errors()
                    if "all" in self.args and self.args.all:
                        self.run_mendelian_errors(pass_only=False)

    def process_multiple_samples(self) -> None:
        """
        Iterate through multiple VCF files
        """
        if self.args.debug:
            itr_list = self._summary._data_list[:4]
            self._summary._data_list = itr_list
        else:
            itr_list = self._summary._data_list

        _total_lines = len(itr_list)

        _counter = 0
        for i, item in enumerate(itr_list):
            self._summary._index = i
            _stop = self._summary._index + 3

            # Handle last item in metadata
            if i == (len(itr_list) - 1):
                self._summary._data = self._summary._data_list[self._summary._index]
            # Handle second-to-last item in metadata
            elif _stop > len(itr_list):
                self._summary._data = self._summary._data_list[
                    self._summary._index : -1
                ]
            else:
                self._summary._data = self._summary._data_list[
                    self._summary._index : _stop
                ]

            self._summary.check_sample()
            
            _counter += int(self._summary._pickled_data._contains_valid_trio)
            
            # print("COUNTER:", _counter)

            if self._summary._pickled_data._trio_num is not None:
                _trio_name = f"Trio{self._summary._pickled_data._trio_num}"

            if _counter == 1:
                self.process_trio(itr=i, row_data=item)
                self._job_name = _trio_name

                # Add bcftools +smpl-stats after preparing the TrioVCF
                self._summary.process_sample(pkl_suffix=_trio_name, store_data=True)
                _counter += 1
            else:
                # Add bcftools +smpl-stats for parent samples within a trio
                self._summary.process_sample(pkl_suffix=_trio_name, store_data=True)
                _counter += 1

            
            # Submit to SLURM after all 3 samples processed
            if _counter == 4:
                _counter = 0

                if (
                    self._existing_metrics_log_file
                    and not self.args.overwrite
                    and self._summary._check_stats._output.file_exists
                ):  
                    self._num_skipped += 1
                    self._summary._job_nums.append(None)
                    continue
                else:
                    if len(self._summary._command_list) < 1:
                        self._num_skipped += 1
                        self._summary._job_nums.append(None)
                        continue
                    
                    if self._existing_metrics_log_file and self._summary._check_stats._output.file_exists and self.args.overwrite:
                        self.logger.info(
                            f"{self._summary._logger_msg}: --overwrite=True; re-submitting SLURM job"
                        )

                    self._summary._slurm_job = self._summary.make_job(
                        job_name=f"post_process.{self._job_name}"
                    )
                    self._summary.submit_job(
                        index=int(self._summary._index / 3), total=int(_total_lines / 3)
                    )
                    self._summary._command_list.clear()
                    self._num_submitted += 1
            elif _counter == 0:
                # Add bcftools +smpl-stats for individual samples
                self._summary.process_sample(store_data=True)
                self._summary._slurm_job = self._summary.make_job(
                    job_name=f"post_process.{self._summary._pickled_data._ID}"
                )
                self._summary.submit_job(index=self._summary._index, total=_total_lines)
                self._summary._command_list.clear()
                self._num_submitted += 1
            else:
                # Don't submit jobs while iterating through a trio
                continue
            print("-------------------------------------------------")
            if self.args.dry_run:
                self.logger.info(f"{self._summary._logger_msg}: pausing for manual review. Press (c) to continue to the next trio.")
                breakpoint()
            
        self._summary.check_submission()

    def run(self) -> None:
        """
        Combine all the steps into a single command.
        """
        self._summary.load_variables()
        self.set_threshold()
        self.find_default_region_file()
        self.find_reference_SDF()
        self.process_multiple_samples()


def __init__() -> None:
    from helpers.utils import get_logger
    from helpers.wrapper import Wrapper, timestamp

    # Collect command line arguments
    args = collect_args(use_mie=True)

    # Collect start time
    Wrapper(__file__, "start").wrap_script(timestamp())

    # Create error log
    current_file = p.basename(__file__)
    module_name = p.splitext(current_file)[0]
    logger = get_logger(module_name)

    try:
        # Check command line args
        check_args(args, logger, use_mie=True)
        MIE(args, logger).run()
    except AssertionError as E:
        logger.error(E)

    Wrapper(__file__, "end").wrap_script(timestamp())


# Execute functions created
if __name__ == "__main__":
    __init__()
