# Supplementary material for: Overcoming limitations to customize DeepVariant for domesticated animals with TrioTrain
Source: Genome Res. 2025 Aug;35(8):1859–74. doi: 10.1101/gr.279542.124 (PMC12315867; doi:10.1101/gr.279542.124)
Supplement: Supplement 1 [file Supplemental_Code.tar.gz › DV-TrioTrain-0.8/triotrain/summarize/pantry.py]

#!/usr/bin/python3
"""
Description: module for preserving objects as 'pickles'
"""
import pickle
from pathlib import Path
from sys import path
from typing import Union


abs_path = Path(__file__).resolve()
module_path = str(abs_path.parent.parent)
path.append(module_path)
from helpers.files import TestFile


def preserve(item: object, pickled_path: TestFile, overwrite: bool = False, msg: Union[str,None] = None) -> None:
    """
    Preserve a pickled item.

    Parameters
    ----------
    item : object
        something needed by a command-line Python script
    pickled_path : TestFile
        a temporary file of where to store the pickled object
    overwrite : bool, optional
        if True, allows writing over an existing pickled object
        default=False
    """
    if msg is None:
        _log_msg = ""
    else:
        _log_msg = msg
    pickled_path.check_existing()
    if pickled_path.file_exists and overwrite is False:
        pickled_path.logger.info(
            f"{_log_msg}unable to overwrite an existing pickle file | '{pickled_path.file}'"
        )
    else:
        try:
            if pickled_path.file_exists and overwrite is True:
                pickled_path.logger.warning(
                    f"{_log_msg}overwriting an existing pickle file | '{pickled_path.file}'"
                )
            else:
                pickled_path.logger.info(
                    f"{_log_msg}creating a new pickle file | '{pickled_path.file}'"
                )
            pickle.dump(item, open(pickled_path.file, "wb"))
        except pickle.PicklingError:
            pickled_path.logger.error(f"{_log_msg}unable to pickle an item | '{item}'")


def prepare(pickled_path: Path) -> object:
    """
    Unpack a pickled item.

    Parameters
    ----------
    pickled_path : TestFile
        a temporary file of containing a pickled object

    Returns
    -------
    object
        something needed by a command-line Python script
    """
    if pickled_path.is_file():
        try:
            return pickle.load(open(str(pickled_path), "rb"))

        except pickle.UnpicklingError:
            raise FileNotFoundError(f"unable to unpickle an item | '{pickled_path.name}'")
    else:
        raise FileNotFoundError(f"missing the pickled item | '{pickled_path.name}'")
