# Supplementary material for: Overcoming limitations to customize DeepVariant for domesticated animals with TrioTrain
Source: Genome Res. 2025 Aug;35(8):1859–74. doi: 10.1101/gr.279542.124 (PMC12315867; doi:10.1101/gr.279542.124)
Supplement: Supplement 1 [file Supplemental_Code.tar.gz › DV-TrioTrain-0.8/triotrain/summarize/post_process.py]

#!/bin/python3
"""
description: given a CSV file

"""
from __future__ import annotations

from dataclasses import dataclass, field
from pathlib import Path
from sys import path, exit
from typing import Dict, List, TextIO, Union

abs_path = Path(__file__).resolve()
module_path = str(abs_path.parent.parent)
path.append(module_path)

from helpers.files import Files
from model_training.prep.count import count_variants
from pantry import prepare
from summarize._args import check_args, collect_args
from summarize.mie import MIE
from summary import SummarizeResults


@dataclass
class Stats:

    # Required parameters
    pickled_data: SummarizeResults

    # Optional values
    run_iteractively: bool = False

    # Imutable, internal parameters
    _num_samples: int = field(default=0, init=False, repr=False)
    _stats: List[Dict[str, str]] = field(default_factory=list, init=False, repr=False)

    def find_stats_output(self) -> None:
        """
        Check for an existing .STATS file.
        """
        if self.pickled_data._contains_valid_trio:
            _stats_dir = self.pickled_data._input_file.path_to_file.parent
        else:
            _stats_dir = self.pickled_data._input_file._test_file.path.parent

        _sample_name = Path(self.pickled_data._input_file._test_file.clean_filename).name
        _new_file = _stats_dir / f"{_sample_name}.PASS.stats"

        if self.pickled_data.output_file.debug_mode:
            self.pickled_data.output_file.logger.debug(
                f"{self.pickled_data.output_file.logger_msg}: searching for existing file | '{_new_file}'"
            )
        self._output = Files(
            _new_file,
            logger=self.pickled_data._input_file.logger,
            logger_msg=self.pickled_data.output_file.logger_msg,
            debug_mode=self.pickled_data._input_file.debug_mode,
            dryrun_mode=self.pickled_data._input_file.dryrun_mode,
        )
        self._output._test_file.check_existing(
            logger_msg=self.pickled_data.output_file.logger_msg
        )
        self._output.file_exists = self._output._test_file.file_exists

    def get_sample_stats(self, pass_only: bool = False) -> None:
        """
        Produce bcftools +smpl-stats for each sample in metadata file, if missing the .stats file.
        """
        if self.run_iteractively:
            self.pickled_data.output_file.logger.info(
                f"{self.pickled_data.output_file.logger_msg}: running 'bcftools +smpl-stats' | '{self.pickled_data._input_file.file_name}'"
            )
            if pass_only: 
                self._smpl_stats = count_variants(
                    self.pickled_data._input_file.path,
                    self.pickled_data.output_file.logger_msg,
                    logger=self.pickled_data._input_file.logger,
                    count_pass=False,
                    count_ref=False,
                    # debug_mode=self.pickled_data._input_file.debug_mode,
                    debug_mode=True,
                    stats_filter=["-i", "FILTER=\"PASS\""]
                )
            else:
                self._smpl_stats = count_variants(
                    self.pickled_data._input_file.path,
                    self.pickled_data.output_file.logger_msg,
                    logger=self.pickled_data._input_file.logger,
                    count_pass=False,
                    count_ref=False,
                    debug_mode=self.pickled_data._input_file.debug_mode,
                )
            self.pickled_data.output_file.logger.info(
                f"{self.pickled_data.output_file.logger_msg}: done running 'bcftools +smpl-stats' | '{self.pickled_data._input_file.file_name}'"
            )
        else:
            # NOTE: DeepVariant uses the DefaultRegions file to restrict to autosomes and X chr only
            #       so don't need to include here!
            
            # NOTE: hap.py metrics (& figures) + rtg-tools mendelain are all constrained to 
            #       'PASS' variants only. Therefore, stats should be as well. 
            if pass_only:
                self._smpl_stats = [
                    "bcftools",
                    "+smpl-stats",
                    "-i",
                    "FILTER=\"PASS\"",
                    "--output",
                    self._output.path_str,
                    self.pickled_data._input_file._test_file.file,
                ]
            else:
                self._smpl_stats = [
                    "bcftools",
                    "+smpl-stats",
                    "--output",
                    self._output.path_str,
                    self.pickled_data._input_file._test_file.file,
                ] 

    def process_stats(self, data: Union[list, TextIO], pass_only: bool = False) -> None:
        """
        Save only the FLT0 line values as a dictionary.
        """
        self._header_keys = [
            "sampleID",
            "num_pass_filter",
            "num_non_ref",
            "num_hom_ref",
            "num_hom_alt",
            "num_het",
            "num_hemi",
            "num_snv",
            "num_indel",
            "num_singleton",
            "num_missing",
            "num_transitions",
            "num_transversions",
            "ts_tv",
        ]

        for line in data:
            if line.startswith("FLT"):
                self._num_samples += 1
                _data_dict = {}
                line_values = line.split()[1:]  # Excludes the FLT0 field
                for i, v in enumerate(line_values):
                    if i > 0 and i < 2:
                        if pass_only:
                            _data_dict["filter"] = "PASS"
                        else:
                            _data_dict["filter"] = "ALL"
                    _data_dict[self._header_keys[i]] = v

                # Make sure no sampleID values are 'default'
                # if _data_dict["sampleID"] == "default":
                #     _data_dict["sampleID"] = self.pickled_data.sample_metadata[
                #         "sampleID"
                #     ]

                if int(_data_dict["num_hom_alt"]) == 0:
                    _data_dict["hets_homalts"] = ""
                else:
                    het_homalt_ratio = int(_data_dict["num_het"]) / int(
                        _data_dict["num_hom_alt"]
                    )
                _data_dict["hets_homalts"] = f"{het_homalt_ratio:.2f}"

                if int(_data_dict["num_indel"]) == 0:
                    _data_dict["snvs_indels"] = ""
                else:
                    snv_indel_ratio = int(_data_dict["num_snv"]) / int(
                        _data_dict["num_indel"]
                    )
                _data_dict["snvs_indels"] = f"{snv_indel_ratio:.2f}"
                self._stats.append(_data_dict)
            else:
                # Skip any unnecessary lines in output
                pass
    
    def test_output(self, pass_only: bool = False) -> None:
        """
        Determine if the number PASS equals the number NonRef
        """
        num_pass = int(self._stats[0]["num_pass_filter"])
        num_non_ref = int(self._stats[0]["num_non_ref"])
        num_hom_ref = int(self._stats[0]["num_hom_ref"])
        total = num_non_ref + num_hom_ref
        if pass_only:
            assert num_pass == total, f"PASS != TOTAL | '{num_pass:,}' != '{total:,}'"
        else:
            assert num_pass != total, f"PASS == TOTAL | '{num_pass:,}' == '{total:,}'" 
            
    def test_process_stats(self) -> None:
        """
        Confirm that at least one sample was processed.
        """
        if self._num_samples > 1:
            self.pickled_data._input_file.logger.info(
                f"{self.pickled_data.output_file.logger_msg}: processed {self._num_samples} files"
            )
        elif self._num_samples == 1:
            self.pickled_data._input_file.logger.info(
                f"{self.pickled_data.output_file.logger_msg}: processed {self._num_samples} file"
            )
        else:
            self.pickled_data._input_file.logger.error(
                f"{self.pickled_data.output_file.logger_msg}: {self._num_samples} files processed"
            )

    def save_stats(self, pass_only: bool = False) -> None:
        """
        If sample stats data was created, save the new format.

        Otherwise, returns a SLURM job command list.
        """
        self.find_stats_output()

        if self._output.file_exists:
            with open(self._output.path_str, "r") as stats_data:
                self.process_stats(data=stats_data, pass_only=pass_only)
            
            try:
                self.test_output(pass_only=pass_only)
            except AssertionError as e:
                self.pickled_data._input_file.logger.error(f"{self.pickled_data.output_file.logger_msg}: math error\n{e}\nExiting...")
                exit(1)
            self.test_process_stats()
        else:
            if not self._output.path.parent.exists():
                if self.pickled_data.args.dry_run:
                    self.pickled_data._input_file.logger.info(
                        f"{self.pickled_data.output_file.logger_msg}: pretending to create a new directory | '{self._output.path.parent}'"
                    )
                else:
                    self.pickled_data._input_file.logger.info(
                        f"{self.pickled_data.output_file.logger_msg}: creating a new directory | '{self._output.path.parent}'"
                    )
                    self._output.path.parent.mkdir(parents=True, exist_ok=True)
            self.pickled_data._input_file.logger.info(
                f"{self.pickled_data.output_file.logger_msg}: missing '.stats' file | '{self._output.file_name}'"
            )
            self.get_sample_stats(pass_only=pass_only)
            
            if self.run_iteractively:
                if (
                    self._output.file_exists is False
                    and self.pickled_data._input_file.dryrun_mode is False
                ):
                    self._output.write_list(line_list=self._smpl_stats)
                self.process_stats(data=self._smpl_stats, pass_only=pass_only)  # type: ignore
                try:
                    self.test_output(pass_only=pass_only)
                except AssertionError as e:
                    self.pickled_data._input_file.logger.error(f"{self.pickled_data.output_file.logger_msg}: math error\n{e}\nExiting...")
                    exit(1)
                self.test_process_stats()
            else:
                return

        _sampleID = self._stats[0]["sampleID"]
        if len(self._stats) > 1:
            self.pickled_data._input_file.logger.warning(
                f"{self.pickled_data.output_file.logger_msg}: additional STATS records detected, only keeping the first one | '{_sampleID}'"
            )
            _stats_list = list(self._stats[0])
        else:
            self.pickled_data._input_file.logger.info(
                f"{self.pickled_data.output_file.logger_msg}: processed summary stats | '{_sampleID}'"
            )
            _stats_list = self._stats

        self.pickled_data.add_metadata(messy_metrics=_stats_list)

        if self.pickled_data._input_file.dryrun_mode:
            self.pickled_data._input_file.logger.info(
                f"{self.pickled_data.output_file.logger_msg}: pretending to add {self._num_samples} rows to a CSV | '{self.pickled_data.output_file.file}'"
            )
            print("---------------------------------------------")
            if isinstance(self.pickled_data._merged_data, list):
                print(",".join(self.pickled_data._merged_data[0].keys()))
                for sample in self.pickled_data._merged_data:
                    print(",".join(sample.values()))
            else:
                print(",".join(self.pickled_data._merged_data.keys()))
                print(",".join(self.pickled_data._merged_data.values()))

        else:
            self.pickled_data.write_output(unique_records_only=True, data_type="stats")


def __init__() -> None:
    from os import path as p

    from helpers.utils import get_logger
    from helpers.wrapper import Wrapper, timestamp

    # Collect command line arguments
    args = collect_args(postprocess=True)

    # Collect start time
    Wrapper(__file__, "start").wrap_script(timestamp())

    # Create error log
    current_file = p.basename(__file__)
    module_name = p.splitext(current_file)[0]
    logger = get_logger(module_name)

    # Check command line args
    check_args(args, logger=logger, postprocess=True)

    try:
        fermented_data = prepare(pickled_path=Path(args.pickle_file))

        fermented_data.output_file.logger = logger
        fermented_data.output_file.debug_mode = args.debug
        fermented_data.output_file.dryrun_mode = args.dry_run

        if args.dry_run:
            fermented_data.output_file.logger_msg = f"[DRY_RUN] - [post_process]"
        else:
            fermented_data.output_file.logger_msg = f"[post_process]"

        fermented_data.get_sample_info()

        if fermented_data._contains_valid_trio:
            _get_mie = MIE(args=fermented_data.args, logger=logger)
            _get_mie._summary._pickled_data = fermented_data
            _get_mie._summary.load_variables()
            _get_mie.set_threshold()
            _get_mie.find_default_region_file()
            _get_mie.find_reference_SDF()
            _get_mie._summary._index = fermented_data._index
            _get_mie.process_trio()

        _run_stats = Stats(pickled_data=fermented_data, run_iteractively=True)

        if args.dry_run:
            _run_stats.pickled_data.output_file.logger_msg = f"[DRY_RUN] - [stats]"
        else:
            _run_stats.pickled_data.output_file.logger_msg = f"[stats]"

        _run_stats.save_stats(pass_only=True)
        
    except AssertionError as E:
        logger.error(E)
    except FileNotFoundError as E:
        logger.error(E)
        exit(1)

    Wrapper(__file__, "end").wrap_script(timestamp())


# Execute functions created
if __name__ == "__main__":
    __init__()
