# Supplementary material for: Overcoming limitations to customize DeepVariant for domesticated animals with TrioTrain
Source: Genome Res. 2025 Aug;35(8):1859–74. doi: 10.1101/gr.279542.124 (PMC12315867; doi:10.1101/gr.279542.124)
Supplement: Supplement 1 [file Supplemental_Code.tar.gz › DV-TrioTrain-0.8/triotrain/variant_calling/data/GIAB/allele_freq/PopVCF.merge.list]

./triotrain/variant_calling/data/GIAB/allele_freq/cohort-chr1.release_missing2ref.no_calls.vcf.gz
./triotrain/variant_calling/data/GIAB/allele_freq/cohort-chr2.release_missing2ref.no_calls.vcf.gz
./triotrain/variant_calling/data/GIAB/allele_freq/cohort-chr3.release_missing2ref.no_calls.vcf.gz
./triotrain/variant_calling/data/GIAB/allele_freq/cohort-chr4.release_missing2ref.no_calls.vcf.gz
./triotrain/variant_calling/data/GIAB/allele_freq/cohort-chr5.release_missing2ref.no_calls.vcf.gz
./triotrain/variant_calling/data/GIAB/allele_freq/cohort-chr6.release_missing2ref.no_calls.vcf.gz
./triotrain/variant_calling/data/GIAB/allele_freq/cohort-chr7.release_missing2ref.no_calls.vcf.gz
./triotrain/variant_calling/data/GIAB/allele_freq/cohort-chr8.release_missing2ref.no_calls.vcf.gz
./triotrain/variant_calling/data/GIAB/allele_freq/cohort-chr9.release_missing2ref.no_calls.vcf.gz
./triotrain/variant_calling/data/GIAB/allele_freq/cohort-chr10.release_missing2ref.no_calls.vcf.gz
./triotrain/variant_calling/data/GIAB/allele_freq/cohort-chr11.release_missing2ref.no_calls.vcf.gz
./triotrain/variant_calling/data/GIAB/allele_freq/cohort-chr12.release_missing2ref.no_calls.vcf.gz
./triotrain/variant_calling/data/GIAB/allele_freq/cohort-chr13.release_missing2ref.no_calls.vcf.gz
./triotrain/variant_calling/data/GIAB/allele_freq/cohort-chr14.release_missing2ref.no_calls.vcf.gz
./triotrain/variant_calling/data/GIAB/allele_freq/cohort-chr15.release_missing2ref.no_calls.vcf.gz
./triotrain/variant_calling/data/GIAB/allele_freq/cohort-chr16.release_missing2ref.no_calls.vcf.gz
./triotrain/variant_calling/data/GIAB/allele_freq/cohort-chr17.release_missing2ref.no_calls.vcf.gz
./triotrain/variant_calling/data/GIAB/allele_freq/cohort-chr18.release_missing2ref.no_calls.vcf.gz
./triotrain/variant_calling/data/GIAB/allele_freq/cohort-chr19.release_missing2ref.no_calls.vcf.gz
./triotrain/variant_calling/data/GIAB/allele_freq/cohort-chr20.release_missing2ref.no_calls.vcf.gz
./triotrain/variant_calling/data/GIAB/allele_freq/cohort-chr21.release_missing2ref.no_calls.vcf.gz
./triotrain/variant_calling/data/GIAB/allele_freq/cohort-chr22.release_missing2ref.no_calls.vcf.gz
./triotrain/variant_calling/data/GIAB/allele_freq/cohort-chrX.release_missing2ref.no_calls.vcf.gz
./triotrain/variant_calling/data/GIAB/allele_freq/cohort-chrY.release_missing2ref.no_calls.vcf.gz
