# Supplementary material for: Overcoming limitations to customize DeepVariant for domesticated animals with TrioTrain
Source: Genome Res. 2025 Aug;35(8):1859–74. doi: 10.1101/gr.279542.124 (PMC12315867; doi:10.1101/gr.279542.124)
Supplement: Supplement 1 [file Supplemental_Code.tar.gz › DV-TrioTrain-0.8/triotrain/variant_calling/data/GIAB/allele_freq/concat_PopVCFs.sh]

source ./scripts/setup/modules.sh
bcftools concat --file-list ./triotrain/variant_calling/data/GIAB/allele_freq/PopVCF.merge.list -Oz -o ./triotrain/variant_calling/data/GIAB/allele_freq/cohort.release_missing2ref.no_calls.vcf.gz
bcftools index ./triotrain/variant_calling/data/GIAB/allele_freq/cohort.release_missing2ref.no_calls.vcf.gz
