# Supplementary material for: Overcoming limitations to customize DeepVariant for domesticated animals with TrioTrain
Source: Genome Res. 2025 Aug;35(8):1859–74. doi: 10.1101/gr.279542.124 (PMC12315867; doi:10.1101/gr.279542.124)
Supplement: Supplement 1 [file Supplemental_Code.tar.gz › DV-TrioTrain-0.8/triotrain/variant_calling/data/GIAB/allele_freq/concat_job.sh]

sbatch -n1 -t 10:00:00 -p BioCompute --mem=10G -A biocommunity --job-name concat_PopVCF --output triotrain/variant_calling/data/GIAB/allele_freq/%j_concat_PopVCF.out --mail-user=jakth2@mail.missouri.edu --mail-type=FAIL,END,TIME_LIMIT bash triotrain/variant_calling/data/GIAB/allele_freq/concat_PopVCFs.sh
