# Supplementary material for: Overcoming limitations to customize DeepVariant for domesticated animals with TrioTrain
Source: Genome Res. 2025 Aug;35(8):1859–74. doi: 10.1101/gr.279542.124 (PMC12315867; doi:10.1101/gr.279542.124)
Supplement: Supplement 1 [file Supplemental_Code.tar.gz › DV-TrioTrain-0.8/triotrain/variant_calling/data/GIAB/bam/AJtrio.download]

echo $(date "+%Y-%m-%d %H:%M:%S") INFO: downloading [HG002.GRCh38.2x250.bam] now...
curl -o ./triotrain/variant_calling/data/GIAB/bam/HG002.GRCh38.2x250.bam -C - ftp://ftp-trace.ncbi.nlm.nih.gov/ReferenceSamples/giab/data/AshkenazimTrio/HG002_NA24385_son/NIST_Illumina_2x250bps/novoalign_bams/HG002.GRCh38.2x250.bam --keepalive-time 300
echo $(date "+%Y-%m-%d %H:%M:%S") INFO: downloading [HG002.GRCh38.2x250.bam]... done
echo 56c30eaa4e2f25ff0ac80ef30e09d78e	./triotrain/variant_calling/data/GIAB/bam/HG002.GRCh38.2x250.bam > ./triotrain/variant_calling/data/GIAB/bam/HG002.GRCh38.2x250.bam.md5
echo $(date "+%Y-%m-%d %H:%M:%S") INFO: checking [HG002.GRCh38.2x250.bam] for corruption...
md5sum -c ./triotrain/variant_calling/data/GIAB/bam/HG002.GRCh38.2x250.bam.md5
echo $(date "+%Y-%m-%d %H:%M:%S") INFO: checking [HG002.GRCh38.2x250.bam] for corruption... done
echo ----------------------------------------------------
echo $(date "+%Y-%m-%d %H:%M:%S") INFO: downloading [HG002.GRCh38.2x250.bam.bai] now...
curl -o ./triotrain/variant_calling/data/GIAB/bam/HG002.GRCh38.2x250.bam.bai -C - ftp://ftp-trace.ncbi.nlm.nih.gov/ReferenceSamples/giab/data/AshkenazimTrio/HG002_NA24385_son/NIST_Illumina_2x250bps/novoalign_bams/HG002.GRCh38.2x250.bam.bai
echo $(date "+%Y-%m-%d %H:%M:%S") INFO: downloading [HG002.GRCh38.2x250.bam.bai] ... done
echo a3c2b449df6509ca83fbd3fea22b9aee	./triotrain/variant_calling/data/GIAB/bam/HG002.GRCh38.2x250.bam.bai > ./triotrain/variant_calling/data/GIAB/bam/HG002.GRCh38.2x250.bam.bai.md5
echo $(date "+%Y-%m-%d %H:%M:%S") INFO: checking [HG002.GRCh38.2x250.bam.bai] for corruption...
md5sum -c ./triotrain/variant_calling/data/GIAB/bam/HG002.GRCh38.2x250.bam.bai.md5
echo $(date "+%Y-%m-%d %H:%M:%S") INFO: checking [HG002.GRCh38.2x250.bam.bai] for corruption... done
echo ====================================================
echo $(date "+%Y-%m-%d %H:%M:%S") INFO: downloading [HG003.GRCh38.2x250.bam] now...
curl -o ./triotrain/variant_calling/data/GIAB/bam/HG003.GRCh38.2x250.bam -C - ftp://ftp-trace.ncbi.nlm.nih.gov/ReferenceSamples/giab/data/AshkenazimTrio/HG003_NA24149_father/NIST_Illumina_2x250bps/novoalign_bams/HG003.GRCh38.2x250.bam --keepalive-time 300
echo $(date "+%Y-%m-%d %H:%M:%S") INFO: downloading [HG003.GRCh38.2x250.bam]... done
echo 1b1ad2e8f5eba062086890cceb9671ab	./triotrain/variant_calling/data/GIAB/bam/HG003.GRCh38.2x250.bam > ./triotrain/variant_calling/data/GIAB/bam/HG003.GRCh38.2x250.bam.md5
echo $(date "+%Y-%m-%d %H:%M:%S") INFO: checking [HG003.GRCh38.2x250.bam] for corruption...
md5sum -c ./triotrain/variant_calling/data/GIAB/bam/HG003.GRCh38.2x250.bam.md5
echo $(date "+%Y-%m-%d %H:%M:%S") INFO: checking [HG003.GRCh38.2x250.bam] for corruption... done
echo ----------------------------------------------------
echo $(date "+%Y-%m-%d %H:%M:%S") INFO: downloading [HG003.GRCh38.2x250.bam.bai] now...
curl -o ./triotrain/variant_calling/data/GIAB/bam/HG003.GRCh38.2x250.bam.bai -C - ftp://ftp-trace.ncbi.nlm.nih.gov/ReferenceSamples/giab/data/AshkenazimTrio/HG003_NA24149_father/NIST_Illumina_2x250bps/novoalign_bams/HG003.GRCh38.2x250.bam.bai
echo $(date "+%Y-%m-%d %H:%M:%S") INFO: downloading [HG003.GRCh38.2x250.bam.bai] ... done
echo a2697b3ebb9b5ac6d9a27734406a211c	./triotrain/variant_calling/data/GIAB/bam/HG003.GRCh38.2x250.bam.bai > ./triotrain/variant_calling/data/GIAB/bam/HG003.GRCh38.2x250.bam.bai.md5
echo $(date "+%Y-%m-%d %H:%M:%S") INFO: checking [HG003.GRCh38.2x250.bam.bai] for corruption...
md5sum -c ./triotrain/variant_calling/data/GIAB/bam/HG003.GRCh38.2x250.bam.bai.md5
echo $(date "+%Y-%m-%d %H:%M:%S") INFO: checking [HG003.GRCh38.2x250.bam.bai] for corruption... done
echo ====================================================
echo $(date "+%Y-%m-%d %H:%M:%S") INFO: downloading [HG004.GRCh38.2x250.bam] now...
curl -o ./triotrain/variant_calling/data/GIAB/bam/HG004.GRCh38.2x250.bam -C - ftp://ftp-trace.ncbi.nlm.nih.gov/ReferenceSamples/giab/data/AshkenazimTrio/HG004_NA24143_mother/NIST_Illumina_2x250bps/novoalign_bams/HG004.GRCh38.2x250.bam --keepalive-time 300
echo $(date "+%Y-%m-%d %H:%M:%S") INFO: downloading [HG004.GRCh38.2x250.bam]... done
echo e084422a267170b550c9704ad61db9b2	./triotrain/variant_calling/data/GIAB/bam/HG004.GRCh38.2x250.bam > ./triotrain/variant_calling/data/GIAB/bam/HG004.GRCh38.2x250.bam.md5
echo $(date "+%Y-%m-%d %H:%M:%S") INFO: checking [HG004.GRCh38.2x250.bam] for corruption...
md5sum -c ./triotrain/variant_calling/data/GIAB/bam/HG004.GRCh38.2x250.bam.md5
echo $(date "+%Y-%m-%d %H:%M:%S") INFO: checking [HG004.GRCh38.2x250.bam] for corruption... done
echo ----------------------------------------------------
echo $(date "+%Y-%m-%d %H:%M:%S") INFO: downloading [HG004.GRCh38.2x250.bam.bai] now...
curl -o ./triotrain/variant_calling/data/GIAB/bam/HG004.GRCh38.2x250.bam.bai -C - ftp://ftp-trace.ncbi.nlm.nih.gov/ReferenceSamples/giab/data/AshkenazimTrio/HG004_NA24143_mother/NIST_Illumina_2x250bps/novoalign_bams/HG004.GRCh38.2x250.bam.bai
echo $(date "+%Y-%m-%d %H:%M:%S") INFO: downloading [HG004.GRCh38.2x250.bam.bai] ... done
echo 4827d6457b202f85482787964a1bc6c7	./triotrain/variant_calling/data/GIAB/bam/HG004.GRCh38.2x250.bam.bai > ./triotrain/variant_calling/data/GIAB/bam/HG004.GRCh38.2x250.bam.bai.md5
echo $(date "+%Y-%m-%d %H:%M:%S") INFO: checking [HG004.GRCh38.2x250.bam.bai] for corruption...
md5sum -c ./triotrain/variant_calling/data/GIAB/bam/HG004.GRCh38.2x250.bam.bai.md5
echo $(date "+%Y-%m-%d %H:%M:%S") INFO: checking [HG004.GRCh38.2x250.bam.bai] for corruption... done
echo ====================================================
