# Supplementary material for: Overcoming limitations to customize DeepVariant for domesticated animals with TrioTrain
Source: Genome Res. 2025 Aug;35(8):1859–74. doi: 10.1101/gr.279542.124 (PMC12315867; doi:10.1101/gr.279542.124)
Supplement: Supplement 1 [file Supplemental_Code.tar.gz › DV-TrioTrain-0.8/triotrain/variant_calling/data/GIAB/bam/HCtrio.download]

echo $(date "+%Y-%m-%d %H:%M:%S") INFO: downloading [HG005.GRCh38_full_plus_hs38d1_analysis_set_minus_alts.300x.bam] now...
curl -o ./triotrain/variant_calling/data/GIAB/bam/HG005.GRCh38_full_plus_hs38d1_analysis_set_minus_alts.300x.bam -C - ftp://ftp-trace.ncbi.nlm.nih.gov/ReferenceSamples/giab/data/ChineseTrio/HG005_NA24631_son/HG005_NA24631_son_HiSeq_300x/NHGRI_Illumina300X_Chinesetrio_novoalign_bams/HG005.GRCh38_full_plus_hs38d1_analysis_set_minus_alts.300x.bam --keepalive-time 300
echo $(date "+%Y-%m-%d %H:%M:%S") INFO: downloading [HG005.GRCh38_full_plus_hs38d1_analysis_set_minus_alts.300x.bam]... done
echo 50080d14ba49462cfc6348e1fb41b5b3	./triotrain/variant_calling/data/GIAB/bam/HG005.GRCh38_full_plus_hs38d1_analysis_set_minus_alts.300x.bam > ./triotrain/variant_calling/data/GIAB/bam/HG005.GRCh38_full_plus_hs38d1_analysis_set_minus_alts.300x.bam.md5
echo $(date "+%Y-%m-%d %H:%M:%S") INFO: checking [HG005.GRCh38_full_plus_hs38d1_analysis_set_minus_alts.300x.bam] for corruption...
md5sum -c ./triotrain/variant_calling/data/GIAB/bam/HG005.GRCh38_full_plus_hs38d1_analysis_set_minus_alts.300x.bam.md5
echo $(date "+%Y-%m-%d %H:%M:%S") INFO: checking [HG005.GRCh38_full_plus_hs38d1_analysis_set_minus_alts.300x.bam] for corruption... done
echo ----------------------------------------------------
echo $(date "+%Y-%m-%d %H:%M:%S") INFO: downloading [HG005.GRCh38_full_plus_hs38d1_analysis_set_minus_alts.300x.bam.bai] now...
curl -o ./triotrain/variant_calling/data/GIAB/bam/HG005.GRCh38_full_plus_hs38d1_analysis_set_minus_alts.300x.bam.bai -C - ftp://ftp-trace.ncbi.nlm.nih.gov/ReferenceSamples/giab/data/ChineseTrio/HG005_NA24631_son/HG005_NA24631_son_HiSeq_300x/NHGRI_Illumina300X_Chinesetrio_novoalign_bams/HG005.GRCh38_full_plus_hs38d1_analysis_set_minus_alts.300x.bam.bai
echo $(date "+%Y-%m-%d %H:%M:%S") INFO: downloading [HG005.GRCh38_full_plus_hs38d1_analysis_set_minus_alts.300x.bam.bai] ... done
echo 2d38162ba61e909d08e4ed438096174e	./triotrain/variant_calling/data/GIAB/bam/HG005.GRCh38_full_plus_hs38d1_analysis_set_minus_alts.300x.bam.bai > ./triotrain/variant_calling/data/GIAB/bam/HG005.GRCh38_full_plus_hs38d1_analysis_set_minus_alts.300x.bam.bai.md5
echo $(date "+%Y-%m-%d %H:%M:%S") INFO: checking [HG005.GRCh38_full_plus_hs38d1_analysis_set_minus_alts.300x.bam.bai] for corruption...
md5sum -c ./triotrain/variant_calling/data/GIAB/bam/HG005.GRCh38_full_plus_hs38d1_analysis_set_minus_alts.300x.bam.bai.md5
echo $(date "+%Y-%m-%d %H:%M:%S") INFO: checking [HG005.GRCh38_full_plus_hs38d1_analysis_set_minus_alts.300x.bam.bai] for corruption... done
echo ====================================================
echo $(date "+%Y-%m-%d %H:%M:%S") INFO: downloading [HG006.GRCh38_full_plus_hs38d1_analysis_set_minus_alts.100x.bam] now...
curl -o ./triotrain/variant_calling/data/GIAB/bam/HG006.GRCh38_full_plus_hs38d1_analysis_set_minus_alts.100x.bam -C - ftp://ftp-trace.ncbi.nlm.nih.gov/ReferenceSamples/giab/data/ChineseTrio/HG006_NA24694-huCA017E_father/NA24694_Father_HiSeq100x/NHGRI_Illumina100X_Chinesetrio_novoalign_bams/HG006.GRCh38_full_plus_hs38d1_analysis_set_minus_alts.100x.bam --keepalive-time 300
echo $(date "+%Y-%m-%d %H:%M:%S") INFO: downloading [HG006.GRCh38_full_plus_hs38d1_analysis_set_minus_alts.100x.bam]... done
echo 3a7c239988862e5a4556eb8781058b1f	./triotrain/variant_calling/data/GIAB/bam/HG006.GRCh38_full_plus_hs38d1_analysis_set_minus_alts.100x.bam > ./triotrain/variant_calling/data/GIAB/bam/HG006.GRCh38_full_plus_hs38d1_analysis_set_minus_alts.100x.bam.md5
echo $(date "+%Y-%m-%d %H:%M:%S") INFO: checking [HG006.GRCh38_full_plus_hs38d1_analysis_set_minus_alts.100x.bam] for corruption...
md5sum -c ./triotrain/variant_calling/data/GIAB/bam/HG006.GRCh38_full_plus_hs38d1_analysis_set_minus_alts.100x.bam.md5
echo $(date "+%Y-%m-%d %H:%M:%S") INFO: checking [HG006.GRCh38_full_plus_hs38d1_analysis_set_minus_alts.100x.bam] for corruption... done
echo ----------------------------------------------------
echo $(date "+%Y-%m-%d %H:%M:%S") INFO: downloading [HG006.GRCh38_full_plus_hs38d1_analysis_set_minus_alts.100x.bam.bai] now...
curl -o ./triotrain/variant_calling/data/GIAB/bam/HG006.GRCh38_full_plus_hs38d1_analysis_set_minus_alts.100x.bam.bai -C - ftp://ftp-trace.ncbi.nlm.nih.gov/ReferenceSamples/giab/data/ChineseTrio/HG006_NA24694-huCA017E_father/NA24694_Father_HiSeq100x/NHGRI_Illumina100X_Chinesetrio_novoalign_bams/HG006.GRCh38_full_plus_hs38d1_analysis_set_minus_alts.100x.bam.bai
echo $(date "+%Y-%m-%d %H:%M:%S") INFO: downloading [HG006.GRCh38_full_plus_hs38d1_analysis_set_minus_alts.100x.bam.bai] ... done
echo 7bfe1f0988d27898befeaa4673d23a47	./triotrain/variant_calling/data/GIAB/bam/HG006.GRCh38_full_plus_hs38d1_analysis_set_minus_alts.100x.bam.bai > ./triotrain/variant_calling/data/GIAB/bam/HG006.GRCh38_full_plus_hs38d1_analysis_set_minus_alts.100x.bam.bai.md5
echo $(date "+%Y-%m-%d %H:%M:%S") INFO: checking [HG006.GRCh38_full_plus_hs38d1_analysis_set_minus_alts.100x.bam.bai] for corruption...
md5sum -c ./triotrain/variant_calling/data/GIAB/bam/HG006.GRCh38_full_plus_hs38d1_analysis_set_minus_alts.100x.bam.bai.md5
echo $(date "+%Y-%m-%d %H:%M:%S") INFO: checking [HG006.GRCh38_full_plus_hs38d1_analysis_set_minus_alts.100x.bam.bai] for corruption... done
echo ====================================================
echo $(date "+%Y-%m-%d %H:%M:%S") INFO: downloading [HG007.GRCh38_full_plus_hs38d1_analysis_set_minus_alts.100x.bam] now...
curl -o ./triotrain/variant_calling/data/GIAB/bam/HG007.GRCh38_full_plus_hs38d1_analysis_set_minus_alts.100x.bam -C - ftp://ftp-trace.ncbi.nlm.nih.gov/ReferenceSamples/giab/data/ChineseTrio/HG007_NA24695-hu38168_mother/NA24695_Mother_HiSeq100x/NHGRI_Illumina100X_Chinesetrio_novoalign_bams/HG007.GRCh38_full_plus_hs38d1_analysis_set_minus_alts.100x.bam --keepalive-time 300
echo $(date "+%Y-%m-%d %H:%M:%S") INFO: downloading [HG007.GRCh38_full_plus_hs38d1_analysis_set_minus_alts.100x.bam]... done
echo 3b8442105a4a45f71c3c1bda8af238dd	./triotrain/variant_calling/data/GIAB/bam/HG007.GRCh38_full_plus_hs38d1_analysis_set_minus_alts.100x.bam > ./triotrain/variant_calling/data/GIAB/bam/HG007.GRCh38_full_plus_hs38d1_analysis_set_minus_alts.100x.bam.md5
echo $(date "+%Y-%m-%d %H:%M:%S") INFO: checking [HG007.GRCh38_full_plus_hs38d1_analysis_set_minus_alts.100x.bam] for corruption...
md5sum -c ./triotrain/variant_calling/data/GIAB/bam/HG007.GRCh38_full_plus_hs38d1_analysis_set_minus_alts.100x.bam.md5
echo $(date "+%Y-%m-%d %H:%M:%S") INFO: checking [HG007.GRCh38_full_plus_hs38d1_analysis_set_minus_alts.100x.bam] for corruption... done
echo ----------------------------------------------------
echo $(date "+%Y-%m-%d %H:%M:%S") INFO: downloading [HG007.GRCh38_full_plus_hs38d1_analysis_set_minus_alts.100x.bam.bai] now...
curl -o ./triotrain/variant_calling/data/GIAB/bam/HG007.GRCh38_full_plus_hs38d1_analysis_set_minus_alts.100x.bam.bai -C - ftp://ftp-trace.ncbi.nlm.nih.gov/ReferenceSamples/giab/data/ChineseTrio/HG007_NA24695-hu38168_mother/NA24695_Mother_HiSeq100x/NHGRI_Illumina100X_Chinesetrio_novoalign_bams/HG007.GRCh38_full_plus_hs38d1_analysis_set_minus_alts.100x.bam.bai
echo $(date "+%Y-%m-%d %H:%M:%S") INFO: downloading [HG007.GRCh38_full_plus_hs38d1_analysis_set_minus_alts.100x.bam.bai] ... done
echo 0c218cecd8cde9ad272de6d77bbd110f	./triotrain/variant_calling/data/GIAB/bam/HG007.GRCh38_full_plus_hs38d1_analysis_set_minus_alts.100x.bam.bai > ./triotrain/variant_calling/data/GIAB/bam/HG007.GRCh38_full_plus_hs38d1_analysis_set_minus_alts.100x.bam.bai.md5
echo $(date "+%Y-%m-%d %H:%M:%S") INFO: checking [HG007.GRCh38_full_plus_hs38d1_analysis_set_minus_alts.100x.bam.bai] for corruption...
md5sum -c ./triotrain/variant_calling/data/GIAB/bam/HG007.GRCh38_full_plus_hs38d1_analysis_set_minus_alts.100x.bam.bai.md5
echo $(date "+%Y-%m-%d %H:%M:%S") INFO: checking [HG007.GRCh38_full_plus_hs38d1_analysis_set_minus_alts.100x.bam.bai] for corruption... done
echo ====================================================
