# Supplementary material for: Overcoming limitations to customize DeepVariant for domesticated animals with TrioTrain
Source: Genome Res. 2025 Aug;35(8):1859–74. doi: 10.1101/gr.279542.124 (PMC12315867; doi:10.1101/gr.279542.124)
Supplement: Supplement 1 [file Supplemental_Code.tar.gz › DV-TrioTrain-0.8/triotrain/variant_calling/data/GIAB/reference/GRCh38_no_alt_analysis_set.dict]

@HD	VN:1.6
@SQ	SN:chr1	LN:248956422	M5:6aef897c3d6ff0c78aff06ac189178dd	UR:file:/storage/hpc/group/UMAG_test/WORKING/jakth2/DV-TrioTrain/./triotrain/variant_calling/data/GIAB/reference/GRCh38_no_alt_analysis_set.fasta	SP:human
@SQ	SN:chr2	LN:242193529	M5:f98db672eb0993dcfdabafe2a882905c	UR:file:/storage/hpc/group/UMAG_test/WORKING/jakth2/DV-TrioTrain/./triotrain/variant_calling/data/GIAB/reference/GRCh38_no_alt_analysis_set.fasta	SP:human
@SQ	SN:chr3	LN:198295559	M5:76635a41ea913a405ded820447d067b0	UR:file:/storage/hpc/group/UMAG_test/WORKING/jakth2/DV-TrioTrain/./triotrain/variant_calling/data/GIAB/reference/GRCh38_no_alt_analysis_set.fasta	SP:human
@SQ	SN:chr4	LN:190214555	M5:3210fecf1eb92d5489da4346b3fddc6e	UR:file:/storage/hpc/group/UMAG_test/WORKING/jakth2/DV-TrioTrain/./triotrain/variant_calling/data/GIAB/reference/GRCh38_no_alt_analysis_set.fasta	SP:human
@SQ	SN:chr5	LN:181538259	M5:a811b3dc9fe66af729dc0dddf7fa4f13	UR:file:/storage/hpc/group/UMAG_test/WORKING/jakth2/DV-TrioTrain/./triotrain/variant_calling/data/GIAB/reference/GRCh38_no_alt_analysis_set.fasta	SP:human
@SQ	SN:chr6	LN:170805979	M5:5691468a67c7e7a7b5f2a3a683792c29	UR:file:/storage/hpc/group/UMAG_test/WORKING/jakth2/DV-TrioTrain/./triotrain/variant_calling/data/GIAB/reference/GRCh38_no_alt_analysis_set.fasta	SP:human
@SQ	SN:chr7	LN:159345973	M5:cc044cc2256a1141212660fb07b6171e	UR:file:/storage/hpc/group/UMAG_test/WORKING/jakth2/DV-TrioTrain/./triotrain/variant_calling/data/GIAB/reference/GRCh38_no_alt_analysis_set.fasta	SP:human
@SQ	SN:chr8	LN:145138636	M5:c67955b5f7815a9a1edfaa15893d3616	UR:file:/storage/hpc/group/UMAG_test/WORKING/jakth2/DV-TrioTrain/./triotrain/variant_calling/data/GIAB/reference/GRCh38_no_alt_analysis_set.fasta	SP:human
@SQ	SN:chr9	LN:138394717	M5:6c198acf68b5af7b9d676dfdd531b5de	UR:file:/storage/hpc/group/UMAG_test/WORKING/jakth2/DV-TrioTrain/./triotrain/variant_calling/data/GIAB/reference/GRCh38_no_alt_analysis_set.fasta	SP:human
@SQ	SN:chr10	LN:133797422	M5:c0eeee7acfdaf31b770a509bdaa6e51a	UR:file:/storage/hpc/group/UMAG_test/WORKING/jakth2/DV-TrioTrain/./triotrain/variant_calling/data/GIAB/reference/GRCh38_no_alt_analysis_set.fasta	SP:human
@SQ	SN:chr11	LN:135086622	M5:1511375dc2dd1b633af8cf439ae90cec	UR:file:/storage/hpc/group/UMAG_test/WORKING/jakth2/DV-TrioTrain/./triotrain/variant_calling/data/GIAB/reference/GRCh38_no_alt_analysis_set.fasta	SP:human
@SQ	SN:chr12	LN:133275309	M5:96e414eace405d8c27a6d35ba19df56f	UR:file:/storage/hpc/group/UMAG_test/WORKING/jakth2/DV-TrioTrain/./triotrain/variant_calling/data/GIAB/reference/GRCh38_no_alt_analysis_set.fasta	SP:human
@SQ	SN:chr13	LN:114364328	M5:a5437debe2ef9c9ef8f3ea2874ae1d82	UR:file:/storage/hpc/group/UMAG_test/WORKING/jakth2/DV-TrioTrain/./triotrain/variant_calling/data/GIAB/reference/GRCh38_no_alt_analysis_set.fasta	SP:human
@SQ	SN:chr14	LN:107043718	M5:e0f0eecc3bcab6178c62b6211565c807	UR:file:/storage/hpc/group/UMAG_test/WORKING/jakth2/DV-TrioTrain/./triotrain/variant_calling/data/GIAB/reference/GRCh38_no_alt_analysis_set.fasta	SP:human
@SQ	SN:chr15	LN:101991189	M5:f036bd11158407596ca6bf3581454706	UR:file:/storage/hpc/group/UMAG_test/WORKING/jakth2/DV-TrioTrain/./triotrain/variant_calling/data/GIAB/reference/GRCh38_no_alt_analysis_set.fasta	SP:human
@SQ	SN:chr16	LN:90338345	M5:db2d37c8b7d019caaf2dd64ba3a6f33a	UR:file:/storage/hpc/group/UMAG_test/WORKING/jakth2/DV-TrioTrain/./triotrain/variant_calling/data/GIAB/reference/GRCh38_no_alt_analysis_set.fasta	SP:human
@SQ	SN:chr17	LN:83257441	M5:f9a0fb01553adb183568e3eb9d8626db	UR:file:/storage/hpc/group/UMAG_test/WORKING/jakth2/DV-TrioTrain/./triotrain/variant_calling/data/GIAB/reference/GRCh38_no_alt_analysis_set.fasta	SP:human
@SQ	SN:chr18	LN:80373285	M5:11eeaa801f6b0e2e36a1138616b8ee9a	UR:file:/storage/hpc/group/UMAG_test/WORKING/jakth2/DV-TrioTrain/./triotrain/variant_calling/data/GIAB/reference/GRCh38_no_alt_analysis_set.fasta	SP:human
@SQ	SN:chr19	LN:58617616	M5:85f9f4fc152c58cb7913c06d6b98573a	UR:file:/storage/hpc/group/UMAG_test/WORKING/jakth2/DV-TrioTrain/./triotrain/variant_calling/data/GIAB/reference/GRCh38_no_alt_analysis_set.fasta	SP:human
@SQ	SN:chr20	LN:64444167	M5:b18e6c531b0bd70e949a7fc20859cb01	UR:file:/storage/hpc/group/UMAG_test/WORKING/jakth2/DV-TrioTrain/./triotrain/variant_calling/data/GIAB/reference/GRCh38_no_alt_analysis_set.fasta	SP:human
@SQ	SN:chr21	LN:46709983	M5:974dc7aec0b755b19f031418fdedf293	UR:file:/storage/hpc/group/UMAG_test/WORKING/jakth2/DV-TrioTrain/./triotrain/variant_calling/data/GIAB/reference/GRCh38_no_alt_analysis_set.fasta	SP:human
@SQ	SN:chr22	LN:50818468	M5:ac37ec46683600f808cdd41eac1d55cd	UR:file:/storage/hpc/group/UMAG_test/WORKING/jakth2/DV-TrioTrain/./triotrain/variant_calling/data/GIAB/reference/GRCh38_no_alt_analysis_set.fasta	SP:human
@SQ	SN:chrX	LN:156040895	M5:2b3a55ff7f58eb308420c8a9b11cac50	UR:file:/storage/hpc/group/UMAG_test/WORKING/jakth2/DV-TrioTrain/./triotrain/variant_calling/data/GIAB/reference/GRCh38_no_alt_analysis_set.fasta	SP:human
@SQ	SN:chrY	LN:57227415	M5:ce3e31103314a704255f3cd90369ecce	UR:file:/storage/hpc/group/UMAG_test/WORKING/jakth2/DV-TrioTrain/./triotrain/variant_calling/data/GIAB/reference/GRCh38_no_alt_analysis_set.fasta	SP:human
@SQ	SN:chrM	LN:16569	M5:c68f52674c9fb33aef52dcf399755519	UR:file:/storage/hpc/group/UMAG_test/WORKING/jakth2/DV-TrioTrain/./triotrain/variant_calling/data/GIAB/reference/GRCh38_no_alt_analysis_set.fasta	SP:human
@SQ	SN:chr1_KI270706v1_random	LN:175055	M5:62def1a794b3e18192863d187af956e6	UR:file:/storage/hpc/group/UMAG_test/WORKING/jakth2/DV-TrioTrain/./triotrain/variant_calling/data/GIAB/reference/GRCh38_no_alt_analysis_set.fasta	SP:human
@SQ	SN:chr1_KI270707v1_random	LN:32032	M5:78135804eb15220565483b7cdd02f3be	UR:file:/storage/hpc/group/UMAG_test/WORKING/jakth2/DV-TrioTrain/./triotrain/variant_calling/data/GIAB/reference/GRCh38_no_alt_analysis_set.fasta	SP:human
@SQ	SN:chr1_KI270708v1_random	LN:127682	M5:1e95e047b98ed92148dd84d6c037158c	UR:file:/storage/hpc/group/UMAG_test/WORKING/jakth2/DV-TrioTrain/./triotrain/variant_calling/data/GIAB/reference/GRCh38_no_alt_analysis_set.fasta	SP:human
@SQ	SN:chr1_KI270709v1_random	LN:66860	M5:4e2db2933ea96aee8dab54af60ecb37d	UR:file:/storage/hpc/group/UMAG_test/WORKING/jakth2/DV-TrioTrain/./triotrain/variant_calling/data/GIAB/reference/GRCh38_no_alt_analysis_set.fasta	SP:human
@SQ	SN:chr1_KI270710v1_random	LN:40176	M5:9949f776680c6214512ee738ac5da289	UR:file:/storage/hpc/group/UMAG_test/WORKING/jakth2/DV-TrioTrain/./triotrain/variant_calling/data/GIAB/reference/GRCh38_no_alt_analysis_set.fasta	SP:human
@SQ	SN:chr1_KI270711v1_random	LN:42210	M5:af383f98cf4492c1f1c4e750c26cbb40	UR:file:/storage/hpc/group/UMAG_test/WORKING/jakth2/DV-TrioTrain/./triotrain/variant_calling/data/GIAB/reference/GRCh38_no_alt_analysis_set.fasta	SP:human
@SQ	SN:chr1_KI270712v1_random	LN:176043	M5:c38a0fecae6a1838a405406f724d6838	UR:file:/storage/hpc/group/UMAG_test/WORKING/jakth2/DV-TrioTrain/./triotrain/variant_calling/data/GIAB/reference/GRCh38_no_alt_analysis_set.fasta	SP:human
@SQ	SN:chr1_KI270713v1_random	LN:40745	M5:cb78d48cc0adbc58822a1c6fe89e3569	UR:file:/storage/hpc/group/UMAG_test/WORKING/jakth2/DV-TrioTrain/./triotrain/variant_calling/data/GIAB/reference/GRCh38_no_alt_analysis_set.fasta	SP:human
@SQ	SN:chr1_KI270714v1_random	LN:41717	M5:42f7a452b8b769d051ad738ee9f00631	UR:file:/storage/hpc/group/UMAG_test/WORKING/jakth2/DV-TrioTrain/./triotrain/variant_calling/data/GIAB/reference/GRCh38_no_alt_analysis_set.fasta	SP:human
@SQ	SN:chr2_KI270715v1_random	LN:161471	M5:b65a8af1d7bbb7f3c77eea85423452bb	UR:file:/storage/hpc/group/UMAG_test/WORKING/jakth2/DV-TrioTrain/./triotrain/variant_calling/data/GIAB/reference/GRCh38_no_alt_analysis_set.fasta	SP:human
@SQ	SN:chr2_KI270716v1_random	LN:153799	M5:2828e63b8edc5e845bf48e75fbad2926	UR:file:/storage/hpc/group/UMAG_test/WORKING/jakth2/DV-TrioTrain/./triotrain/variant_calling/data/GIAB/reference/GRCh38_no_alt_analysis_set.fasta	SP:human
@SQ	SN:chr3_GL000221v1_random	LN:155397	M5:3238fb74ea87ae857f9c7508d315babb	UR:file:/storage/hpc/group/UMAG_test/WORKING/jakth2/DV-TrioTrain/./triotrain/variant_calling/data/GIAB/reference/GRCh38_no_alt_analysis_set.fasta	SP:human
@SQ	SN:chr4_GL000008v2_random	LN:209709	M5:a999388c587908f80406444cebe80ba3	UR:file:/storage/hpc/group/UMAG_test/WORKING/jakth2/DV-TrioTrain/./triotrain/variant_calling/data/GIAB/reference/GRCh38_no_alt_analysis_set.fasta	SP:human
@SQ	SN:chr5_GL000208v1_random	LN:92689	M5:aa81be49bf3fe63a79bdc6a6f279abf6	UR:file:/storage/hpc/group/UMAG_test/WORKING/jakth2/DV-TrioTrain/./triotrain/variant_calling/data/GIAB/reference/GRCh38_no_alt_analysis_set.fasta	SP:human
@SQ	SN:chr9_KI270717v1_random	LN:40062	M5:796773a1ee67c988b4de887addbed9e7	UR:file:/storage/hpc/group/UMAG_test/WORKING/jakth2/DV-TrioTrain/./triotrain/variant_calling/data/GIAB/reference/GRCh38_no_alt_analysis_set.fasta	SP:human
@SQ	SN:chr9_KI270718v1_random	LN:38054	M5:b0c463c8efa8d64442b48e936368dad5	UR:file:/storage/hpc/group/UMAG_test/WORKING/jakth2/DV-TrioTrain/./triotrain/variant_calling/data/GIAB/reference/GRCh38_no_alt_analysis_set.fasta	SP:human
@SQ	SN:chr9_KI270719v1_random	LN:176845	M5:cd5e932cfc4c74d05bb64e2126873a3a	UR:file:/storage/hpc/group/UMAG_test/WORKING/jakth2/DV-TrioTrain/./triotrain/variant_calling/data/GIAB/reference/GRCh38_no_alt_analysis_set.fasta	SP:human
@SQ	SN:chr9_KI270720v1_random	LN:39050	M5:8c2683400a4aeeb40abff96652b9b127	UR:file:/storage/hpc/group/UMAG_test/WORKING/jakth2/DV-TrioTrain/./triotrain/variant_calling/data/GIAB/reference/GRCh38_no_alt_analysis_set.fasta	SP:human
@SQ	SN:chr11_KI270721v1_random	LN:100316	M5:9654b5d3f36845bb9d19a6dbd15d2f22	UR:file:/storage/hpc/group/UMAG_test/WORKING/jakth2/DV-TrioTrain/./triotrain/variant_calling/data/GIAB/reference/GRCh38_no_alt_analysis_set.fasta	SP:human
@SQ	SN:chr14_GL000009v2_random	LN:201709	M5:862f555045546733591ff7ab15bcecbe	UR:file:/storage/hpc/group/UMAG_test/WORKING/jakth2/DV-TrioTrain/./triotrain/variant_calling/data/GIAB/reference/GRCh38_no_alt_analysis_set.fasta	SP:human
@SQ	SN:chr14_GL000225v1_random	LN:211173	M5:63945c3e6962f28ffd469719a747e73c	UR:file:/storage/hpc/group/UMAG_test/WORKING/jakth2/DV-TrioTrain/./triotrain/variant_calling/data/GIAB/reference/GRCh38_no_alt_analysis_set.fasta	SP:human
@SQ	SN:chr14_KI270722v1_random	LN:194050	M5:51f46c9093929e6edc3b4dfd50d803fc	UR:file:/storage/hpc/group/UMAG_test/WORKING/jakth2/DV-TrioTrain/./triotrain/variant_calling/data/GIAB/reference/GRCh38_no_alt_analysis_set.fasta	SP:human
@SQ	SN:chr14_GL000194v1_random	LN:191469	M5:6ac8f815bf8e845bb3031b73f812c012	UR:file:/storage/hpc/group/UMAG_test/WORKING/jakth2/DV-TrioTrain/./triotrain/variant_calling/data/GIAB/reference/GRCh38_no_alt_analysis_set.fasta	SP:human
@SQ	SN:chr14_KI270723v1_random	LN:38115	M5:74a4b480675592095fb0c577c515b5df	UR:file:/storage/hpc/group/UMAG_test/WORKING/jakth2/DV-TrioTrain/./triotrain/variant_calling/data/GIAB/reference/GRCh38_no_alt_analysis_set.fasta	SP:human
@SQ	SN:chr14_KI270724v1_random	LN:39555	M5:c3fcb15dddf45f91ef7d94e2623ce13b	UR:file:/storage/hpc/group/UMAG_test/WORKING/jakth2/DV-TrioTrain/./triotrain/variant_calling/data/GIAB/reference/GRCh38_no_alt_analysis_set.fasta	SP:human
@SQ	SN:chr14_KI270725v1_random	LN:172810	M5:edc6402e58396b90b8738a5e37bf773d	UR:file:/storage/hpc/group/UMAG_test/WORKING/jakth2/DV-TrioTrain/./triotrain/variant_calling/data/GIAB/reference/GRCh38_no_alt_analysis_set.fasta	SP:human
@SQ	SN:chr14_KI270726v1_random	LN:43739	M5:fbe54a3197e2b469ccb2f4b161cfbe86	UR:file:/storage/hpc/group/UMAG_test/WORKING/jakth2/DV-TrioTrain/./triotrain/variant_calling/data/GIAB/reference/GRCh38_no_alt_analysis_set.fasta	SP:human
@SQ	SN:chr15_KI270727v1_random	LN:448248	M5:84fe18a7bf03f3b7fc76cbac8eb583f1	UR:file:/storage/hpc/group/UMAG_test/WORKING/jakth2/DV-TrioTrain/./triotrain/variant_calling/data/GIAB/reference/GRCh38_no_alt_analysis_set.fasta	SP:human
@SQ	SN:chr16_KI270728v1_random	LN:1872759	M5:369ff74cf36683b3066a2ca929d9c40d	UR:file:/storage/hpc/group/UMAG_test/WORKING/jakth2/DV-TrioTrain/./triotrain/variant_calling/data/GIAB/reference/GRCh38_no_alt_analysis_set.fasta	SP:human
@SQ	SN:chr17_GL000205v2_random	LN:185591	M5:458e71cd53dd1df4083dc7983a6c82c4	UR:file:/storage/hpc/group/UMAG_test/WORKING/jakth2/DV-TrioTrain/./triotrain/variant_calling/data/GIAB/reference/GRCh38_no_alt_analysis_set.fasta	SP:human
@SQ	SN:chr17_KI270729v1_random	LN:280839	M5:2756f6ee4f5780acce31e995443508b6	UR:file:/storage/hpc/group/UMAG_test/WORKING/jakth2/DV-TrioTrain/./triotrain/variant_calling/data/GIAB/reference/GRCh38_no_alt_analysis_set.fasta	SP:human
@SQ	SN:chr17_KI270730v1_random	LN:112551	M5:48f98ede8e28a06d241ab2e946c15e07	UR:file:/storage/hpc/group/UMAG_test/WORKING/jakth2/DV-TrioTrain/./triotrain/variant_calling/data/GIAB/reference/GRCh38_no_alt_analysis_set.fasta	SP:human
@SQ	SN:chr22_KI270731v1_random	LN:150754	M5:8176d9a20401e8d9f01b7ca8b51d9c08	UR:file:/storage/hpc/group/UMAG_test/WORKING/jakth2/DV-TrioTrain/./triotrain/variant_calling/data/GIAB/reference/GRCh38_no_alt_analysis_set.fasta	SP:human
@SQ	SN:chr22_KI270732v1_random	LN:41543	M5:d837bab5e416450df6e1038ae6cd0817	UR:file:/storage/hpc/group/UMAG_test/WORKING/jakth2/DV-TrioTrain/./triotrain/variant_calling/data/GIAB/reference/GRCh38_no_alt_analysis_set.fasta	SP:human
@SQ	SN:chr22_KI270733v1_random	LN:179772	M5:f1fa05d48bb0c1f87237a28b66f0be0b	UR:file:/storage/hpc/group/UMAG_test/WORKING/jakth2/DV-TrioTrain/./triotrain/variant_calling/data/GIAB/reference/GRCh38_no_alt_analysis_set.fasta	SP:human
@SQ	SN:chr22_KI270734v1_random	LN:165050	M5:1d17410ae2569c758e6dd51616412d32	UR:file:/storage/hpc/group/UMAG_test/WORKING/jakth2/DV-TrioTrain/./triotrain/variant_calling/data/GIAB/reference/GRCh38_no_alt_analysis_set.fasta	SP:human
@SQ	SN:chr22_KI270735v1_random	LN:42811	M5:eb6b07b73dd9a47252098ed3d9fb78b8	UR:file:/storage/hpc/group/UMAG_test/WORKING/jakth2/DV-TrioTrain/./triotrain/variant_calling/data/GIAB/reference/GRCh38_no_alt_analysis_set.fasta	SP:human
@SQ	SN:chr22_KI270736v1_random	LN:181920	M5:2ff189f33cfa52f321accddf648c5616	UR:file:/storage/hpc/group/UMAG_test/WORKING/jakth2/DV-TrioTrain/./triotrain/variant_calling/data/GIAB/reference/GRCh38_no_alt_analysis_set.fasta	SP:human
@SQ	SN:chr22_KI270737v1_random	LN:103838	M5:2ea8bc113a8193d1d700b584b2c5f42a	UR:file:/storage/hpc/group/UMAG_test/WORKING/jakth2/DV-TrioTrain/./triotrain/variant_calling/data/GIAB/reference/GRCh38_no_alt_analysis_set.fasta	SP:human
@SQ	SN:chr22_KI270738v1_random	LN:99375	M5:854ec525c7b6a79e7268f515b6a9877c	UR:file:/storage/hpc/group/UMAG_test/WORKING/jakth2/DV-TrioTrain/./triotrain/variant_calling/data/GIAB/reference/GRCh38_no_alt_analysis_set.fasta	SP:human
@SQ	SN:chr22_KI270739v1_random	LN:73985	M5:760fbd73515fedcc9f37737c4a722d6a	UR:file:/storage/hpc/group/UMAG_test/WORKING/jakth2/DV-TrioTrain/./triotrain/variant_calling/data/GIAB/reference/GRCh38_no_alt_analysis_set.fasta	SP:human
@SQ	SN:chrY_KI270740v1_random	LN:37240	M5:69e42252aead509bf56f1ea6fda91405	UR:file:/storage/hpc/group/UMAG_test/WORKING/jakth2/DV-TrioTrain/./triotrain/variant_calling/data/GIAB/reference/GRCh38_no_alt_analysis_set.fasta	SP:human
@SQ	SN:chrUn_KI270302v1	LN:2274	M5:ee6dff38036f7d03478c70717643196e	UR:file:/storage/hpc/group/UMAG_test/WORKING/jakth2/DV-TrioTrain/./triotrain/variant_calling/data/GIAB/reference/GRCh38_no_alt_analysis_set.fasta	SP:human
@SQ	SN:chrUn_KI270304v1	LN:2165	M5:9423c1b46a48aa6331a77ab5c702ac9d	UR:file:/storage/hpc/group/UMAG_test/WORKING/jakth2/DV-TrioTrain/./triotrain/variant_calling/data/GIAB/reference/GRCh38_no_alt_analysis_set.fasta	SP:human
@SQ	SN:chrUn_KI270303v1	LN:1942	M5:2cb746c78e0faa11e628603a4bc9bd58	UR:file:/storage/hpc/group/UMAG_test/WORKING/jakth2/DV-TrioTrain/./triotrain/variant_calling/data/GIAB/reference/GRCh38_no_alt_analysis_set.fasta	SP:human
@SQ	SN:chrUn_KI270305v1	LN:1472	M5:f9acea3395b6992cf3418b6689b98cf9	UR:file:/storage/hpc/group/UMAG_test/WORKING/jakth2/DV-TrioTrain/./triotrain/variant_calling/data/GIAB/reference/GRCh38_no_alt_analysis_set.fasta	SP:human
@SQ	SN:chrUn_KI270322v1	LN:21476	M5:7d459255d1c54369e3b64e719061a5a5	UR:file:/storage/hpc/group/UMAG_test/WORKING/jakth2/DV-TrioTrain/./triotrain/variant_calling/data/GIAB/reference/GRCh38_no_alt_analysis_set.fasta	SP:human
@SQ	SN:chrUn_KI270320v1	LN:4416	M5:d898b9c5a0118e76481bf5695272959e	UR:file:/storage/hpc/group/UMAG_test/WORKING/jakth2/DV-TrioTrain/./triotrain/variant_calling/data/GIAB/reference/GRCh38_no_alt_analysis_set.fasta	SP:human
@SQ	SN:chrUn_KI270310v1	LN:1201	M5:af6cb123af7007793bac06485a2a20e9	UR:file:/storage/hpc/group/UMAG_test/WORKING/jakth2/DV-TrioTrain/./triotrain/variant_calling/data/GIAB/reference/GRCh38_no_alt_analysis_set.fasta	SP:human
@SQ	SN:chrUn_KI270316v1	LN:1444	M5:6adde7a9fe7bd6918f12d0f0924aa8ba	UR:file:/storage/hpc/group/UMAG_test/WORKING/jakth2/DV-TrioTrain/./triotrain/variant_calling/data/GIAB/reference/GRCh38_no_alt_analysis_set.fasta	SP:human
@SQ	SN:chrUn_KI270315v1	LN:2276	M5:ecc43e822dc011fae1fcfd9981c46e9c	UR:file:/storage/hpc/group/UMAG_test/WORKING/jakth2/DV-TrioTrain/./triotrain/variant_calling/data/GIAB/reference/GRCh38_no_alt_analysis_set.fasta	SP:human
@SQ	SN:chrUn_KI270312v1	LN:998	M5:26499f2fe4c65621fd8f4ecafbad31d7	UR:file:/storage/hpc/group/UMAG_test/WORKING/jakth2/DV-TrioTrain/./triotrain/variant_calling/data/GIAB/reference/GRCh38_no_alt_analysis_set.fasta	SP:human
@SQ	SN:chrUn_KI270311v1	LN:12399	M5:59594f9012d8ce21ed5d1119c051a2ba	UR:file:/storage/hpc/group/UMAG_test/WORKING/jakth2/DV-TrioTrain/./triotrain/variant_calling/data/GIAB/reference/GRCh38_no_alt_analysis_set.fasta	SP:human
@SQ	SN:chrUn_KI270317v1	LN:37690	M5:cd4b1fda800f6ec9ea8001994dbf6499	UR:file:/storage/hpc/group/UMAG_test/WORKING/jakth2/DV-TrioTrain/./triotrain/variant_calling/data/GIAB/reference/GRCh38_no_alt_analysis_set.fasta	SP:human
@SQ	SN:chrUn_KI270412v1	LN:1179	M5:7bb9612f733fb7f098be79499d46350c	UR:file:/storage/hpc/group/UMAG_test/WORKING/jakth2/DV-TrioTrain/./triotrain/variant_calling/data/GIAB/reference/GRCh38_no_alt_analysis_set.fasta	SP:human
@SQ	SN:chrUn_KI270411v1	LN:2646	M5:fc240322d91d43c04f349cc58fda3eca	UR:file:/storage/hpc/group/UMAG_test/WORKING/jakth2/DV-TrioTrain/./triotrain/variant_calling/data/GIAB/reference/GRCh38_no_alt_analysis_set.fasta	SP:human
@SQ	SN:chrUn_KI270414v1	LN:2489	M5:753e02ef3b1c590e0e3376ad2ebb5836	UR:file:/storage/hpc/group/UMAG_test/WORKING/jakth2/DV-TrioTrain/./triotrain/variant_calling/data/GIAB/reference/GRCh38_no_alt_analysis_set.fasta	SP:human
@SQ	SN:chrUn_KI270419v1	LN:1029	M5:58455e7a788f0dc82034d1fb109f6f5c	UR:file:/storage/hpc/group/UMAG_test/WORKING/jakth2/DV-TrioTrain/./triotrain/variant_calling/data/GIAB/reference/GRCh38_no_alt_analysis_set.fasta	SP:human
@SQ	SN:chrUn_KI270418v1	LN:2145	M5:1537ec12b9c58d137a2d4cb9db896bbc	UR:file:/storage/hpc/group/UMAG_test/WORKING/jakth2/DV-TrioTrain/./triotrain/variant_calling/data/GIAB/reference/GRCh38_no_alt_analysis_set.fasta	SP:human
@SQ	SN:chrUn_KI270420v1	LN:2321	M5:bac954a897539c91982a7e3985a49910	UR:file:/storage/hpc/group/UMAG_test/WORKING/jakth2/DV-TrioTrain/./triotrain/variant_calling/data/GIAB/reference/GRCh38_no_alt_analysis_set.fasta	SP:human
@SQ	SN:chrUn_KI270424v1	LN:2140	M5:747c8f94f34d5de4ad289bc604708210	UR:file:/storage/hpc/group/UMAG_test/WORKING/jakth2/DV-TrioTrain/./triotrain/variant_calling/data/GIAB/reference/GRCh38_no_alt_analysis_set.fasta	SP:human
@SQ	SN:chrUn_KI270417v1	LN:2043	M5:cd26758fda713f9c96e51d541f50c2d0	UR:file:/storage/hpc/group/UMAG_test/WORKING/jakth2/DV-TrioTrain/./triotrain/variant_calling/data/GIAB/reference/GRCh38_no_alt_analysis_set.fasta	SP:human
@SQ	SN:chrUn_KI270422v1	LN:1445	M5:3fce80eb4c0554376b591699031feb56	UR:file:/storage/hpc/group/UMAG_test/WORKING/jakth2/DV-TrioTrain/./triotrain/variant_calling/data/GIAB/reference/GRCh38_no_alt_analysis_set.fasta	SP:human
@SQ	SN:chrUn_KI270423v1	LN:981	M5:bdf5a85c001731dccfb150db2bfe58ac	UR:file:/storage/hpc/group/UMAG_test/WORKING/jakth2/DV-TrioTrain/./triotrain/variant_calling/data/GIAB/reference/GRCh38_no_alt_analysis_set.fasta	SP:human
@SQ	SN:chrUn_KI270425v1	LN:1884	M5:665a46879bbb48294b0cfa87b61e71f6	UR:file:/storage/hpc/group/UMAG_test/WORKING/jakth2/DV-TrioTrain/./triotrain/variant_calling/data/GIAB/reference/GRCh38_no_alt_analysis_set.fasta	SP:human
@SQ	SN:chrUn_KI270429v1	LN:1361	M5:ee8962dbef9396884f649e566b78bf06	UR:file:/storage/hpc/group/UMAG_test/WORKING/jakth2/DV-TrioTrain/./triotrain/variant_calling/data/GIAB/reference/GRCh38_no_alt_analysis_set.fasta	SP:human
@SQ	SN:chrUn_KI270442v1	LN:392061	M5:796289c4cda40e358991f9e672490015	UR:file:/storage/hpc/group/UMAG_test/WORKING/jakth2/DV-TrioTrain/./triotrain/variant_calling/data/GIAB/reference/GRCh38_no_alt_analysis_set.fasta	SP:human
@SQ	SN:chrUn_KI270466v1	LN:1233	M5:530b7033716a5d72dd544213c513fd12	UR:file:/storage/hpc/group/UMAG_test/WORKING/jakth2/DV-TrioTrain/./triotrain/variant_calling/data/GIAB/reference/GRCh38_no_alt_analysis_set.fasta	SP:human
@SQ	SN:chrUn_KI270465v1	LN:1774	M5:bb1b2323414425c46531b3c3d22ae00d	UR:file:/storage/hpc/group/UMAG_test/WORKING/jakth2/DV-TrioTrain/./triotrain/variant_calling/data/GIAB/reference/GRCh38_no_alt_analysis_set.fasta	SP:human
@SQ	SN:chrUn_KI270467v1	LN:3920	M5:db34e0dc109a4afd499b5ec6aaae9754	UR:file:/storage/hpc/group/UMAG_test/WORKING/jakth2/DV-TrioTrain/./triotrain/variant_calling/data/GIAB/reference/GRCh38_no_alt_analysis_set.fasta	SP:human
@SQ	SN:chrUn_KI270435v1	LN:92983	M5:1655c75415b9c29e143a815f44286d05	UR:file:/storage/hpc/group/UMAG_test/WORKING/jakth2/DV-TrioTrain/./triotrain/variant_calling/data/GIAB/reference/GRCh38_no_alt_analysis_set.fasta	SP:human
@SQ	SN:chrUn_KI270438v1	LN:112505	M5:e765271939b854dd6826aa764e930c87	UR:file:/storage/hpc/group/UMAG_test/WORKING/jakth2/DV-TrioTrain/./triotrain/variant_calling/data/GIAB/reference/GRCh38_no_alt_analysis_set.fasta	SP:human
@SQ	SN:chrUn_KI270468v1	LN:4055	M5:0a603090f06108ed7aff75df0767b822	UR:file:/storage/hpc/group/UMAG_test/WORKING/jakth2/DV-TrioTrain/./triotrain/variant_calling/data/GIAB/reference/GRCh38_no_alt_analysis_set.fasta	SP:human
@SQ	SN:chrUn_KI270510v1	LN:2415	M5:cd7348b3b5d9d0dfef6aed2af75ce920	UR:file:/storage/hpc/group/UMAG_test/WORKING/jakth2/DV-TrioTrain/./triotrain/variant_calling/data/GIAB/reference/GRCh38_no_alt_analysis_set.fasta	SP:human
@SQ	SN:chrUn_KI270509v1	LN:2318	M5:1cdeb8c823d839e1d1735b5bc9a14856	UR:file:/storage/hpc/group/UMAG_test/WORKING/jakth2/DV-TrioTrain/./triotrain/variant_calling/data/GIAB/reference/GRCh38_no_alt_analysis_set.fasta	SP:human
@SQ	SN:chrUn_KI270518v1	LN:2186	M5:3fd898b62ca859f50fb8b83e7706352b	UR:file:/storage/hpc/group/UMAG_test/WORKING/jakth2/DV-TrioTrain/./triotrain/variant_calling/data/GIAB/reference/GRCh38_no_alt_analysis_set.fasta	SP:human
@SQ	SN:chrUn_KI270508v1	LN:1951	M5:7d42a358d472b9cbdfdf30c8742473d0	UR:file:/storage/hpc/group/UMAG_test/WORKING/jakth2/DV-TrioTrain/./triotrain/variant_calling/data/GIAB/reference/GRCh38_no_alt_analysis_set.fasta	SP:human
@SQ	SN:chrUn_KI270516v1	LN:1300	M5:1cbaaafbbf016906a5bf5886f5a0ecb7	UR:file:/storage/hpc/group/UMAG_test/WORKING/jakth2/DV-TrioTrain/./triotrain/variant_calling/data/GIAB/reference/GRCh38_no_alt_analysis_set.fasta	SP:human
@SQ	SN:chrUn_KI270512v1	LN:22689	M5:ba1021c82d1230af856f59079e2f71b4	UR:file:/storage/hpc/group/UMAG_test/WORKING/jakth2/DV-TrioTrain/./triotrain/variant_calling/data/GIAB/reference/GRCh38_no_alt_analysis_set.fasta	SP:human
@SQ	SN:chrUn_KI270519v1	LN:138126	M5:8d754e9c9afd904fba0a2cd577fcc9a1	UR:file:/storage/hpc/group/UMAG_test/WORKING/jakth2/DV-TrioTrain/./triotrain/variant_calling/data/GIAB/reference/GRCh38_no_alt_analysis_set.fasta	SP:human
@SQ	SN:chrUn_KI270522v1	LN:5674	M5:070b4678e22501029c2e3297115216bc	UR:file:/storage/hpc/group/UMAG_test/WORKING/jakth2/DV-TrioTrain/./triotrain/variant_calling/data/GIAB/reference/GRCh38_no_alt_analysis_set.fasta	SP:human
@SQ	SN:chrUn_KI270511v1	LN:8127	M5:907ca34a4a2a6673632ebaf513a4c1a4	UR:file:/storage/hpc/group/UMAG_test/WORKING/jakth2/DV-TrioTrain/./triotrain/variant_calling/data/GIAB/reference/GRCh38_no_alt_analysis_set.fasta	SP:human
@SQ	SN:chrUn_KI270515v1	LN:6361	M5:dd7527ee8e0bdb0a43ca0b2a5456c8c3	UR:file:/storage/hpc/group/UMAG_test/WORKING/jakth2/DV-TrioTrain/./triotrain/variant_calling/data/GIAB/reference/GRCh38_no_alt_analysis_set.fasta	SP:human
@SQ	SN:chrUn_KI270507v1	LN:5353	M5:311894d0a815eb07c5cac49da851cb4a	UR:file:/storage/hpc/group/UMAG_test/WORKING/jakth2/DV-TrioTrain/./triotrain/variant_calling/data/GIAB/reference/GRCh38_no_alt_analysis_set.fasta	SP:human
@SQ	SN:chrUn_KI270517v1	LN:3253	M5:913440c38d95c618617ca69bb9296170	UR:file:/storage/hpc/group/UMAG_test/WORKING/jakth2/DV-TrioTrain/./triotrain/variant_calling/data/GIAB/reference/GRCh38_no_alt_analysis_set.fasta	SP:human
@SQ	SN:chrUn_KI270529v1	LN:1899	M5:4caf890f2586daab8e4b2e2db904f05f	UR:file:/storage/hpc/group/UMAG_test/WORKING/jakth2/DV-TrioTrain/./triotrain/variant_calling/data/GIAB/reference/GRCh38_no_alt_analysis_set.fasta	SP:human
@SQ	SN:chrUn_KI270528v1	LN:2983	M5:d75c9235f0b8c449fc4352997c56b086	UR:file:/storage/hpc/group/UMAG_test/WORKING/jakth2/DV-TrioTrain/./triotrain/variant_calling/data/GIAB/reference/GRCh38_no_alt_analysis_set.fasta	SP:human
@SQ	SN:chrUn_KI270530v1	LN:2168	M5:04549369e1197c626669a10164613635	UR:file:/storage/hpc/group/UMAG_test/WORKING/jakth2/DV-TrioTrain/./triotrain/variant_calling/data/GIAB/reference/GRCh38_no_alt_analysis_set.fasta	SP:human
@SQ	SN:chrUn_KI270539v1	LN:993	M5:19e3a982e67eafef39c5a3e4163f1e17	UR:file:/storage/hpc/group/UMAG_test/WORKING/jakth2/DV-TrioTrain/./triotrain/variant_calling/data/GIAB/reference/GRCh38_no_alt_analysis_set.fasta	SP:human
@SQ	SN:chrUn_KI270538v1	LN:91309	M5:d60b72221cc7af871f2c757577e4c92a	UR:file:/storage/hpc/group/UMAG_test/WORKING/jakth2/DV-TrioTrain/./triotrain/variant_calling/data/GIAB/reference/GRCh38_no_alt_analysis_set.fasta	SP:human
@SQ	SN:chrUn_KI270544v1	LN:1202	M5:e62a14b14467cdf48b5a236c66918f0f	UR:file:/storage/hpc/group/UMAG_test/WORKING/jakth2/DV-TrioTrain/./triotrain/variant_calling/data/GIAB/reference/GRCh38_no_alt_analysis_set.fasta	SP:human
@SQ	SN:chrUn_KI270548v1	LN:1599	M5:866b0db8e9cf66208c2c064bd09ce0a2	UR:file:/storage/hpc/group/UMAG_test/WORKING/jakth2/DV-TrioTrain/./triotrain/variant_calling/data/GIAB/reference/GRCh38_no_alt_analysis_set.fasta	SP:human
@SQ	SN:chrUn_KI270583v1	LN:1400	M5:b127e2e6dbe358ff192b271b8c6ee690	UR:file:/storage/hpc/group/UMAG_test/WORKING/jakth2/DV-TrioTrain/./triotrain/variant_calling/data/GIAB/reference/GRCh38_no_alt_analysis_set.fasta	SP:human
@SQ	SN:chrUn_KI270587v1	LN:2969	M5:36be47659719f47b95caa51744aa8f70	UR:file:/storage/hpc/group/UMAG_test/WORKING/jakth2/DV-TrioTrain/./triotrain/variant_calling/data/GIAB/reference/GRCh38_no_alt_analysis_set.fasta	SP:human
@SQ	SN:chrUn_KI270580v1	LN:1553	M5:1df30dae0f605811d927dcea58e729fc	UR:file:/storage/hpc/group/UMAG_test/WORKING/jakth2/DV-TrioTrain/./triotrain/variant_calling/data/GIAB/reference/GRCh38_no_alt_analysis_set.fasta	SP:human
@SQ	SN:chrUn_KI270581v1	LN:7046	M5:9f26945f9f9b3f865c9ebe953cbbc1a9	UR:file:/storage/hpc/group/UMAG_test/WORKING/jakth2/DV-TrioTrain/./triotrain/variant_calling/data/GIAB/reference/GRCh38_no_alt_analysis_set.fasta	SP:human
@SQ	SN:chrUn_KI270579v1	LN:31033	M5:fe62fb1964002717cc1b034630e89b1f	UR:file:/storage/hpc/group/UMAG_test/WORKING/jakth2/DV-TrioTrain/./triotrain/variant_calling/data/GIAB/reference/GRCh38_no_alt_analysis_set.fasta	SP:human
@SQ	SN:chrUn_KI270589v1	LN:44474	M5:211c215414693fe0a2399cf82e707e03	UR:file:/storage/hpc/group/UMAG_test/WORKING/jakth2/DV-TrioTrain/./triotrain/variant_calling/data/GIAB/reference/GRCh38_no_alt_analysis_set.fasta	SP:human
@SQ	SN:chrUn_KI270590v1	LN:4685	M5:e8a57f147561b361091791b9010cd28b	UR:file:/storage/hpc/group/UMAG_test/WORKING/jakth2/DV-TrioTrain/./triotrain/variant_calling/data/GIAB/reference/GRCh38_no_alt_analysis_set.fasta	SP:human
@SQ	SN:chrUn_KI270584v1	LN:4513	M5:d93636c9d54abd013cfc0d4c01334032	UR:file:/storage/hpc/group/UMAG_test/WORKING/jakth2/DV-TrioTrain/./triotrain/variant_calling/data/GIAB/reference/GRCh38_no_alt_analysis_set.fasta	SP:human
@SQ	SN:chrUn_KI270582v1	LN:6504	M5:6fd9804a7478d2e28160fe9f017689cb	UR:file:/storage/hpc/group/UMAG_test/WORKING/jakth2/DV-TrioTrain/./triotrain/variant_calling/data/GIAB/reference/GRCh38_no_alt_analysis_set.fasta	SP:human
@SQ	SN:chrUn_KI270588v1	LN:6158	M5:37ffa850e69b342a8f8979bd3ffc77d4	UR:file:/storage/hpc/group/UMAG_test/WORKING/jakth2/DV-TrioTrain/./triotrain/variant_calling/data/GIAB/reference/GRCh38_no_alt_analysis_set.fasta	SP:human
@SQ	SN:chrUn_KI270593v1	LN:3041	M5:f4a5bfa203e9e81acb640b18fb11e78e	UR:file:/storage/hpc/group/UMAG_test/WORKING/jakth2/DV-TrioTrain/./triotrain/variant_calling/data/GIAB/reference/GRCh38_no_alt_analysis_set.fasta	SP:human
@SQ	SN:chrUn_KI270591v1	LN:5796	M5:d6af509d69835c9ac25a30086e5a4051	UR:file:/storage/hpc/group/UMAG_test/WORKING/jakth2/DV-TrioTrain/./triotrain/variant_calling/data/GIAB/reference/GRCh38_no_alt_analysis_set.fasta	SP:human
@SQ	SN:chrUn_KI270330v1	LN:1652	M5:c2c590706a339007b00c59e0b8937e78	UR:file:/storage/hpc/group/UMAG_test/WORKING/jakth2/DV-TrioTrain/./triotrain/variant_calling/data/GIAB/reference/GRCh38_no_alt_analysis_set.fasta	SP:human
@SQ	SN:chrUn_KI270329v1	LN:1040	M5:f023f927ae84c5cc48dc4dce11ba90f2	UR:file:/storage/hpc/group/UMAG_test/WORKING/jakth2/DV-TrioTrain/./triotrain/variant_calling/data/GIAB/reference/GRCh38_no_alt_analysis_set.fasta	SP:human
@SQ	SN:chrUn_KI270334v1	LN:1368	M5:53afe12d1371f250a3d1de655345d374	UR:file:/storage/hpc/group/UMAG_test/WORKING/jakth2/DV-TrioTrain/./triotrain/variant_calling/data/GIAB/reference/GRCh38_no_alt_analysis_set.fasta	SP:human
@SQ	SN:chrUn_KI270333v1	LN:2699	M5:57baf650c47bba9b3a8b7c6d0fb55ad6	UR:file:/storage/hpc/group/UMAG_test/WORKING/jakth2/DV-TrioTrain/./triotrain/variant_calling/data/GIAB/reference/GRCh38_no_alt_analysis_set.fasta	SP:human
@SQ	SN:chrUn_KI270335v1	LN:1048	M5:eb27188639503b524d2659a23b8262ea	UR:file:/storage/hpc/group/UMAG_test/WORKING/jakth2/DV-TrioTrain/./triotrain/variant_calling/data/GIAB/reference/GRCh38_no_alt_analysis_set.fasta	SP:human
@SQ	SN:chrUn_KI270338v1	LN:1428	M5:301ef75a6b2996d745eb3464bd352b57	UR:file:/storage/hpc/group/UMAG_test/WORKING/jakth2/DV-TrioTrain/./triotrain/variant_calling/data/GIAB/reference/GRCh38_no_alt_analysis_set.fasta	SP:human
@SQ	SN:chrUn_KI270340v1	LN:1428	M5:56b462bac20d385cdfcde0155fe4c3a1	UR:file:/storage/hpc/group/UMAG_test/WORKING/jakth2/DV-TrioTrain/./triotrain/variant_calling/data/GIAB/reference/GRCh38_no_alt_analysis_set.fasta	SP:human
@SQ	SN:chrUn_KI270336v1	LN:1026	M5:69ad2d85d870c8b0269434581e86e30e	UR:file:/storage/hpc/group/UMAG_test/WORKING/jakth2/DV-TrioTrain/./triotrain/variant_calling/data/GIAB/reference/GRCh38_no_alt_analysis_set.fasta	SP:human
@SQ	SN:chrUn_KI270337v1	LN:1121	M5:16fc8d71a2662a6cfec7bdeec3d810c6	UR:file:/storage/hpc/group/UMAG_test/WORKING/jakth2/DV-TrioTrain/./triotrain/variant_calling/data/GIAB/reference/GRCh38_no_alt_analysis_set.fasta	SP:human
@SQ	SN:chrUn_KI270363v1	LN:1803	M5:6edd17a912f391022edbc192d49f2489	UR:file:/storage/hpc/group/UMAG_test/WORKING/jakth2/DV-TrioTrain/./triotrain/variant_calling/data/GIAB/reference/GRCh38_no_alt_analysis_set.fasta	SP:human
@SQ	SN:chrUn_KI270364v1	LN:2855	M5:6ff66a8e589ca27d93b5bac0e5b13a87	UR:file:/storage/hpc/group/UMAG_test/WORKING/jakth2/DV-TrioTrain/./triotrain/variant_calling/data/GIAB/reference/GRCh38_no_alt_analysis_set.fasta	SP:human
@SQ	SN:chrUn_KI270362v1	LN:3530	M5:bc82401ffd9a5ae711fa0ea34da8d2f0	UR:file:/storage/hpc/group/UMAG_test/WORKING/jakth2/DV-TrioTrain/./triotrain/variant_calling/data/GIAB/reference/GRCh38_no_alt_analysis_set.fasta	SP:human
@SQ	SN:chrUn_KI270366v1	LN:8320	M5:44a0b65b7ba6bcff37eca202e7d966ea	UR:file:/storage/hpc/group/UMAG_test/WORKING/jakth2/DV-TrioTrain/./triotrain/variant_calling/data/GIAB/reference/GRCh38_no_alt_analysis_set.fasta	SP:human
@SQ	SN:chrUn_KI270378v1	LN:1048	M5:fc13bda7dbd914c92fb7e49489d1350f	UR:file:/storage/hpc/group/UMAG_test/WORKING/jakth2/DV-TrioTrain/./triotrain/variant_calling/data/GIAB/reference/GRCh38_no_alt_analysis_set.fasta	SP:human
@SQ	SN:chrUn_KI270379v1	LN:1045	M5:3218bef25946cd95de585dfc7750f63b	UR:file:/storage/hpc/group/UMAG_test/WORKING/jakth2/DV-TrioTrain/./triotrain/variant_calling/data/GIAB/reference/GRCh38_no_alt_analysis_set.fasta	SP:human
@SQ	SN:chrUn_KI270389v1	LN:1298	M5:2c9b08c57c27e714d4d5259fd91b6983	UR:file:/storage/hpc/group/UMAG_test/WORKING/jakth2/DV-TrioTrain/./triotrain/variant_calling/data/GIAB/reference/GRCh38_no_alt_analysis_set.fasta	SP:human
@SQ	SN:chrUn_KI270390v1	LN:2387	M5:7a64d89ea14990c16d20f4d6e7283e10	UR:file:/storage/hpc/group/UMAG_test/WORKING/jakth2/DV-TrioTrain/./triotrain/variant_calling/data/GIAB/reference/GRCh38_no_alt_analysis_set.fasta	SP:human
@SQ	SN:chrUn_KI270387v1	LN:1537	M5:22a12462264340c25e912b8485cdfa91	UR:file:/storage/hpc/group/UMAG_test/WORKING/jakth2/DV-TrioTrain/./triotrain/variant_calling/data/GIAB/reference/GRCh38_no_alt_analysis_set.fasta	SP:human
@SQ	SN:chrUn_KI270395v1	LN:1143	M5:7c03ca4756c1620f318fb189214388d8	UR:file:/storage/hpc/group/UMAG_test/WORKING/jakth2/DV-TrioTrain/./triotrain/variant_calling/data/GIAB/reference/GRCh38_no_alt_analysis_set.fasta	SP:human
@SQ	SN:chrUn_KI270396v1	LN:1880	M5:9069bed3c2efe7cc87227d619ad5816f	UR:file:/storage/hpc/group/UMAG_test/WORKING/jakth2/DV-TrioTrain/./triotrain/variant_calling/data/GIAB/reference/GRCh38_no_alt_analysis_set.fasta	SP:human
@SQ	SN:chrUn_KI270388v1	LN:1216	M5:76f9f3315fa4b831e93c36cd88196480	UR:file:/storage/hpc/group/UMAG_test/WORKING/jakth2/DV-TrioTrain/./triotrain/variant_calling/data/GIAB/reference/GRCh38_no_alt_analysis_set.fasta	SP:human
@SQ	SN:chrUn_KI270394v1	LN:970	M5:d5171e863a3d8f832f0559235987b1e5	UR:file:/storage/hpc/group/UMAG_test/WORKING/jakth2/DV-TrioTrain/./triotrain/variant_calling/data/GIAB/reference/GRCh38_no_alt_analysis_set.fasta	SP:human
@SQ	SN:chrUn_KI270386v1	LN:1788	M5:b9b1baaa7abf206f6b70cf31654172db	UR:file:/storage/hpc/group/UMAG_test/WORKING/jakth2/DV-TrioTrain/./triotrain/variant_calling/data/GIAB/reference/GRCh38_no_alt_analysis_set.fasta	SP:human
@SQ	SN:chrUn_KI270391v1	LN:1484	M5:1fa5cf03b3eac0f1b4a64948fd09de53	UR:file:/storage/hpc/group/UMAG_test/WORKING/jakth2/DV-TrioTrain/./triotrain/variant_calling/data/GIAB/reference/GRCh38_no_alt_analysis_set.fasta	SP:human
@SQ	SN:chrUn_KI270383v1	LN:1750	M5:694d75683e4a9554bcc1291edbcaee43	UR:file:/storage/hpc/group/UMAG_test/WORKING/jakth2/DV-TrioTrain/./triotrain/variant_calling/data/GIAB/reference/GRCh38_no_alt_analysis_set.fasta	SP:human
@SQ	SN:chrUn_KI270393v1	LN:1308	M5:3724e1d70677d6b5c4bcf17fd40da111	UR:file:/storage/hpc/group/UMAG_test/WORKING/jakth2/DV-TrioTrain/./triotrain/variant_calling/data/GIAB/reference/GRCh38_no_alt_analysis_set.fasta	SP:human
@SQ	SN:chrUn_KI270384v1	LN:1658	M5:b06e44ea15d0a57618d6ca7d2e6ac5d2	UR:file:/storage/hpc/group/UMAG_test/WORKING/jakth2/DV-TrioTrain/./triotrain/variant_calling/data/GIAB/reference/GRCh38_no_alt_analysis_set.fasta	SP:human
@SQ	SN:chrUn_KI270392v1	LN:971	M5:59b3ca8de65fb171683f8a06d3b4bf0d	UR:file:/storage/hpc/group/UMAG_test/WORKING/jakth2/DV-TrioTrain/./triotrain/variant_calling/data/GIAB/reference/GRCh38_no_alt_analysis_set.fasta	SP:human
@SQ	SN:chrUn_KI270381v1	LN:1930	M5:2a9297cfd3b3807195ab9ad07e775d99	UR:file:/storage/hpc/group/UMAG_test/WORKING/jakth2/DV-TrioTrain/./triotrain/variant_calling/data/GIAB/reference/GRCh38_no_alt_analysis_set.fasta	SP:human
@SQ	SN:chrUn_KI270385v1	LN:990	M5:112a8b1df94ef0498a0bfe2d2ea5cc23	UR:file:/storage/hpc/group/UMAG_test/WORKING/jakth2/DV-TrioTrain/./triotrain/variant_calling/data/GIAB/reference/GRCh38_no_alt_analysis_set.fasta	SP:human
@SQ	SN:chrUn_KI270382v1	LN:4215	M5:e7085cdcee6ad62f359744e13d3209fc	UR:file:/storage/hpc/group/UMAG_test/WORKING/jakth2/DV-TrioTrain/./triotrain/variant_calling/data/GIAB/reference/GRCh38_no_alt_analysis_set.fasta	SP:human
@SQ	SN:chrUn_KI270376v1	LN:1136	M5:59e8fc80b78d62325082334b43dffdba	UR:file:/storage/hpc/group/UMAG_test/WORKING/jakth2/DV-TrioTrain/./triotrain/variant_calling/data/GIAB/reference/GRCh38_no_alt_analysis_set.fasta	SP:human
@SQ	SN:chrUn_KI270374v1	LN:2656	M5:dbc92c9a92e558946e58b4909ec95dd5	UR:file:/storage/hpc/group/UMAG_test/WORKING/jakth2/DV-TrioTrain/./triotrain/variant_calling/data/GIAB/reference/GRCh38_no_alt_analysis_set.fasta	SP:human
@SQ	SN:chrUn_KI270372v1	LN:1650	M5:53a9d5e8fd28bce5da5efcfd9114dbf2	UR:file:/storage/hpc/group/UMAG_test/WORKING/jakth2/DV-TrioTrain/./triotrain/variant_calling/data/GIAB/reference/GRCh38_no_alt_analysis_set.fasta	SP:human
@SQ	SN:chrUn_KI270373v1	LN:1451	M5:b174fe53be245a840cd6324e39b88ced	UR:file:/storage/hpc/group/UMAG_test/WORKING/jakth2/DV-TrioTrain/./triotrain/variant_calling/data/GIAB/reference/GRCh38_no_alt_analysis_set.fasta	SP:human
@SQ	SN:chrUn_KI270375v1	LN:2378	M5:d678250c97e9b94aa390fa46e70a6d83	UR:file:/storage/hpc/group/UMAG_test/WORKING/jakth2/DV-TrioTrain/./triotrain/variant_calling/data/GIAB/reference/GRCh38_no_alt_analysis_set.fasta	SP:human
@SQ	SN:chrUn_KI270371v1	LN:2805	M5:a0af3d778dfeb7963e8e6d84c0c54fba	UR:file:/storage/hpc/group/UMAG_test/WORKING/jakth2/DV-TrioTrain/./triotrain/variant_calling/data/GIAB/reference/GRCh38_no_alt_analysis_set.fasta	SP:human
@SQ	SN:chrUn_KI270448v1	LN:7992	M5:0f40827c265cb813b6e723da6c9b926b	UR:file:/storage/hpc/group/UMAG_test/WORKING/jakth2/DV-TrioTrain/./triotrain/variant_calling/data/GIAB/reference/GRCh38_no_alt_analysis_set.fasta	SP:human
@SQ	SN:chrUn_KI270521v1	LN:7642	M5:af5bef7cefec7bd7efa729ac6c5be088	UR:file:/storage/hpc/group/UMAG_test/WORKING/jakth2/DV-TrioTrain/./triotrain/variant_calling/data/GIAB/reference/GRCh38_no_alt_analysis_set.fasta	SP:human
@SQ	SN:chrUn_GL000195v1	LN:182896	M5:5d9ec007868d517e73543b005ba48535	UR:file:/storage/hpc/group/UMAG_test/WORKING/jakth2/DV-TrioTrain/./triotrain/variant_calling/data/GIAB/reference/GRCh38_no_alt_analysis_set.fasta	SP:human
@SQ	SN:chrUn_GL000219v1	LN:179198	M5:f977edd13bac459cb2ed4a5457dba1b3	UR:file:/storage/hpc/group/UMAG_test/WORKING/jakth2/DV-TrioTrain/./triotrain/variant_calling/data/GIAB/reference/GRCh38_no_alt_analysis_set.fasta	SP:human
@SQ	SN:chrUn_GL000220v1	LN:161802	M5:fc35de963c57bf7648429e6454f1c9db	UR:file:/storage/hpc/group/UMAG_test/WORKING/jakth2/DV-TrioTrain/./triotrain/variant_calling/data/GIAB/reference/GRCh38_no_alt_analysis_set.fasta	SP:human
@SQ	SN:chrUn_GL000224v1	LN:179693	M5:d5b2fc04f6b41b212a4198a07f450e20	UR:file:/storage/hpc/group/UMAG_test/WORKING/jakth2/DV-TrioTrain/./triotrain/variant_calling/data/GIAB/reference/GRCh38_no_alt_analysis_set.fasta	SP:human
@SQ	SN:chrUn_KI270741v1	LN:157432	M5:86eaea8a15a3950e37442eaaa5c9dc92	UR:file:/storage/hpc/group/UMAG_test/WORKING/jakth2/DV-TrioTrain/./triotrain/variant_calling/data/GIAB/reference/GRCh38_no_alt_analysis_set.fasta	SP:human
@SQ	SN:chrUn_GL000226v1	LN:15008	M5:1c1b2cd1fccbc0a99b6a447fa24d1504	UR:file:/storage/hpc/group/UMAG_test/WORKING/jakth2/DV-TrioTrain/./triotrain/variant_calling/data/GIAB/reference/GRCh38_no_alt_analysis_set.fasta	SP:human
@SQ	SN:chrUn_GL000213v1	LN:164239	M5:9d424fdcc98866650b58f004080a992a	UR:file:/storage/hpc/group/UMAG_test/WORKING/jakth2/DV-TrioTrain/./triotrain/variant_calling/data/GIAB/reference/GRCh38_no_alt_analysis_set.fasta	SP:human
@SQ	SN:chrUn_KI270743v1	LN:210658	M5:3b62d9d3100f530d509e4efebd98502c	UR:file:/storage/hpc/group/UMAG_test/WORKING/jakth2/DV-TrioTrain/./triotrain/variant_calling/data/GIAB/reference/GRCh38_no_alt_analysis_set.fasta	SP:human
@SQ	SN:chrUn_KI270744v1	LN:168472	M5:e90aee46b947ff8c32291a6843fde3f9	UR:file:/storage/hpc/group/UMAG_test/WORKING/jakth2/DV-TrioTrain/./triotrain/variant_calling/data/GIAB/reference/GRCh38_no_alt_analysis_set.fasta	SP:human
@SQ	SN:chrUn_KI270745v1	LN:41891	M5:1386fe3de6f82956f2124e19353ff9c1	UR:file:/storage/hpc/group/UMAG_test/WORKING/jakth2/DV-TrioTrain/./triotrain/variant_calling/data/GIAB/reference/GRCh38_no_alt_analysis_set.fasta	SP:human
@SQ	SN:chrUn_KI270746v1	LN:66486	M5:c470486a0a858e14aa21d7866f83cc17	UR:file:/storage/hpc/group/UMAG_test/WORKING/jakth2/DV-TrioTrain/./triotrain/variant_calling/data/GIAB/reference/GRCh38_no_alt_analysis_set.fasta	SP:human
@SQ	SN:chrUn_KI270747v1	LN:198735	M5:62375d812ece679c9fd2f3d08d4e22a4	UR:file:/storage/hpc/group/UMAG_test/WORKING/jakth2/DV-TrioTrain/./triotrain/variant_calling/data/GIAB/reference/GRCh38_no_alt_analysis_set.fasta	SP:human
@SQ	SN:chrUn_KI270748v1	LN:93321	M5:4f6c6ab005c852a4352aa33e7cc88ded	UR:file:/storage/hpc/group/UMAG_test/WORKING/jakth2/DV-TrioTrain/./triotrain/variant_calling/data/GIAB/reference/GRCh38_no_alt_analysis_set.fasta	SP:human
@SQ	SN:chrUn_KI270749v1	LN:158759	M5:c899a7b4e911d371283f3f4058ca08b7	UR:file:/storage/hpc/group/UMAG_test/WORKING/jakth2/DV-TrioTrain/./triotrain/variant_calling/data/GIAB/reference/GRCh38_no_alt_analysis_set.fasta	SP:human
@SQ	SN:chrUn_KI270750v1	LN:148850	M5:c022ba92f244b7dc54ea90c4eef4d554	UR:file:/storage/hpc/group/UMAG_test/WORKING/jakth2/DV-TrioTrain/./triotrain/variant_calling/data/GIAB/reference/GRCh38_no_alt_analysis_set.fasta	SP:human
@SQ	SN:chrUn_KI270751v1	LN:150742	M5:1b758bbdee0e9ca882058d916cba9d29	UR:file:/storage/hpc/group/UMAG_test/WORKING/jakth2/DV-TrioTrain/./triotrain/variant_calling/data/GIAB/reference/GRCh38_no_alt_analysis_set.fasta	SP:human
@SQ	SN:chrUn_KI270752v1	LN:27745	M5:e0880631848337bd58559d9b1519da63	UR:file:/storage/hpc/group/UMAG_test/WORKING/jakth2/DV-TrioTrain/./triotrain/variant_calling/data/GIAB/reference/GRCh38_no_alt_analysis_set.fasta	SP:human
@SQ	SN:chrUn_KI270753v1	LN:62944	M5:25075fb2a1ecada67c0eb2f1fe0c7ec9	UR:file:/storage/hpc/group/UMAG_test/WORKING/jakth2/DV-TrioTrain/./triotrain/variant_calling/data/GIAB/reference/GRCh38_no_alt_analysis_set.fasta	SP:human
@SQ	SN:chrUn_KI270754v1	LN:40191	M5:fe9e16233cecbc244f06f3acff3d03b8	UR:file:/storage/hpc/group/UMAG_test/WORKING/jakth2/DV-TrioTrain/./triotrain/variant_calling/data/GIAB/reference/GRCh38_no_alt_analysis_set.fasta	SP:human
@SQ	SN:chrUn_KI270755v1	LN:36723	M5:4a7da6a658955bd787af8add3ccb5751	UR:file:/storage/hpc/group/UMAG_test/WORKING/jakth2/DV-TrioTrain/./triotrain/variant_calling/data/GIAB/reference/GRCh38_no_alt_analysis_set.fasta	SP:human
@SQ	SN:chrUn_KI270756v1	LN:79590	M5:2996b120a5a5e15dab6555f0bf92e374	UR:file:/storage/hpc/group/UMAG_test/WORKING/jakth2/DV-TrioTrain/./triotrain/variant_calling/data/GIAB/reference/GRCh38_no_alt_analysis_set.fasta	SP:human
@SQ	SN:chrUn_KI270757v1	LN:71251	M5:174c73b60b41d8a1ef0fbaa4b3bdf0d3	UR:file:/storage/hpc/group/UMAG_test/WORKING/jakth2/DV-TrioTrain/./triotrain/variant_calling/data/GIAB/reference/GRCh38_no_alt_analysis_set.fasta	SP:human
@SQ	SN:chrUn_GL000214v1	LN:137718	M5:46c2032c37f2ed899eb41c0473319a69	UR:file:/storage/hpc/group/UMAG_test/WORKING/jakth2/DV-TrioTrain/./triotrain/variant_calling/data/GIAB/reference/GRCh38_no_alt_analysis_set.fasta	SP:human
@SQ	SN:chrUn_KI270742v1	LN:186739	M5:2f31c013a4a8301deb8ab7ed1ca1cd99	UR:file:/storage/hpc/group/UMAG_test/WORKING/jakth2/DV-TrioTrain/./triotrain/variant_calling/data/GIAB/reference/GRCh38_no_alt_analysis_set.fasta	SP:human
@SQ	SN:chrUn_GL000216v2	LN:176608	M5:725009a7e3f5b78752b68afa922c090c	UR:file:/storage/hpc/group/UMAG_test/WORKING/jakth2/DV-TrioTrain/./triotrain/variant_calling/data/GIAB/reference/GRCh38_no_alt_analysis_set.fasta	SP:human
@SQ	SN:chrUn_GL000218v1	LN:161147	M5:1d708b54644c26c7e01c2dad5426d38c	UR:file:/storage/hpc/group/UMAG_test/WORKING/jakth2/DV-TrioTrain/./triotrain/variant_calling/data/GIAB/reference/GRCh38_no_alt_analysis_set.fasta	SP:human
@SQ	SN:chrEBV	LN:171823	M5:6743bd63b3ff2b5b8985d8933c53290a	UR:file:/storage/hpc/group/UMAG_test/WORKING/jakth2/DV-TrioTrain/./triotrain/variant_calling/data/GIAB/reference/GRCh38_no_alt_analysis_set.fasta	SP:human
