# Supplementary material for: Overcoming limitations to customize DeepVariant for domesticated animals with TrioTrain
Source: Genome Res. 2025 Aug;35(8):1859–74. doi: 10.1101/gr.279542.124 (PMC12315867; doi:10.1101/gr.279542.124)
Supplement: Supplement 1 [file Supplemental_Code.tar.gz › DV-TrioTrain-0.8/triotrain/variant_calling/data/metadata/240528_benchmarking_metadata.csv]

RunOrder	VariantCaller	SampleID	LabID	Species	Info	RefFASTA	PopVCF	RegionsFile	ReadsBAM	ModelCkpt	OutPath
1	DV1.4_cattle1	UMCUSAU000000194551	194551	Cow	Father_Trio12_Trio15	/storage/hpc/group/UMAG_test/WORKING/jakth2/REF_GENOME_COPY/ARS-UCD1.2_Btau5.0.1Y.fa	NA	NA	/storage/htc/schnabellab/results/9913/wgs/1kbulls_ars1.2/bam/194551.realigned.recalibrated.cram	/storage/hpc/group/UMAG_test/WORKING/jakth2/DV-TrioTrain/triotrain/model_training/pretrained_models/DV1.4_cattle1/model.ckpt-43623	/storage/hpc/group/UMAG_test/WORKING/jakth2/VARIANT_CALLING_OUTPUTS/240528_Benchmarking/DV1.4_cattle1
2	DV1.4_cattle1	UMCUSAU000000194550	194550	Cow	Mother_Trio12_Trio15	/storage/hpc/group/UMAG_test/WORKING/jakth2/REF_GENOME_COPY/ARS-UCD1.2_Btau5.0.1Y.fa	NA	NA	/storage/htc/schnabellab/results/9913/wgs/1kbulls_ars1.2/bam/194550.realigned.recalibrated.cram	/storage/hpc/group/UMAG_test/WORKING/jakth2/DV-TrioTrain/triotrain/model_training/pretrained_models/DV1.4_cattle1/model.ckpt-43623	/storage/hpc/group/UMAG_test/WORKING/jakth2/VARIANT_CALLING_OUTPUTS/240528_Benchmarking/DV1.4_cattle1
3	DV1.4_cattle1	UMCUSAM000000204543	204543	Cow	Father_Trio13_Trio16	/storage/hpc/group/UMAG_test/WORKING/jakth2/REF_GENOME_COPY/ARS-UCD1.2_Btau5.0.1Y.fa	NA	NA	/storage/htc/schnabellab/results/9913/wgs/1kbulls_ars1.2/bam/204543.realigned.recalibrated.cram	/storage/hpc/group/UMAG_test/WORKING/jakth2/DV-TrioTrain/triotrain/model_training/pretrained_models/DV1.4_cattle1/model.ckpt-43623	/storage/hpc/group/UMAG_test/WORKING/jakth2/VARIANT_CALLING_OUTPUTS/240528_Benchmarking/DV1.4_cattle1
4	DV1.4_cattle1	UMCUSAF000000204544	204544	Cow	Mother_Trio13_Trio16	/storage/hpc/group/UMAG_test/WORKING/jakth2/REF_GENOME_COPY/ARS-UCD1.2_Btau5.0.1Y.fa	NA	NA	/storage/htc/schnabellab/results/9913/wgs/1kbulls_ars1.2/bam/204544.realigned.recalibrated.cram	/storage/hpc/group/UMAG_test/WORKING/jakth2/DV-TrioTrain/triotrain/model_training/pretrained_models/DV1.4_cattle1/model.ckpt-43623	/storage/hpc/group/UMAG_test/WORKING/jakth2/VARIANT_CALLING_OUTPUTS/240528_Benchmarking/DV1.4_cattle1
5	DV1.4_cattle1	UMCUSAM000000341714	341714	Cow	Father_Trio14_Trio17	/storage/hpc/group/UMAG_test/WORKING/jakth2/REF_GENOME_COPY/ARS-UCD1.2_Btau5.0.1Y.fa	NA	NA	/storage/htc/schnabellab/results/9913/wgs/1kbulls_ars1.2/bam/341714.realigned.recalibrated.cram	/storage/hpc/group/UMAG_test/WORKING/jakth2/DV-TrioTrain/triotrain/model_training/pretrained_models/DV1.4_cattle1/model.ckpt-43623	/storage/hpc/group/UMAG_test/WORKING/jakth2/VARIANT_CALLING_OUTPUTS/240528_Benchmarking/DV1.4_cattle1
6	DV1.4_cattle1	UMCUSAF000000339207	339207	Cow	Moher_Trio14_Trio17	/storage/hpc/group/UMAG_test/WORKING/jakth2/REF_GENOME_COPY/ARS-UCD1.2_Btau5.0.1Y.fa	NA	NA	/storage/htc/schnabellab/results/9913/wgs/1kbulls_ars1.2/bam/339207.realigned.recalibrated.cram	/storage/hpc/group/UMAG_test/WORKING/jakth2/DV-TrioTrain/triotrain/model_training/pretrained_models/DV1.4_cattle1/model.ckpt-43623	/storage/hpc/group/UMAG_test/WORKING/jakth2/VARIANT_CALLING_OUTPUTS/240528_Benchmarking/DV1.4_cattle1
7	DV1.4_cattle1	NA24385	HG002	Human	Child_AshkenazimTrio	/storage/hpc/group/UMAG_test/WORKING/jakth2/230105_humanGIAB/reference/GRCh38_no_alt_analysis_set.fasta	NA	NA	/storage/hpc/group/UMAG_test/WORKING/jakth2/230105_humanGIAB/bam/HG002.GRCh38.2x250.bam	/storage/hpc/group/UMAG_test/WORKING/jakth2/DV-TrioTrain/triotrain/model_training/pretrained_models/DV1.4_cattle1/model.ckpt-43623	/storage/hpc/group/UMAG_test/WORKING/jakth2/VARIANT_CALLING_OUTPUTS/240528_Benchmarking/DV1.4_cattle1
8	DV1.4_cattle1	NA24149	HG003	Human	Father_AshkenazimTrio	/storage/hpc/group/UMAG_test/WORKING/jakth2/230105_humanGIAB/reference/GRCh38_no_alt_analysis_set.fasta	NA	NA	/storage/hpc/group/UMAG_test/WORKING/jakth2/230105_humanGIAB/bam/HG003.GRCh38.2x250.bam	/storage/hpc/group/UMAG_test/WORKING/jakth2/DV-TrioTrain/triotrain/model_training/pretrained_models/DV1.4_cattle1/model.ckpt-43623	/storage/hpc/group/UMAG_test/WORKING/jakth2/VARIANT_CALLING_OUTPUTS/240528_Benchmarking/DV1.4_cattle1
9	DV1.4_cattle1	NA24143	HG004	Human	Mother_AshkenazimTrio	/storage/hpc/group/UMAG_test/WORKING/jakth2/230105_humanGIAB/reference/GRCh38_no_alt_analysis_set.fasta	NA	NA	/storage/hpc/group/UMAG_test/WORKING/jakth2/230105_humanGIAB/bam/HG004.GRCh38.2x250.bam	/storage/hpc/group/UMAG_test/WORKING/jakth2/DV-TrioTrain/triotrain/model_training/pretrained_models/DV1.4_cattle1/model.ckpt-43623	/storage/hpc/group/UMAG_test/WORKING/jakth2/VARIANT_CALLING_OUTPUTS/240528_Benchmarking/DV1.4_cattle1
10	DV1.4_cattle1	NA24631	HG005	Human	Child_HanChineseTrio	/storage/hpc/group/UMAG_test/WORKING/jakth2/230105_humanGIAB/reference/GRCh38_no_alt_analysis_set.fasta	NA	NA	/storage/hpc/group/UMAG_test/WORKING/jakth2/230105_humanGIAB/bam/HG005.GRCh38_full_plus_hs38d1_analysis_set_minus_alts.300x.bam	/storage/hpc/group/UMAG_test/WORKING/jakth2/DV-TrioTrain/triotrain/model_training/pretrained_models/DV1.4_cattle1/model.ckpt-43623	/storage/hpc/group/UMAG_test/WORKING/jakth2/VARIANT_CALLING_OUTPUTS/240528_Benchmarking/DV1.4_cattle1
11	DV1.4_cattle1	NA24694	HG006	Human	Father_HanChineseTrio	/storage/hpc/group/UMAG_test/WORKING/jakth2/230105_humanGIAB/reference/GRCh38_no_alt_analysis_set.fasta	NA	NA	/storage/hpc/group/UMAG_test/WORKING/jakth2/230105_humanGIAB/bam/HG006.GRCh38_full_plus_hs38d1_analysis_set_minus_alts.100x.bam	/storage/hpc/group/UMAG_test/WORKING/jakth2/DV-TrioTrain/triotrain/model_training/pretrained_models/DV1.4_cattle1/model.ckpt-43623	/storage/hpc/group/UMAG_test/WORKING/jakth2/VARIANT_CALLING_OUTPUTS/240528_Benchmarking/DV1.4_cattle1
12	DV1.4_cattle1	NA24695	HG007	Human	Mother_HanChineseTrio	/storage/hpc/group/UMAG_test/WORKING/jakth2/230105_humanGIAB/reference/GRCh38_no_alt_analysis_set.fasta	NA	NA	/storage/hpc/group/UMAG_test/WORKING/jakth2/230105_humanGIAB/bam/HG007.GRCh38_full_plus_hs38d1_analysis_set_minus_alts.100x.bam	/storage/hpc/group/UMAG_test/WORKING/jakth2/DV-TrioTrain/triotrain/model_training/pretrained_models/DV1.4_cattle1/model.ckpt-43623	/storage/hpc/group/UMAG_test/WORKING/jakth2/VARIANT_CALLING_OUTPUTS/240528_Benchmarking/DV1.4_cattle1
