# Supplementary material for: Overcoming limitations to customize DeepVariant for domesticated animals with TrioTrain
Source: Genome Res. 2025 Aug;35(8):1859–74. doi: 10.1101/gr.279542.124 (PMC12315867; doi:10.1101/gr.279542.124)
Supplement: Supplement 1 [file Supplemental_Code.tar.gz › DV-TrioTrain-0.8/triotrain/variant_calling/data/metadata/240715_benchmarking_metadata.csv]

RunOrder	VariantCaller	SampleID	LabID	Species	Info	RefFASTA	PopVCF	RegionsFile	ReadsBAM	ModelCkpt	OutPath	TruthVCF	CallableBED
1	DV1.4_cattle1	UMCUSAM000000341496	341496	Cow	Child_Trio12	/mnt/pixstor/schnabelr-drii/WORKING/jakth2/REF_GENOME_COPY/ARS-UCD1.2_Btau5.0.1Y.fa	NA	NA	/mnt/pixstor/schnabelr-lab/results/9913/wgs/1kbulls_ars1.2/bam/341496.realigned.recalibrated.cram	/mnt/pixstor/schnabelr-drii/WORKING/jakth2/DV-TrioTrain/triotrain/model_training/pretrained_models/DV1.4_cattle1/model.ckpt-43623	/mnt/pixstor/schnabelr-drii/WORKING/jakth2/VARIANT_CALLING_OUTPUTS/240528_Benchmarking/DV1.4_cattle1/UMCUSAM000000341496	/mnt/pixstor/schnabelr-drii/WORKING/jakth2/TRIOS_220704/INDIV_TRAINING/UMCUSAM000000341496.PASS.vcf.gz	/mnt/pixstor/schnabelr-drii/WORKING/jakth2/TRIOS_220704/CALLABLE/UMCUSAM000000341496.callable.bed
2	DV1.4_cattle1	UMCUSAU000000194551	194551	Cow	Father_Trio12	/mnt/pixstor/schnabelr-drii/WORKING/jakth2/REF_GENOME_COPY/ARS-UCD1.2_Btau5.0.1Y.fa	NA	NA	/mnt/pixstor/schnabelr-lab/results/9913/wgs/1kbulls_ars1.2/bam/194551.realigned.recalibrated.cram	/mnt/pixstor/schnabelr-drii/WORKING/jakth2/DV-TrioTrain/triotrain/model_training/pretrained_models/DV1.4_cattle1/model.ckpt-43623	/mnt/pixstor/schnabelr-drii/WORKING/jakth2/VARIANT_CALLING_OUTPUTS/240528_Benchmarking/DV1.4_cattle1/UMCUSAU000000194551	/mnt/pixstor/schnabelr-drii/WORKING/jakth2/TRIOS_220704/INDIV_TRAINING/UMCUSAU000000194551.PASS.vcf.gz	/mnt/pixstor/schnabelr-drii/WORKING/jakth2/TRIOS_220704/CALLABLE/UMCUSAU000000194551.callable.bed
3	DV1.4_cattle1	UMCUSAU000000194550	194550	Cow	Mother_Trio12	/mnt/pixstor/schnabelr-drii/WORKING/jakth2/REF_GENOME_COPY/ARS-UCD1.2_Btau5.0.1Y.fa	NA	NA	/mnt/pixstor/schnabelr-lab/results/9913/wgs/1kbulls_ars1.2/bam/194550.realigned.recalibrated.cram	/mnt/pixstor/schnabelr-drii/WORKING/jakth2/DV-TrioTrain/triotrain/model_training/pretrained_models/DV1.4_cattle1/model.ckpt-43623	/mnt/pixstor/schnabelr-drii/WORKING/jakth2/VARIANT_CALLING_OUTPUTS/240528_Benchmarking/DV1.4_cattle1/UMCUSAU000000194550	/mnt/pixstor/schnabelr-drii/WORKING/jakth2/TRIOS_220704/INDIV_TRAINING/UMCUSAU000000194550.PASS.vcf.gz	/mnt/pixstor/schnabelr-drii/WORKING/jakth2/TRIOS_220704/CALLABLE/UMCUSAU000000194550.callable.bed
4	DV1.4_cattle1	UMCUSAF000000341497	341497	Cow	Child_Trio13	/mnt/pixstor/schnabelr-drii/WORKING/jakth2/REF_GENOME_COPY/ARS-UCD1.2_Btau5.0.1Y.fa	NA	NA	/mnt/pixstor/schnabelr-lab/results/9913/wgs/1kbulls_ars1.2/bam/341497.realigned.recalibrated.cram	/mnt/pixstor/schnabelr-drii/WORKING/jakth2/DV-TrioTrain/triotrain/model_training/pretrained_models/DV1.4_cattle1/model.ckpt-43623	/mnt/pixstor/schnabelr-drii/WORKING/jakth2/VARIANT_CALLING_OUTPUTS/240528_Benchmarking/DV1.4_cattle1/UMCUSAF000000341497	/mnt/pixstor/schnabelr-drii/WORKING/jakth2/TRIOS_220704/INDIV_TRAINING/UMCUSAF000000341497.PASS.vcf.gz	/mnt/pixstor/schnabelr-drii/WORKING/jakth2/TRIOS_220704/CALLABLE/UMCUSAF000000341497.callable.bed
5	DV1.4_cattle1	UMCUSAM000000204543	204543	Cow	Father_Trio13	/mnt/pixstor/schnabelr-drii/WORKING/jakth2/REF_GENOME_COPY/ARS-UCD1.2_Btau5.0.1Y.fa	NA	NA	/mnt/pixstor/schnabelr-lab/results/9913/wgs/1kbulls_ars1.2/bam/204543.realigned.recalibrated.cram	/mnt/pixstor/schnabelr-drii/WORKING/jakth2/DV-TrioTrain/triotrain/model_training/pretrained_models/DV1.4_cattle1/model.ckpt-43623	/mnt/pixstor/schnabelr-drii/WORKING/jakth2/VARIANT_CALLING_OUTPUTS/240528_Benchmarking/DV1.4_cattle1/UMCUSAM000000204543	/mnt/pixstor/schnabelr-drii/WORKING/jakth2/TRIOS_220704/INDIV_TRAINING/UMCUSAM000000204543.PASS.vcf.gz	/mnt/pixstor/schnabelr-drii/WORKING/jakth2/TRIOS_220704/CALLABLE/UMCUSAM000000204543.callable.bed
6	DV1.4_cattle1	UMCUSAF000000204544	204544	Cow	Mother_Trio13	/mnt/pixstor/schnabelr-drii/WORKING/jakth2/REF_GENOME_COPY/ARS-UCD1.2_Btau5.0.1Y.fa	NA	NA	/mnt/pixstor/schnabelr-lab/results/9913/wgs/1kbulls_ars1.2/bam/204544.realigned.recalibrated.cram	/mnt/pixstor/schnabelr-drii/WORKING/jakth2/DV-TrioTrain/triotrain/model_training/pretrained_models/DV1.4_cattle1/model.ckpt-43623	/mnt/pixstor/schnabelr-drii/WORKING/jakth2/VARIANT_CALLING_OUTPUTS/240528_Benchmarking/DV1.4_cattle1/UMCUSAF000000204544	/mnt/pixstor/schnabelr-drii/WORKING/jakth2/TRIOS_220704/INDIV_TRAINING/UMCUSAF000000204544.PASS.vcf.gz	/mnt/pixstor/schnabelr-drii/WORKING/jakth2/TRIOS_220704/CALLABLE/UMCUSAF000000204544.callable.bed
7	DV1.4_cattle1	UMCUSAM000000341713	341713	Cow	Child_Trio14	/mnt/pixstor/schnabelr-drii/WORKING/jakth2/REF_GENOME_COPY/ARS-UCD1.2_Btau5.0.1Y.fa	NA	NA	/mnt/pixstor/schnabelr-lab/results/9913/wgs/1kbulls_ars1.2/bam/341713.realigned.recalibrated.cram	/mnt/pixstor/schnabelr-drii/WORKING/jakth2/DV-TrioTrain/triotrain/model_training/pretrained_models/DV1.4_cattle1/model.ckpt-43623	/mnt/pixstor/schnabelr-drii/WORKING/jakth2/VARIANT_CALLING_OUTPUTS/240528_Benchmarking/DV1.4_cattle1/UMCUSAM000000341713	/mnt/pixstor/schnabelr-drii/WORKING/jakth2/TRIOS_220704/INDIV_TRAINING/UMCUSAM000000341713.PASS.vcf.gz	/mnt/pixstor/schnabelr-drii/WORKING/jakth2/TRIOS_220704/CALLABLE/UMCUSAM000000341713.callable.bed
8	DV1.4_cattle1	UMCUSAM000000341714	341714	Cow	Father_Trio14	/mnt/pixstor/schnabelr-drii/WORKING/jakth2/REF_GENOME_COPY/ARS-UCD1.2_Btau5.0.1Y.fa	NA	NA	/mnt/pixstor/schnabelr-lab/results/9913/wgs/1kbulls_ars1.2/bam/341714.realigned.recalibrated.cram	/mnt/pixstor/schnabelr-drii/WORKING/jakth2/DV-TrioTrain/triotrain/model_training/pretrained_models/DV1.4_cattle1/model.ckpt-43623	/mnt/pixstor/schnabelr-drii/WORKING/jakth2/VARIANT_CALLING_OUTPUTS/240528_Benchmarking/DV1.4_cattle1/UMCUSAM000000341714	/mnt/pixstor/schnabelr-drii/WORKING/jakth2/TRIOS_220704/INDIV_TRAINING/UMCUSAM000000341714.PASS.vcf.gz	/mnt/pixstor/schnabelr-drii/WORKING/jakth2/TRIOS_220704/CALLABLE/UMCUSAM000000341714.callable.bed
9	DV1.4_cattle1	UMCUSAF000000339207	339207	Cow	Mother_Trio14	/mnt/pixstor/schnabelr-drii/WORKING/jakth2/REF_GENOME_COPY/ARS-UCD1.2_Btau5.0.1Y.fa	NA	NA	/mnt/pixstor/schnabelr-lab/results/9913/wgs/1kbulls_ars1.2/bam/339207.realigned.recalibrated.cram	/mnt/pixstor/schnabelr-drii/WORKING/jakth2/DV-TrioTrain/triotrain/model_training/pretrained_models/DV1.4_cattle1/model.ckpt-43623	/mnt/pixstor/schnabelr-drii/WORKING/jakth2/VARIANT_CALLING_OUTPUTS/240528_Benchmarking/DV1.4_cattle1/UMCUSAF000000339207	/mnt/pixstor/schnabelr-drii/WORKING/jakth2/TRIOS_220704/INDIV_TRAINING/UMCUSAF000000339207.PASS.vcf.gz	/mnt/pixstor/schnabelr-drii/WORKING/jakth2/TRIOS_220704/CALLABLE/UMCUSAF000000339207.callable.bed
10	DV1.4_cattle1	UMCUSAM000009341496	9341496	Cow	Child_Trio15	/mnt/pixstor/schnabelr-drii/WORKING/jakth2/REF_GENOME_COPY/ARS-UCD1.2_Btau5.0.1Y.fa	NA	NA	/mnt/pixstor/schnabelr-lab/results/9913/wgs/1kbulls_ars1.2/bam/9341496.realigned.recalibrated.cram	/mnt/pixstor/schnabelr-drii/WORKING/jakth2/DV-TrioTrain/triotrain/model_training/pretrained_models/DV1.4_cattle1/model.ckpt-43623	/mnt/pixstor/schnabelr-drii/WORKING/jakth2/VARIANT_CALLING_OUTPUTS/240528_Benchmarking/DV1.4_cattle1/UMCUSAM000009341496	/mnt/pixstor/schnabelr-drii/WORKING/jakth2/TRIOS_220704/INDIV_TRAINING/UMCUSAM000009341496.PASS.vcf.gz	/mnt/pixstor/schnabelr-drii/WORKING/jakth2/TRIOS_220704/CALLABLE/UMCUSAM000009341496.callable.bed
11	DV1.4_cattle1	UMCUSAF000009341497	9341497	Cow	Child_Trio16	/mnt/pixstor/schnabelr-drii/WORKING/jakth2/REF_GENOME_COPY/ARS-UCD1.2_Btau5.0.1Y.fa	NA	NA	/mnt/pixstor/schnabelr-lab/results/9913/wgs/1kbulls_ars1.2/bam/9341497.realigned.recalibrated.cram	/mnt/pixstor/schnabelr-drii/WORKING/jakth2/DV-TrioTrain/triotrain/model_training/pretrained_models/DV1.4_cattle1/model.ckpt-43623	/mnt/pixstor/schnabelr-drii/WORKING/jakth2/VARIANT_CALLING_OUTPUTS/240528_Benchmarking/DV1.4_cattle1/UMCUSAF000009341497	/mnt/pixstor/schnabelr-drii/WORKING/jakth2/TRIOS_220704/INDIV_TRAINING/UMCUSAF000009341497.PASS.vcf.gz	/mnt/pixstor/schnabelr-drii/WORKING/jakth2/TRIOS_220704/CALLABLE/UMCUSAF000009341497.callable.bed
12	DV1.4_cattle1	UMCUSAM000009341713	9341713	Cow	Child_Trio17	/mnt/pixstor/schnabelr-drii/WORKING/jakth2/REF_GENOME_COPY/ARS-UCD1.2_Btau5.0.1Y.fa	NA	NA	/mnt/pixstor/schnabelr-lab/results/9913/wgs/1kbulls_ars1.2/bam/9341713.realigned.recalibrated.cram	/mnt/pixstor/schnabelr-drii/WORKING/jakth2/DV-TrioTrain/triotrain/model_training/pretrained_models/DV1.4_cattle1/model.ckpt-43623	/mnt/pixstor/schnabelr-drii/WORKING/jakth2/VARIANT_CALLING_OUTPUTS/240528_Benchmarking/DV1.4_cattle1/UMCUSAM000009341713	/mnt/pixstor/schnabelr-drii/WORKING/jakth2/TRIOS_220704/INDIV_TRAINING/UMCUSAM000009341713.PASS.vcf.gz	/mnt/pixstor/schnabelr-drii/WORKING/jakth2/TRIOS_220704/CALLABLE/UMCUSAM000009341713.callable.bed
13	DV1.4_cattle1	NA24385	HG002	Human	Child_AshkenazimTrio	/mnt/pixstor/schnabelr-drii/WORKING/jakth2/230105_humanGIAB/reference/GRCh38_no_alt_analysis_set.fasta	NA	NA	/mnt/pixstor/schnabelr-drii/WORKING/jakth2/230105_humanGIAB/bam/HG002.GRCh38.2x250.bam	/mnt/pixstor/schnabelr-drii/WORKING/jakth2/DV-TrioTrain/triotrain/model_training/pretrained_models/DV1.4_cattle1/model.ckpt-43623	/mnt/pixstor/schnabelr-drii/WORKING/jakth2/VARIANT_CALLING_OUTPUTS/240528_Benchmarking/DV1.4_cattle1/NA24385	/mnt/pixstor/schnabelr-drii/WORKING/jakth2/230105_humanGIAB/benchmark/HG002_GRCh38_1_22_v4.2_benchmark.renamed.bcf.gz	/mnt/pixstor/schnabelr-drii/WORKING/jakth2/230105_humanGIAB/benchmark/HG002_GRCh38_1_22_v4.2_benchmark.bed
14	DV1.4_cattle1	NA24149	HG003	Human	Father_AshkenazimTrio	/mnt/pixstor/schnabelr-drii/WORKING/jakth2/230105_humanGIAB/reference/GRCh38_no_alt_analysis_set.fasta	NA	NA	/mnt/pixstor/schnabelr-drii/WORKING/jakth2/230105_humanGIAB/bam/HG003.GRCh38.2x250.bam	/mnt/pixstor/schnabelr-drii/WORKING/jakth2/DV-TrioTrain/triotrain/model_training/pretrained_models/DV1.4_cattle1/model.ckpt-43623	/mnt/pixstor/schnabelr-drii/WORKING/jakth2/VARIANT_CALLING_OUTPUTS/240528_Benchmarking/DV1.4_cattle1/NA24149	/mnt/pixstor/schnabelr-drii/WORKING/jakth2/230105_humanGIAB/benchmark/HG003_GRCh38_1_22_v4.2_benchmark.renamed.bcf.gz	/mnt/pixstor/schnabelr-drii/WORKING/jakth2/230105_humanGIAB/benchmark/HG003_GRCh38_1_22_v4.2_benchmark.bed
15	DV1.4_cattle1	NA24143	HG004	Human	Mother_AshkenazimTrio	/mnt/pixstor/schnabelr-drii/WORKING/jakth2/230105_humanGIAB/reference/GRCh38_no_alt_analysis_set.fasta	NA	NA	/mnt/pixstor/schnabelr-drii/WORKING/jakth2/230105_humanGIAB/bam/HG004.GRCh38.2x250.bam	/mnt/pixstor/schnabelr-drii/WORKING/jakth2/DV-TrioTrain/triotrain/model_training/pretrained_models/DV1.4_cattle1/model.ckpt-43623	/mnt/pixstor/schnabelr-drii/WORKING/jakth2/VARIANT_CALLING_OUTPUTS/240528_Benchmarking/DV1.4_cattle1/NA24143	/mnt/pixstor/schnabelr-drii/WORKING/jakth2/230105_humanGIAB/benchmark/HG004_GRCh38_1_22_v4.2_benchmark.renamed.bcf.gz	/mnt/pixstor/schnabelr-drii/WORKING/jakth2/230105_humanGIAB/benchmark/HG004_GRCh38_1_22_v4.2_benchmark.bed
16	DV1.4_cattle1	NA24631	HG005	Human	Child_HanChineseTrio	/mnt/pixstor/schnabelr-drii/WORKING/jakth2/230105_humanGIAB/reference/GRCh38_no_alt_analysis_set.fasta	NA	NA	/mnt/pixstor/schnabelr-drii/WORKING/jakth2/230105_humanGIAB/bam/HG005.GRCh38_full_plus_hs38d1_analysis_set_minus_alts.300x.bam	/mnt/pixstor/schnabelr-drii/WORKING/jakth2/DV-TrioTrain/triotrain/model_training/pretrained_models/DV1.4_cattle1/model.ckpt-43623	/mnt/pixstor/schnabelr-drii/WORKING/jakth2/VARIANT_CALLING_OUTPUTS/240528_Benchmarking/DV1.4_cattle1/NA24631	/mnt/pixstor/schnabelr-drii/WORKING/jakth2/230105_humanGIAB/benchmark/HG005_GRCh38_1_22_v4.2_benchmark.renamed.bcf.gz	/mnt/pixstor/schnabelr-drii/WORKING/jakth2/230105_humanGIAB/benchmark/HG005_GRCh38_1_22_v4.2_benchmark.bed
17	DV1.4_cattle1	NA24694	HG006	Human	Father_HanChineseTrio	/mnt/pixstor/schnabelr-drii/WORKING/jakth2/230105_humanGIAB/reference/GRCh38_no_alt_analysis_set.fasta	NA	NA	/mnt/pixstor/schnabelr-drii/WORKING/jakth2/230105_humanGIAB/bam/HG006.GRCh38_full_plus_hs38d1_analysis_set_minus_alts.100x.bam	/mnt/pixstor/schnabelr-drii/WORKING/jakth2/DV-TrioTrain/triotrain/model_training/pretrained_models/DV1.4_cattle1/model.ckpt-43623	/mnt/pixstor/schnabelr-drii/WORKING/jakth2/VARIANT_CALLING_OUTPUTS/240528_Benchmarking/DV1.4_cattle1/NA24694	/mnt/pixstor/schnabelr-drii/WORKING/jakth2/230105_humanGIAB/benchmark/HG006_GRCh38_1_22_v4.2_benchmark.renamed.bcf.gz	/mnt/pixstor/schnabelr-drii/WORKING/jakth2/230105_humanGIAB/benchmark/HG006_GRCh38_1_22_v4.2_benchmark.renamed.bcf.gz
18	DV1.4_cattle1	NA24695	HG007	Human	Mother_HanChineseTrio	/mnt/pixstor/schnabelr-drii/WORKING/jakth2/230105_humanGIAB/reference/GRCh38_no_alt_analysis_set.fasta	NA	NA	/mnt/pixstor/schnabelr-drii/WORKING/jakth2/230105_humanGIAB/bam/HG007.GRCh38_full_plus_hs38d1_analysis_set_minus_alts.100x.bam	/mnt/pixstor/schnabelr-drii/WORKING/jakth2/DV-TrioTrain/triotrain/model_training/pretrained_models/DV1.4_cattle1/model.ckpt-43623	/mnt/pixstor/schnabelr-drii/WORKING/jakth2/VARIANT_CALLING_OUTPUTS/240528_Benchmarking/DV1.4_cattle1/NA24695	/mnt/pixstor/schnabelr-drii/WORKING/jakth2/230105_humanGIAB/benchmark/HG007_GRCh38_1_22_v4.2_benchmark.renamed.bcf.gz	/mnt/pixstor/schnabelr-drii/WORKING/jakth2/230105_humanGIAB/benchmark/HG007_GRCh38_1_22_v4.2_benchmark.bed
19	DV1.4_cattle2	UMCUSAM000000341496	341496	Cow	Child_Trio12	/mnt/pixstor/schnabelr-drii/WORKING/jakth2/REF_GENOME_COPY/ARS-UCD1.2_Btau5.0.1Y.fa	NA	NA	/storage/htc/schnabellab/results/9913/wgs/1kbulls_ars1.2/bam/341496.realigned.recalibrated.cram	/mnt/pixstor/schnabelr-drii/WORKING/jakth2/DV-TrioTrain/triotrain/model_training/pretrained_models/DV1.4_cattle2/model.ckpt-45962	/mnt/pixstor/schnabelr-drii/WORKING/jakth2/VARIANT_CALLING_OUTPUTS/240528_Benchmarking/DV1.4_cattle2/UMCUSAM000000341496	/mnt/pixstor/schnabelr-drii/WORKING/jakth2/TRIOS_220704/INDIV_TRAINING/UMCUSAM000000341496.PASS.vcf.gz	/mnt/pixstor/schnabelr-drii/WORKING/jakth2/TRIOS_220704/CALLABLE/UMCUSAM000000341496.callable.bed
20	DV1.4_cattle2	UMCUSAU000000194551	194551	Cow	Father_Trio12	/mnt/pixstor/schnabelr-drii/WORKING/jakth2/REF_GENOME_COPY/ARS-UCD1.2_Btau5.0.1Y.fa	NA	NA	/mnt/pixstor/schnabelr-lab/results/9913/wgs/1kbulls_ars1.2/bam/194551.realigned.recalibrated.cram	/mnt/pixstor/schnabelr-drii/WORKING/jakth2/DV-TrioTrain/triotrain/model_training/pretrained_models/DV1.4_cattle2/model.ckpt-45962	/mnt/pixstor/schnabelr-drii/WORKING/jakth2/VARIANT_CALLING_OUTPUTS/240528_Benchmarking/DV1.4_cattle2/UMCUSAU000000194551	/mnt/pixstor/schnabelr-drii/WORKING/jakth2/TRIOS_220704/INDIV_TRAINING/UMCUSAU000000194551.PASS.vcf.gz	/mnt/pixstor/schnabelr-drii/WORKING/jakth2/TRIOS_220704/CALLABLE/UMCUSAU000000194551.callable.bed
21	DV1.4_cattle2	UMCUSAU000000194550	194550	Cow	Mother_Trio12	/mnt/pixstor/schnabelr-drii/WORKING/jakth2/REF_GENOME_COPY/ARS-UCD1.2_Btau5.0.1Y.fa	NA	NA	/mnt/pixstor/schnabelr-lab/results/9913/wgs/1kbulls_ars1.2/bam/194550.realigned.recalibrated.cram	/mnt/pixstor/schnabelr-drii/WORKING/jakth2/DV-TrioTrain/triotrain/model_training/pretrained_models/DV1.4_cattle2/model.ckpt-45962	/mnt/pixstor/schnabelr-drii/WORKING/jakth2/VARIANT_CALLING_OUTPUTS/240528_Benchmarking/DV1.4_cattle2/UMCUSAU000000194550	/mnt/pixstor/schnabelr-drii/WORKING/jakth2/TRIOS_220704/INDIV_TRAINING/UMCUSAU000000194550.PASS.vcf.gz	/mnt/pixstor/schnabelr-drii/WORKING/jakth2/TRIOS_220704/CALLABLE/UMCUSAU000000194550.callable.bed
22	DV1.4_cattle2	UMCUSAF000000341497	341497	Cow	Child_Trio13	/mnt/pixstor/schnabelr-drii/WORKING/jakth2/REF_GENOME_COPY/ARS-UCD1.2_Btau5.0.1Y.fa	NA	NA	/mnt/pixstor/schnabelr-lab/results/9913/wgs/1kbulls_ars1.2/bam/341497.realigned.recalibrated.cram	/mnt/pixstor/schnabelr-drii/WORKING/jakth2/DV-TrioTrain/triotrain/model_training/pretrained_models/DV1.4_cattle2/model.ckpt-45962	/mnt/pixstor/schnabelr-drii/WORKING/jakth2/VARIANT_CALLING_OUTPUTS/240528_Benchmarking/DV1.4_cattle2/UMCUSAF000000341497	/mnt/pixstor/schnabelr-drii/WORKING/jakth2/TRIOS_220704/INDIV_TRAINING/UMCUSAF000000341497.PASS.vcf.gz	/mnt/pixstor/schnabelr-drii/WORKING/jakth2/TRIOS_220704/CALLABLE/UMCUSAF000000341497.callable.bed
23	DV1.4_cattle2	UMCUSAM000000204543	204543	Cow	Father_Trio13	/mnt/pixstor/schnabelr-drii/WORKING/jakth2/REF_GENOME_COPY/ARS-UCD1.2_Btau5.0.1Y.fa	NA	NA	/mnt/pixstor/schnabelr-lab/results/9913/wgs/1kbulls_ars1.2/bam/204543.realigned.recalibrated.cram	/mnt/pixstor/schnabelr-drii/WORKING/jakth2/DV-TrioTrain/triotrain/model_training/pretrained_models/DV1.4_cattle2/model.ckpt-45962	/mnt/pixstor/schnabelr-drii/WORKING/jakth2/VARIANT_CALLING_OUTPUTS/240528_Benchmarking/DV1.4_cattle2/UMCUSAM000000204543	/mnt/pixstor/schnabelr-drii/WORKING/jakth2/TRIOS_220704/INDIV_TRAINING/UMCUSAM000000204543.PASS.vcf.gz	/mnt/pixstor/schnabelr-drii/WORKING/jakth2/TRIOS_220704/CALLABLE/UMCUSAM000000204543.callable.bed
24	DV1.4_cattle2	UMCUSAF000000204544	204544	Cow	Mother_Trio13	/mnt/pixstor/schnabelr-drii/WORKING/jakth2/REF_GENOME_COPY/ARS-UCD1.2_Btau5.0.1Y.fa	NA	NA	/mnt/pixstor/schnabelr-lab/results/9913/wgs/1kbulls_ars1.2/bam/204544.realigned.recalibrated.cram	/mnt/pixstor/schnabelr-drii/WORKING/jakth2/DV-TrioTrain/triotrain/model_training/pretrained_models/DV1.4_cattle2/model.ckpt-45962	/mnt/pixstor/schnabelr-drii/WORKING/jakth2/VARIANT_CALLING_OUTPUTS/240528_Benchmarking/DV1.4_cattle2/UMCUSAF000000204544	/mnt/pixstor/schnabelr-drii/WORKING/jakth2/TRIOS_220704/INDIV_TRAINING/UMCUSAF000000204544.PASS.vcf.gz	/mnt/pixstor/schnabelr-drii/WORKING/jakth2/TRIOS_220704/CALLABLE/UMCUSAF000000204544.callable.bed
25	DV1.4_cattle2	UMCUSAM000000341713	341713	Cow	Child_Trio14	/mnt/pixstor/schnabelr-drii/WORKING/jakth2/REF_GENOME_COPY/ARS-UCD1.2_Btau5.0.1Y.fa	NA	NA	/mnt/pixstor/schnabelr-lab/results/9913/wgs/1kbulls_ars1.2/bam/341713.realigned.recalibrated.cram	/mnt/pixstor/schnabelr-drii/WORKING/jakth2/DV-TrioTrain/triotrain/model_training/pretrained_models/DV1.4_cattle2/model.ckpt-45962	/mnt/pixstor/schnabelr-drii/WORKING/jakth2/VARIANT_CALLING_OUTPUTS/240528_Benchmarking/DV1.4_cattle2/UMCUSAM000000341713	/mnt/pixstor/schnabelr-drii/WORKING/jakth2/TRIOS_220704/INDIV_TRAINING/UMCUSAM000000341713.PASS.vcf.gz	/mnt/pixstor/schnabelr-drii/WORKING/jakth2/TRIOS_220704/CALLABLE/UMCUSAM000000341713.callable.bed
26	DV1.4_cattle2	UMCUSAM000000341714	341714	Cow	Father_Trio14	/mnt/pixstor/schnabelr-drii/WORKING/jakth2/REF_GENOME_COPY/ARS-UCD1.2_Btau5.0.1Y.fa	NA	NA	/mnt/pixstor/schnabelr-lab/results/9913/wgs/1kbulls_ars1.2/bam/341714.realigned.recalibrated.cram	/mnt/pixstor/schnabelr-drii/WORKING/jakth2/DV-TrioTrain/triotrain/model_training/pretrained_models/DV1.4_cattle2/model.ckpt-45962	/mnt/pixstor/schnabelr-drii/WORKING/jakth2/VARIANT_CALLING_OUTPUTS/240528_Benchmarking/DV1.4_cattle2/UMCUSAM000000341714	/mnt/pixstor/schnabelr-drii/WORKING/jakth2/TRIOS_220704/INDIV_TRAINING/UMCUSAM000000341714.PASS.vcf.gz	/mnt/pixstor/schnabelr-drii/WORKING/jakth2/TRIOS_220704/CALLABLE/UMCUSAM000000341714.callable.bed
27	DV1.4_cattle2	UMCUSAF000000339207	339207	Cow	Mother_Trio14	/mnt/pixstor/schnabelr-drii/WORKING/jakth2/REF_GENOME_COPY/ARS-UCD1.2_Btau5.0.1Y.fa	NA	NA	/mnt/pixstor/schnabelr-lab/results/9913/wgs/1kbulls_ars1.2/bam/339207.realigned.recalibrated.cram	/mnt/pixstor/schnabelr-drii/WORKING/jakth2/DV-TrioTrain/triotrain/model_training/pretrained_models/DV1.4_cattle2/model.ckpt-45962	/mnt/pixstor/schnabelr-drii/WORKING/jakth2/VARIANT_CALLING_OUTPUTS/240528_Benchmarking/DV1.4_cattle2/UMCUSAF000000339207	/mnt/pixstor/schnabelr-drii/WORKING/jakth2/TRIOS_220704/INDIV_TRAINING/UMCUSAF000000339207.PASS.vcf.gz	/mnt/pixstor/schnabelr-drii/WORKING/jakth2/TRIOS_220704/CALLABLE/UMCUSAF000000339207.callable.bed
28	DV1.4_cattle2	UMCUSAM000009341496	9341496	Cow	Child_Trio15	/mnt/pixstor/schnabelr-drii/WORKING/jakth2/REF_GENOME_COPY/ARS-UCD1.2_Btau5.0.1Y.fa	NA	NA	/mnt/pixstor/schnabelr-lab/results/9913/wgs/1kbulls_ars1.2/bam/9341496.realigned.recalibrated.cram	/mnt/pixstor/schnabelr-drii/WORKING/jakth2/DV-TrioTrain/triotrain/model_training/pretrained_models/DV1.4_cattle2/model.ckpt-45962	/mnt/pixstor/schnabelr-drii/WORKING/jakth2/VARIANT_CALLING_OUTPUTS/240528_Benchmarking/DV1.4_cattle2/UMCUSAM000009341496	/mnt/pixstor/schnabelr-drii/WORKING/jakth2/TRIOS_220704/INDIV_TRAINING/UMCUSAM000009341496.PASS.vcf.gz	/mnt/pixstor/schnabelr-drii/WORKING/jakth2/TRIOS_220704/CALLABLE/UMCUSAM000009341496.callable.bed
29	DV1.4_cattle2	UMCUSAF000009341497	9341497	Cow	Child_Trio16	/mnt/pixstor/schnabelr-drii/WORKING/jakth2/REF_GENOME_COPY/ARS-UCD1.2_Btau5.0.1Y.fa	NA	NA	/mnt/pixstor/schnabelr-lab/results/9913/wgs/1kbulls_ars1.2/bam/9341497.realigned.recalibrated.cram	/mnt/pixstor/schnabelr-drii/WORKING/jakth2/DV-TrioTrain/triotrain/model_training/pretrained_models/DV1.4_cattle2/model.ckpt-45962	/mnt/pixstor/schnabelr-drii/WORKING/jakth2/VARIANT_CALLING_OUTPUTS/240528_Benchmarking/DV1.4_cattle2/UMCUSAF000009341497	/mnt/pixstor/schnabelr-drii/WORKING/jakth2/TRIOS_220704/INDIV_TRAINING/UMCUSAF000009341497.PASS.vcf.gz	/mnt/pixstor/schnabelr-drii/WORKING/jakth2/TRIOS_220704/CALLABLE/UMCUSAF000009341497.callable.bed
30	DV1.4_cattle2	UMCUSAM000009341713	9341713	Cow	Child_Trio17	/mnt/pixstor/schnabelr-drii/WORKING/jakth2/REF_GENOME_COPY/ARS-UCD1.2_Btau5.0.1Y.fa	NA	NA	/mnt/pixstor/schnabelr-lab/results/9913/wgs/1kbulls_ars1.2/bam/9341713.realigned.recalibrated.cram	/mnt/pixstor/schnabelr-drii/WORKING/jakth2/DV-TrioTrain/triotrain/model_training/pretrained_models/DV1.4_cattle2/model.ckpt-45962	/mnt/pixstor/schnabelr-drii/WORKING/jakth2/VARIANT_CALLING_OUTPUTS/240528_Benchmarking/DV1.4_cattle2/UMCUSAM000009341713	/mnt/pixstor/schnabelr-drii/WORKING/jakth2/TRIOS_220704/INDIV_TRAINING/UMCUSAM000009341713.PASS.vcf.gz	/mnt/pixstor/schnabelr-drii/WORKING/jakth2/TRIOS_220704/CALLABLE/UMCUSAM000009341713.callable.bed
31	DV1.4_cattle2	NA24385	HG002	Human	Child_AshkenazimTrio	/mnt/pixstor/schnabelr-drii/WORKING/jakth2/230105_humanGIAB/reference/GRCh38_no_alt_analysis_set.fasta	NA	NA	/mnt/pixstor/schnabelr-drii/WORKING/jakth2/230105_humanGIAB/bam/HG002.GRCh38.2x250.bam	/mnt/pixstor/schnabelr-drii/WORKING/jakth2/DV-TrioTrain/triotrain/model_training/pretrained_models/DV1.4_cattle2/model.ckpt-45962	/mnt/pixstor/schnabelr-drii/WORKING/jakth2/VARIANT_CALLING_OUTPUTS/240528_Benchmarking/DV1.4_cattle2/NA24385	/mnt/pixstor/schnabelr-drii/WORKING/jakth2/230105_humanGIAB/benchmark/HG002_GRCh38_1_22_v4.2_benchmark.renamed.bcf.gz	/mnt/pixstor/schnabelr-drii/WORKING/jakth2/230105_humanGIAB/benchmark/HG002_GRCh38_1_22_v4.2_benchmark.bed
32	DV1.4_cattle2	NA24149	HG003	Human	Father_AshkenazimTrio	/mnt/pixstor/schnabelr-drii/WORKING/jakth2/230105_humanGIAB/reference/GRCh38_no_alt_analysis_set.fasta	NA	NA	/mnt/pixstor/schnabelr-drii/WORKING/jakth2/230105_humanGIAB/bam/HG003.GRCh38.2x250.bam	/mnt/pixstor/schnabelr-drii/WORKING/jakth2/DV-TrioTrain/triotrain/model_training/pretrained_models/DV1.4_cattle2/model.ckpt-45962	/mnt/pixstor/schnabelr-drii/WORKING/jakth2/VARIANT_CALLING_OUTPUTS/240528_Benchmarking/DV1.4_cattle2/NA24149	/mnt/pixstor/schnabelr-drii/WORKING/jakth2/230105_humanGIAB/benchmark/HG003_GRCh38_1_22_v4.2_benchmark.renamed.bcf.gz	/mnt/pixstor/schnabelr-drii/WORKING/jakth2/230105_humanGIAB/benchmark/HG003_GRCh38_1_22_v4.2_benchmark.bed
33	DV1.4_cattle2	NA24143	HG004	Human	Mother_AshkenazimTrio	/mnt/pixstor/schnabelr-drii/WORKING/jakth2/230105_humanGIAB/reference/GRCh38_no_alt_analysis_set.fasta	NA	NA	/mnt/pixstor/schnabelr-drii/WORKING/jakth2/230105_humanGIAB/bam/HG004.GRCh38.2x250.bam	/mnt/pixstor/schnabelr-drii/WORKING/jakth2/DV-TrioTrain/triotrain/model_training/pretrained_models/DV1.4_cattle2/model.ckpt-45962	/mnt/pixstor/schnabelr-drii/WORKING/jakth2/VARIANT_CALLING_OUTPUTS/240528_Benchmarking/DV1.4_cattle2/NA24143	/mnt/pixstor/schnabelr-drii/WORKING/jakth2/230105_humanGIAB/benchmark/HG004_GRCh38_1_22_v4.2_benchmark.renamed.bcf.gz	/mnt/pixstor/schnabelr-drii/WORKING/jakth2/230105_humanGIAB/benchmark/HG004_GRCh38_1_22_v4.2_benchmark.bed
34	DV1.4_cattle2	NA24631	HG005	Human	Child_HanChineseTrio	/mnt/pixstor/schnabelr-drii/WORKING/jakth2/230105_humanGIAB/reference/GRCh38_no_alt_analysis_set.fasta	NA	NA	/mnt/pixstor/schnabelr-drii/WORKING/jakth2/230105_humanGIAB/bam/HG005.GRCh38_full_plus_hs38d1_analysis_set_minus_alts.300x.bam	/mnt/pixstor/schnabelr-drii/WORKING/jakth2/DV-TrioTrain/triotrain/model_training/pretrained_models/DV1.4_cattle2/model.ckpt-45962	/mnt/pixstor/schnabelr-drii/WORKING/jakth2/VARIANT_CALLING_OUTPUTS/240528_Benchmarking/DV1.4_cattle2/NA24631	/mnt/pixstor/schnabelr-drii/WORKING/jakth2/230105_humanGIAB/benchmark/HG005_GRCh38_1_22_v4.2_benchmark.renamed.bcf.gz	/mnt/pixstor/schnabelr-drii/WORKING/jakth2/230105_humanGIAB/benchmark/HG005_GRCh38_1_22_v4.2_benchmark.bed
35	DV1.4_cattle2	NA24694	HG006	Human	Father_HanChineseTrio	/mnt/pixstor/schnabelr-drii/WORKING/jakth2/230105_humanGIAB/reference/GRCh38_no_alt_analysis_set.fasta	NA	NA	/mnt/pixstor/schnabelr-drii/WORKING/jakth2/230105_humanGIAB/bam/HG006.GRCh38_full_plus_hs38d1_analysis_set_minus_alts.100x.bam	/mnt/pixstor/schnabelr-drii/WORKING/jakth2/DV-TrioTrain/triotrain/model_training/pretrained_models/DV1.4_cattle2/model.ckpt-45962	/mnt/pixstor/schnabelr-drii/WORKING/jakth2/VARIANT_CALLING_OUTPUTS/240528_Benchmarking/DV1.4_cattle2/NA24694	/mnt/pixstor/schnabelr-drii/WORKING/jakth2/230105_humanGIAB/benchmark/HG006_GRCh38_1_22_v4.2_benchmark.renamed.bcf.gz	/mnt/pixstor/schnabelr-drii/WORKING/jakth2/230105_humanGIAB/benchmark/HG006_GRCh38_1_22_v4.2_benchmark.renamed.bcf.gz
36	DV1.4_cattle2	NA24695	HG007	Human	Mother_HanChineseTrio	/mnt/pixstor/schnabelr-drii/WORKING/jakth2/230105_humanGIAB/reference/GRCh38_no_alt_analysis_set.fasta	NA	NA	/mnt/pixstor/schnabelr-drii/WORKING/jakth2/230105_humanGIAB/bam/HG007.GRCh38_full_plus_hs38d1_analysis_set_minus_alts.100x.bam	/mnt/pixstor/schnabelr-drii/WORKING/jakth2/DV-TrioTrain/triotrain/model_training/pretrained_models/DV1.4_cattle2/model.ckpt-45962	/mnt/pixstor/schnabelr-drii/WORKING/jakth2/VARIANT_CALLING_OUTPUTS/240528_Benchmarking/DV1.4_cattle2/NA24695	/mnt/pixstor/schnabelr-drii/WORKING/jakth2/230105_humanGIAB/benchmark/HG007_GRCh38_1_22_v4.2_benchmark.renamed.bcf.gz	/mnt/pixstor/schnabelr-drii/WORKING/jakth2/230105_humanGIAB/benchmark/HG007_GRCh38_1_22_v4.2_benchmark.bed
37	DV1.4_cattle3	UMCUSAM000000341496	341496	Cow	Child_Trio12	/mnt/pixstor/schnabelr-drii/WORKING/jakth2/REF_GENOME_COPY/ARS-UCD1.2_Btau5.0.1Y.fa	NA	NA	/storage/htc/schnabellab/results/9913/wgs/1kbulls_ars1.2/bam/341496.realigned.recalibrated.cram	/mnt/pixstor/schnabelr-drii/WORKING/jakth2/DV-TrioTrain/triotrain/model_training/pretrained_models/DV1.4_cattle3/model.ckpt-348535	/mnt/pixstor/schnabelr-drii/WORKING/jakth2/VARIANT_CALLING_OUTPUTS/240528_Benchmarking/DV1.4_cattle3/UMCUSAM000000341496	/mnt/pixstor/schnabelr-drii/WORKING/jakth2/TRIOS_220704/INDIV_TRAINING/UMCUSAM000000341496.PASS.vcf.gz	/mnt/pixstor/schnabelr-drii/WORKING/jakth2/TRIOS_220704/CALLABLE/UMCUSAM000000341496.callable.bed
38	DV1.4_cattle3	UMCUSAU000000194551	194551	Cow	Father_Trio12	/mnt/pixstor/schnabelr-drii/WORKING/jakth2/REF_GENOME_COPY/ARS-UCD1.2_Btau5.0.1Y.fa	NA	NA	/mnt/pixstor/schnabelr-lab/results/9913/wgs/1kbulls_ars1.2/bam/194551.realigned.recalibrated.cram	/mnt/pixstor/schnabelr-drii/WORKING/jakth2/DV-TrioTrain/triotrain/model_training/pretrained_models/DV1.4_cattle3/model.ckpt-348535	/mnt/pixstor/schnabelr-drii/WORKING/jakth2/VARIANT_CALLING_OUTPUTS/240528_Benchmarking/DV1.4_cattle3/UMCUSAU000000194551	/mnt/pixstor/schnabelr-drii/WORKING/jakth2/TRIOS_220704/INDIV_TRAINING/UMCUSAU000000194551.PASS.vcf.gz	/mnt/pixstor/schnabelr-drii/WORKING/jakth2/TRIOS_220704/CALLABLE/UMCUSAU000000194551.callable.bed
39	DV1.4_cattle3	UMCUSAU000000194550	194550	Cow	Mother_Trio12	/mnt/pixstor/schnabelr-drii/WORKING/jakth2/REF_GENOME_COPY/ARS-UCD1.2_Btau5.0.1Y.fa	NA	NA	/mnt/pixstor/schnabelr-lab/results/9913/wgs/1kbulls_ars1.2/bam/194550.realigned.recalibrated.cram	/mnt/pixstor/schnabelr-drii/WORKING/jakth2/DV-TrioTrain/triotrain/model_training/pretrained_models/DV1.4_cattle3/model.ckpt-348535	/mnt/pixstor/schnabelr-drii/WORKING/jakth2/VARIANT_CALLING_OUTPUTS/240528_Benchmarking/DV1.4_cattle3/UMCUSAU000000194550	/mnt/pixstor/schnabelr-drii/WORKING/jakth2/TRIOS_220704/INDIV_TRAINING/UMCUSAU000000194550.PASS.vcf.gz	/mnt/pixstor/schnabelr-drii/WORKING/jakth2/TRIOS_220704/CALLABLE/UMCUSAU000000194550.callable.bed
40	DV1.4_cattle3	UMCUSAF000000341497	341497	Cow	Child_Trio13	/mnt/pixstor/schnabelr-drii/WORKING/jakth2/REF_GENOME_COPY/ARS-UCD1.2_Btau5.0.1Y.fa	NA	NA	/mnt/pixstor/schnabelr-lab/results/9913/wgs/1kbulls_ars1.2/bam/341497.realigned.recalibrated.cram	/mnt/pixstor/schnabelr-drii/WORKING/jakth2/DV-TrioTrain/triotrain/model_training/pretrained_models/DV1.4_cattle3/model.ckpt-348535	/mnt/pixstor/schnabelr-drii/WORKING/jakth2/VARIANT_CALLING_OUTPUTS/240528_Benchmarking/DV1.4_cattle3/UMCUSAF000000341497	/mnt/pixstor/schnabelr-drii/WORKING/jakth2/TRIOS_220704/INDIV_TRAINING/UMCUSAF000000341497.PASS.vcf.gz	/mnt/pixstor/schnabelr-drii/WORKING/jakth2/TRIOS_220704/CALLABLE/UMCUSAF000000341497.callable.bed
41	DV1.4_cattle3	UMCUSAM000000204543	204543	Cow	Father_Trio13	/mnt/pixstor/schnabelr-drii/WORKING/jakth2/REF_GENOME_COPY/ARS-UCD1.2_Btau5.0.1Y.fa	NA	NA	/mnt/pixstor/schnabelr-lab/results/9913/wgs/1kbulls_ars1.2/bam/204543.realigned.recalibrated.cram	/mnt/pixstor/schnabelr-drii/WORKING/jakth2/DV-TrioTrain/triotrain/model_training/pretrained_models/DV1.4_cattle3/model.ckpt-348535	/mnt/pixstor/schnabelr-drii/WORKING/jakth2/VARIANT_CALLING_OUTPUTS/240528_Benchmarking/DV1.4_cattle3/UMCUSAM000000204543	/mnt/pixstor/schnabelr-drii/WORKING/jakth2/TRIOS_220704/INDIV_TRAINING/UMCUSAM000000204543.PASS.vcf.gz	/mnt/pixstor/schnabelr-drii/WORKING/jakth2/TRIOS_220704/CALLABLE/UMCUSAM000000204543.callable.bed
42	DV1.4_cattle3	UMCUSAF000000204544	204544	Cow	Mother_Trio13	/mnt/pixstor/schnabelr-drii/WORKING/jakth2/REF_GENOME_COPY/ARS-UCD1.2_Btau5.0.1Y.fa	NA	NA	/mnt/pixstor/schnabelr-lab/results/9913/wgs/1kbulls_ars1.2/bam/204544.realigned.recalibrated.cram	/mnt/pixstor/schnabelr-drii/WORKING/jakth2/DV-TrioTrain/triotrain/model_training/pretrained_models/DV1.4_cattle3/model.ckpt-348535	/mnt/pixstor/schnabelr-drii/WORKING/jakth2/VARIANT_CALLING_OUTPUTS/240528_Benchmarking/DV1.4_cattle3/UMCUSAF000000204544	/mnt/pixstor/schnabelr-drii/WORKING/jakth2/TRIOS_220704/INDIV_TRAINING/UMCUSAF000000204544.PASS.vcf.gz	/mnt/pixstor/schnabelr-drii/WORKING/jakth2/TRIOS_220704/CALLABLE/UMCUSAF000000204544.callable.bed
43	DV1.4_cattle3	UMCUSAM000000341713	341713	Cow	Child_Trio14	/mnt/pixstor/schnabelr-drii/WORKING/jakth2/REF_GENOME_COPY/ARS-UCD1.2_Btau5.0.1Y.fa	NA	NA	/mnt/pixstor/schnabelr-lab/results/9913/wgs/1kbulls_ars1.2/bam/341713.realigned.recalibrated.cram	/mnt/pixstor/schnabelr-drii/WORKING/jakth2/DV-TrioTrain/triotrain/model_training/pretrained_models/DV1.4_cattle3/model.ckpt-348535	/mnt/pixstor/schnabelr-drii/WORKING/jakth2/VARIANT_CALLING_OUTPUTS/240528_Benchmarking/DV1.4_cattle3/UMCUSAM000000341713	/mnt/pixstor/schnabelr-drii/WORKING/jakth2/TRIOS_220704/INDIV_TRAINING/UMCUSAM000000341713.PASS.vcf.gz	/mnt/pixstor/schnabelr-drii/WORKING/jakth2/TRIOS_220704/CALLABLE/UMCUSAM000000341713.callable.bed
44	DV1.4_cattle3	UMCUSAM000000341714	341714	Cow	Father_Trio14	/mnt/pixstor/schnabelr-drii/WORKING/jakth2/REF_GENOME_COPY/ARS-UCD1.2_Btau5.0.1Y.fa	NA	NA	/mnt/pixstor/schnabelr-lab/results/9913/wgs/1kbulls_ars1.2/bam/341714.realigned.recalibrated.cram	/mnt/pixstor/schnabelr-drii/WORKING/jakth2/DV-TrioTrain/triotrain/model_training/pretrained_models/DV1.4_cattle3/model.ckpt-348535	/mnt/pixstor/schnabelr-drii/WORKING/jakth2/VARIANT_CALLING_OUTPUTS/240528_Benchmarking/DV1.4_cattle3/UMCUSAM000000341714	/mnt/pixstor/schnabelr-drii/WORKING/jakth2/TRIOS_220704/INDIV_TRAINING/UMCUSAM000000341714.PASS.vcf.gz	/mnt/pixstor/schnabelr-drii/WORKING/jakth2/TRIOS_220704/CALLABLE/UMCUSAM000000341714.callable.bed
45	DV1.4_cattle3	UMCUSAF000000339207	339207	Cow	Mother_Trio14	/mnt/pixstor/schnabelr-drii/WORKING/jakth2/REF_GENOME_COPY/ARS-UCD1.2_Btau5.0.1Y.fa	NA	NA	/mnt/pixstor/schnabelr-lab/results/9913/wgs/1kbulls_ars1.2/bam/339207.realigned.recalibrated.cram	/mnt/pixstor/schnabelr-drii/WORKING/jakth2/DV-TrioTrain/triotrain/model_training/pretrained_models/DV1.4_cattle3/model.ckpt-348535	/mnt/pixstor/schnabelr-drii/WORKING/jakth2/VARIANT_CALLING_OUTPUTS/240528_Benchmarking/DV1.4_cattle3/UMCUSAF000000339207	/mnt/pixstor/schnabelr-drii/WORKING/jakth2/TRIOS_220704/INDIV_TRAINING/UMCUSAF000000339207.PASS.vcf.gz	/mnt/pixstor/schnabelr-drii/WORKING/jakth2/TRIOS_220704/CALLABLE/UMCUSAF000000339207.callable.bed
46	DV1.4_cattle3	UMCUSAM000009341496	9341496	Cow	Child_Trio15	/mnt/pixstor/schnabelr-drii/WORKING/jakth2/REF_GENOME_COPY/ARS-UCD1.2_Btau5.0.1Y.fa	NA	NA	/mnt/pixstor/schnabelr-lab/results/9913/wgs/1kbulls_ars1.2/bam/9341496.realigned.recalibrated.cram	/mnt/pixstor/schnabelr-drii/WORKING/jakth2/DV-TrioTrain/triotrain/model_training/pretrained_models/DV1.4_cattle3/model.ckpt-348535	/mnt/pixstor/schnabelr-drii/WORKING/jakth2/VARIANT_CALLING_OUTPUTS/240528_Benchmarking/DV1.4_cattle3/UMCUSAM000009341496	/mnt/pixstor/schnabelr-drii/WORKING/jakth2/TRIOS_220704/INDIV_TRAINING/UMCUSAM000009341496.PASS.vcf.gz	/mnt/pixstor/schnabelr-drii/WORKING/jakth2/TRIOS_220704/CALLABLE/UMCUSAM000009341496.callable.bed
47	DV1.4_cattle3	UMCUSAF000009341497	9341497	Cow	Child_Trio16	/mnt/pixstor/schnabelr-drii/WORKING/jakth2/REF_GENOME_COPY/ARS-UCD1.2_Btau5.0.1Y.fa	NA	NA	/mnt/pixstor/schnabelr-lab/results/9913/wgs/1kbulls_ars1.2/bam/9341497.realigned.recalibrated.cram	/mnt/pixstor/schnabelr-drii/WORKING/jakth2/DV-TrioTrain/triotrain/model_training/pretrained_models/DV1.4_cattle3/model.ckpt-348535	/mnt/pixstor/schnabelr-drii/WORKING/jakth2/VARIANT_CALLING_OUTPUTS/240528_Benchmarking/DV1.4_cattle3/UMCUSAF000009341497	/mnt/pixstor/schnabelr-drii/WORKING/jakth2/TRIOS_220704/INDIV_TRAINING/UMCUSAF000009341497.PASS.vcf.gz	/mnt/pixstor/schnabelr-drii/WORKING/jakth2/TRIOS_220704/CALLABLE/UMCUSAF000009341497.callable.bed
48	DV1.4_cattle3	UMCUSAM000009341713	9341713	Cow	Child_Trio17	/mnt/pixstor/schnabelr-drii/WORKING/jakth2/REF_GENOME_COPY/ARS-UCD1.2_Btau5.0.1Y.fa	NA	NA	/mnt/pixstor/schnabelr-lab/results/9913/wgs/1kbulls_ars1.2/bam/9341713.realigned.recalibrated.cram	/mnt/pixstor/schnabelr-drii/WORKING/jakth2/DV-TrioTrain/triotrain/model_training/pretrained_models/DV1.4_cattle3/model.ckpt-348535	/mnt/pixstor/schnabelr-drii/WORKING/jakth2/VARIANT_CALLING_OUTPUTS/240528_Benchmarking/DV1.4_cattle3/UMCUSAM000009341713	/mnt/pixstor/schnabelr-drii/WORKING/jakth2/TRIOS_220704/INDIV_TRAINING/UMCUSAM000009341713.PASS.vcf.gz	/mnt/pixstor/schnabelr-drii/WORKING/jakth2/TRIOS_220704/CALLABLE/UMCUSAM000009341713.callable.bed
49	DV1.4_cattle3	NA24385	HG002	Human	Child_AshkenazimTrio	/mnt/pixstor/schnabelr-drii/WORKING/jakth2/230105_humanGIAB/reference/GRCh38_no_alt_analysis_set.fasta	NA	NA	/mnt/pixstor/schnabelr-drii/WORKING/jakth2/230105_humanGIAB/bam/HG002.GRCh38.2x250.bam	/mnt/pixstor/schnabelr-drii/WORKING/jakth2/DV-TrioTrain/triotrain/model_training/pretrained_models/DV1.4_cattle3/model.ckpt-348535	/mnt/pixstor/schnabelr-drii/WORKING/jakth2/VARIANT_CALLING_OUTPUTS/240528_Benchmarking/DV1.4_cattle3/NA24385	/mnt/pixstor/schnabelr-drii/WORKING/jakth2/230105_humanGIAB/benchmark/HG002_GRCh38_1_22_v4.2_benchmark.renamed.bcf.gz	/mnt/pixstor/schnabelr-drii/WORKING/jakth2/230105_humanGIAB/benchmark/HG002_GRCh38_1_22_v4.2_benchmark.bed
50	DV1.4_cattle3	NA24149	HG003	Human	Father_AshkenazimTrio	/mnt/pixstor/schnabelr-drii/WORKING/jakth2/230105_humanGIAB/reference/GRCh38_no_alt_analysis_set.fasta	NA	NA	/mnt/pixstor/schnabelr-drii/WORKING/jakth2/230105_humanGIAB/bam/HG003.GRCh38.2x250.bam	/mnt/pixstor/schnabelr-drii/WORKING/jakth2/DV-TrioTrain/triotrain/model_training/pretrained_models/DV1.4_cattle3/model.ckpt-348535	/mnt/pixstor/schnabelr-drii/WORKING/jakth2/VARIANT_CALLING_OUTPUTS/240528_Benchmarking/DV1.4_cattle3/NA24149	/mnt/pixstor/schnabelr-drii/WORKING/jakth2/230105_humanGIAB/benchmark/HG003_GRCh38_1_22_v4.2_benchmark.renamed.bcf.gz	/mnt/pixstor/schnabelr-drii/WORKING/jakth2/230105_humanGIAB/benchmark/HG003_GRCh38_1_22_v4.2_benchmark.bed
51	DV1.4_cattle3	NA24143	HG004	Human	Mother_AshkenazimTrio	/mnt/pixstor/schnabelr-drii/WORKING/jakth2/230105_humanGIAB/reference/GRCh38_no_alt_analysis_set.fasta	NA	NA	/mnt/pixstor/schnabelr-drii/WORKING/jakth2/230105_humanGIAB/bam/HG004.GRCh38.2x250.bam	/mnt/pixstor/schnabelr-drii/WORKING/jakth2/DV-TrioTrain/triotrain/model_training/pretrained_models/DV1.4_cattle3/model.ckpt-348535	/mnt/pixstor/schnabelr-drii/WORKING/jakth2/VARIANT_CALLING_OUTPUTS/240528_Benchmarking/DV1.4_cattle3/NA24143	/mnt/pixstor/schnabelr-drii/WORKING/jakth2/230105_humanGIAB/benchmark/HG004_GRCh38_1_22_v4.2_benchmark.renamed.bcf.gz	/mnt/pixstor/schnabelr-drii/WORKING/jakth2/230105_humanGIAB/benchmark/HG004_GRCh38_1_22_v4.2_benchmark.bed
52	DV1.4_cattle3	NA24631	HG005	Human	Child_HanChineseTrio	/mnt/pixstor/schnabelr-drii/WORKING/jakth2/230105_humanGIAB/reference/GRCh38_no_alt_analysis_set.fasta	NA	NA	/mnt/pixstor/schnabelr-drii/WORKING/jakth2/230105_humanGIAB/bam/HG005.GRCh38_full_plus_hs38d1_analysis_set_minus_alts.300x.bam	/mnt/pixstor/schnabelr-drii/WORKING/jakth2/DV-TrioTrain/triotrain/model_training/pretrained_models/DV1.4_cattle3/model.ckpt-348535	/mnt/pixstor/schnabelr-drii/WORKING/jakth2/VARIANT_CALLING_OUTPUTS/240528_Benchmarking/DV1.4_cattle3/NA24631	/mnt/pixstor/schnabelr-drii/WORKING/jakth2/230105_humanGIAB/benchmark/HG005_GRCh38_1_22_v4.2_benchmark.renamed.bcf.gz	/mnt/pixstor/schnabelr-drii/WORKING/jakth2/230105_humanGIAB/benchmark/HG005_GRCh38_1_22_v4.2_benchmark.bed
53	DV1.4_cattle3	NA24694	HG006	Human	Father_HanChineseTrio	/mnt/pixstor/schnabelr-drii/WORKING/jakth2/230105_humanGIAB/reference/GRCh38_no_alt_analysis_set.fasta	NA	NA	/mnt/pixstor/schnabelr-drii/WORKING/jakth2/230105_humanGIAB/bam/HG006.GRCh38_full_plus_hs38d1_analysis_set_minus_alts.100x.bam	/mnt/pixstor/schnabelr-drii/WORKING/jakth2/DV-TrioTrain/triotrain/model_training/pretrained_models/DV1.4_cattle3/model.ckpt-348535	/mnt/pixstor/schnabelr-drii/WORKING/jakth2/VARIANT_CALLING_OUTPUTS/240528_Benchmarking/DV1.4_cattle3/NA24694	/mnt/pixstor/schnabelr-drii/WORKING/jakth2/230105_humanGIAB/benchmark/HG006_GRCh38_1_22_v4.2_benchmark.renamed.bcf.gz	/mnt/pixstor/schnabelr-drii/WORKING/jakth2/230105_humanGIAB/benchmark/HG006_GRCh38_1_22_v4.2_benchmark.renamed.bcf.gz
54	DV1.4_cattle3	NA24695	HG007	Human	Mother_HanChineseTrio	/mnt/pixstor/schnabelr-drii/WORKING/jakth2/230105_humanGIAB/reference/GRCh38_no_alt_analysis_set.fasta	NA	NA	/mnt/pixstor/schnabelr-drii/WORKING/jakth2/230105_humanGIAB/bam/HG007.GRCh38_full_plus_hs38d1_analysis_set_minus_alts.100x.bam	/mnt/pixstor/schnabelr-drii/WORKING/jakth2/DV-TrioTrain/triotrain/model_training/pretrained_models/DV1.4_cattle3/model.ckpt-348535	/mnt/pixstor/schnabelr-drii/WORKING/jakth2/VARIANT_CALLING_OUTPUTS/240528_Benchmarking/DV1.4_cattle3/NA24695	/mnt/pixstor/schnabelr-drii/WORKING/jakth2/230105_humanGIAB/benchmark/HG007_GRCh38_1_22_v4.2_benchmark.renamed.bcf.gz	/mnt/pixstor/schnabelr-drii/WORKING/jakth2/230105_humanGIAB/benchmark/HG007_GRCh38_1_22_v4.2_benchmark.bed
