# Supplementary material for: Overcoming limitations to customize DeepVariant for domesticated animals with TrioTrain
Source: Genome Res. 2025 Aug;35(8):1859–74. doi: 10.1101/gr.279542.124 (PMC12315867; doi:10.1101/gr.279542.124)
Supplement: Supplement 1 [file Supplemental_Code.tar.gz › DV-TrioTrain-0.8/triotrain/variant_calling/data/metadata/240916_benchmarking_metadata.csv]

RunOrder	VariantCaller	SampleID	LabID	Species	Info	RefFASTA	PopVCF	RegionsFile	ReadsBAM	ModelCkpt	OutPath	TruthVCF	CallableBED
1	DV1.4_WGS.AF_OneTrio	UMCUSAM000000341713	341713	Cow	Child_Trio14	/mnt/pixstor/schnabelr-drii/WORKING/jakth2/REF_GENOME_COPY/ARS-UCD1.2_Btau5.0.1Y.fa	/mnt/pixstor/schnabelr-drii/WORKING/jakth2/TRIOS_220704/POPVCF/UMAG1.POP.FREQ.vcf.gz	NA	/mnt/pixstor/schnabelr-lab/results/9913/wgs/1kbulls_ars1.2/bam/341713.realigned.recalibrated.cram	/mnt/pixstor/schnabelr-drii/WORKING/jakth2/DV-TrioTrain/triotrain/model_training/pretrained_models/DV1.4_WGS.AF_OneTrio/model.ckpt-201011	/mnt/pixstor/schnabelr-drii/WORKING/jakth2/VARIANT_CALLING_OUTPUTS/240528_Benchmarking/DV1.4_WGS.AF_OneTrio/UMCUSAM000000341713	/mnt/pixstor/schnabelr-drii/WORKING/jakth2/TRIOS_220704/INDIV_TRAINING/UMCUSAM000000341713.PASS.vcf.gz	/mnt/pixstor/schnabelr-drii/WORKING/jakth2/TRIOS_220704/CALLABLE/UMCUSAM000000341713.callable.bed
2	DV1.4_WGS.AF_OneTrio	UMCUSAM000000341714	341714	Cow	Father_Trio14	/mnt/pixstor/schnabelr-drii/WORKING/jakth2/REF_GENOME_COPY/ARS-UCD1.2_Btau5.0.1Y.fa	/mnt/pixstor/schnabelr-drii/WORKING/jakth2/TRIOS_220704/POPVCF/UMAG1.POP.FREQ.vcf.gz	NA	/mnt/pixstor/schnabelr-lab/results/9913/wgs/1kbulls_ars1.2/bam/341714.realigned.recalibrated.cram	/mnt/pixstor/schnabelr-drii/WORKING/jakth2/DV-TrioTrain/triotrain/model_training/pretrained_models/DV1.4_WGS.AF_OneTrio/model.ckpt-201011	/mnt/pixstor/schnabelr-drii/WORKING/jakth2/VARIANT_CALLING_OUTPUTS/240528_Benchmarking/DV1.4_WGS.AF_OneTrio/UMCUSAM000000341714	/mnt/pixstor/schnabelr-drii/WORKING/jakth2/TRIOS_220704/INDIV_TRAINING/UMCUSAM000000341714.PASS.vcf.gz	/mnt/pixstor/schnabelr-drii/WORKING/jakth2/TRIOS_220704/CALLABLE/UMCUSAM000000341714.callable.bed
3	DV1.4_WGS.AF_OneTrio	UMCUSAF000000339207	339207	Cow	Mother_Trio14	/mnt/pixstor/schnabelr-drii/WORKING/jakth2/REF_GENOME_COPY/ARS-UCD1.2_Btau5.0.1Y.fa	/mnt/pixstor/schnabelr-drii/WORKING/jakth2/TRIOS_220704/POPVCF/UMAG1.POP.FREQ.vcf.gz	NA	/mnt/pixstor/schnabelr-lab/results/9913/wgs/1kbulls_ars1.2/bam/339207.realigned.recalibrated.cram	/mnt/pixstor/schnabelr-drii/WORKING/jakth2/DV-TrioTrain/triotrain/model_training/pretrained_models/DV1.4_WGS.AF_OneTrio/model.ckpt-201011	/mnt/pixstor/schnabelr-drii/WORKING/jakth2/VARIANT_CALLING_OUTPUTS/240528_Benchmarking/DV1.4_WGS.AF_OneTrio/UMCUSAF000000339207	/mnt/pixstor/schnabelr-drii/WORKING/jakth2/TRIOS_220704/INDIV_TRAINING/UMCUSAF000000339207.PASS.vcf.gz	/mnt/pixstor/schnabelr-drii/WORKING/jakth2/TRIOS_220704/CALLABLE/UMCUSAF000000339207.callable.bed
4	DV1.4_WGS.AF_OneTrio	NA24385	HG002	Human	Child_AshkenazimTrio	/mnt/pixstor/schnabelr-drii/WORKING/jakth2/230105_humanGIAB/reference/GRCh38_no_alt_analysis_set.fasta	/mnt/pixstor/schnabelr-drii/WORKING/jakth2/230105_humanGIAB/allele_freq/cohort.release_missing2ref.no_calls.vcf.gz	NA	/mnt/pixstor/schnabelr-drii/WORKING/jakth2/230105_humanGIAB/bam/HG002.GRCh38.2x250.bam	/mnt/pixstor/schnabelr-drii/WORKING/jakth2/DV-TrioTrain/triotrain/model_training/pretrained_models/DV1.4_WGS.AF_OneTrio/model.ckpt-201011	/mnt/pixstor/schnabelr-drii/WORKING/jakth2/VARIANT_CALLING_OUTPUTS/240528_Benchmarking/DV1.4_WGS.AF_OneTrio/NA24385	/mnt/pixstor/schnabelr-drii/WORKING/jakth2/230105_humanGIAB/benchmark/HG002_GRCh38_1_22_v4.2_benchmark.renamed.bcf.gz	/mnt/pixstor/schnabelr-drii/WORKING/jakth2/230105_humanGIAB/benchmark/HG002_GRCh38_1_22_v4.2_benchmark.bed
5	DV1.4_WGS.AF_OneTrio	NA24149	HG003	Human	Father_AshkenazimTrio	/mnt/pixstor/schnabelr-drii/WORKING/jakth2/230105_humanGIAB/reference/GRCh38_no_alt_analysis_set.fasta	/mnt/pixstor/schnabelr-drii/WORKING/jakth2/230105_humanGIAB/allele_freq/cohort.release_missing2ref.no_calls.vcf.gz	NA	/mnt/pixstor/schnabelr-drii/WORKING/jakth2/230105_humanGIAB/bam/HG003.GRCh38.2x250.bam	/mnt/pixstor/schnabelr-drii/WORKING/jakth2/DV-TrioTrain/triotrain/model_training/pretrained_models/DV1.4_WGS.AF_OneTrio/model.ckpt-201011	/mnt/pixstor/schnabelr-drii/WORKING/jakth2/VARIANT_CALLING_OUTPUTS/240528_Benchmarking/DV1.4_WGS.AF_OneTrio/NA24149	/mnt/pixstor/schnabelr-drii/WORKING/jakth2/230105_humanGIAB/benchmark/HG003_GRCh38_1_22_v4.2_benchmark.renamed.bcf.gz	/mnt/pixstor/schnabelr-drii/WORKING/jakth2/230105_humanGIAB/benchmark/HG003_GRCh38_1_22_v4.2_benchmark.bed
6	DV1.4_WGS.AF_OneTrio	NA24143	HG004	Human	Mother_AshkenazimTrio	/mnt/pixstor/schnabelr-drii/WORKING/jakth2/230105_humanGIAB/reference/GRCh38_no_alt_analysis_set.fasta	/mnt/pixstor/schnabelr-drii/WORKING/jakth2/230105_humanGIAB/allele_freq/cohort.release_missing2ref.no_calls.vcf.gz	NA	/mnt/pixstor/schnabelr-drii/WORKING/jakth2/230105_humanGIAB/bam/HG004.GRCh38.2x250.bam	/mnt/pixstor/schnabelr-drii/WORKING/jakth2/DV-TrioTrain/triotrain/model_training/pretrained_models/DV1.4_WGS.AF_OneTrio/model.ckpt-201011	/mnt/pixstor/schnabelr-drii/WORKING/jakth2/VARIANT_CALLING_OUTPUTS/240528_Benchmarking/DV1.4_WGS.AF_OneTrio/NA24143	/mnt/pixstor/schnabelr-drii/WORKING/jakth2/230105_humanGIAB/benchmark/HG004_GRCh38_1_22_v4.2_benchmark.renamed.bcf.gz	/mnt/pixstor/schnabelr-drii/WORKING/jakth2/230105_humanGIAB/benchmark/HG004_GRCh38_1_22_v4.2_benchmark.bed
7	DV1.4_WGS.AF_OneTrio	NA24631	HG005	Human	Child_HanChineseTrio	/mnt/pixstor/schnabelr-drii/WORKING/jakth2/230105_humanGIAB/reference/GRCh38_no_alt_analysis_set.fasta	/mnt/pixstor/schnabelr-drii/WORKING/jakth2/230105_humanGIAB/allele_freq/cohort.release_missing2ref.no_calls.vcf.gz	NA	/mnt/pixstor/schnabelr-drii/WORKING/jakth2/230105_humanGIAB/bam/HG005.GRCh38_full_plus_hs38d1_analysis_set_minus_alts.300x.bam	/mnt/pixstor/schnabelr-drii/WORKING/jakth2/DV-TrioTrain/triotrain/model_training/pretrained_models/DV1.4_WGS.AF_OneTrio/model.ckpt-201011	/mnt/pixstor/schnabelr-drii/WORKING/jakth2/VARIANT_CALLING_OUTPUTS/240528_Benchmarking/DV1.4_WGS.AF_OneTrio/NA24631	/mnt/pixstor/schnabelr-drii/WORKING/jakth2/230105_humanGIAB/benchmark/HG005_GRCh38_1_22_v4.2_benchmark.renamed.bcf.gz	/mnt/pixstor/schnabelr-drii/WORKING/jakth2/230105_humanGIAB/benchmark/HG005_GRCh38_1_22_v4.2_benchmark.bed
8	DV1.4_WGS.AF_OneTrio	NA24694	HG006	Human	Father_HanChineseTrio	/mnt/pixstor/schnabelr-drii/WORKING/jakth2/230105_humanGIAB/reference/GRCh38_no_alt_analysis_set.fasta	/mnt/pixstor/schnabelr-drii/WORKING/jakth2/230105_humanGIAB/allele_freq/cohort.release_missing2ref.no_calls.vcf.gz	NA	/mnt/pixstor/schnabelr-drii/WORKING/jakth2/230105_humanGIAB/bam/HG006.GRCh38_full_plus_hs38d1_analysis_set_minus_alts.100x.bam	/mnt/pixstor/schnabelr-drii/WORKING/jakth2/DV-TrioTrain/triotrain/model_training/pretrained_models/DV1.4_WGS.AF_OneTrio/model.ckpt-201011	/mnt/pixstor/schnabelr-drii/WORKING/jakth2/VARIANT_CALLING_OUTPUTS/240528_Benchmarking/DV1.4_WGS.AF_OneTrio/NA24694	/mnt/pixstor/schnabelr-drii/WORKING/jakth2/230105_humanGIAB/benchmark/HG006_GRCh38_1_22_v4.2_benchmark.renamed.bcf.gz	/mnt/pixstor/schnabelr-drii/WORKING/jakth2/230105_humanGIAB/benchmark/HG006_GRCh38_1_22_v4.2_benchmark.renamed.bcf.gz
9	DV1.4_WGS.AF_OneTrio	NA24695	HG007	Human	Mother_HanChineseTrio	/mnt/pixstor/schnabelr-drii/WORKING/jakth2/230105_humanGIAB/reference/GRCh38_no_alt_analysis_set.fasta	/mnt/pixstor/schnabelr-drii/WORKING/jakth2/230105_humanGIAB/allele_freq/cohort.release_missing2ref.no_calls.vcf.gz	NA	/mnt/pixstor/schnabelr-drii/WORKING/jakth2/230105_humanGIAB/bam/HG007.GRCh38_full_plus_hs38d1_analysis_set_minus_alts.100x.bam	/mnt/pixstor/schnabelr-drii/WORKING/jakth2/DV-TrioTrain/triotrain/model_training/pretrained_models/DV1.4_WGS.AF_OneTrio/model.ckpt-201011	/mnt/pixstor/schnabelr-drii/WORKING/jakth2/VARIANT_CALLING_OUTPUTS/240528_Benchmarking/DV1.4_WGS.AF_OneTrio/NA24695	/mnt/pixstor/schnabelr-drii/WORKING/jakth2/230105_humanGIAB/benchmark/HG007_GRCh38_1_22_v4.2_benchmark.renamed.bcf.gz	/mnt/pixstor/schnabelr-drii/WORKING/jakth2/230105_humanGIAB/benchmark/HG007_GRCh38_1_22_v4.2_benchmark.bed
10	DV1.4_WGS.AF_OneTrio_AA_BR	UMCUSAM000000341713	341713	Cow	Child_Trio14	/mnt/pixstor/schnabelr-drii/WORKING/jakth2/REF_GENOME_COPY/ARS-UCD1.2_Btau5.0.1Y.fa	/mnt/pixstor/schnabelr-drii/WORKING/jakth2/TRIOS_220704/POPVCF/UMAG1.POP.FREQ.vcf.gz	NA	/mnt/pixstor/schnabelr-lab/results/9913/wgs/1kbulls_ars1.2/bam/341713.realigned.recalibrated.cram	/mnt/pixstor/schnabelr-drii/WORKING/jakth2/DV-TrioTrain/triotrain/model_training/pretrained_models/DV1.4_WGS.AF_OneTrio_AA_BR/model.ckpt-598024	/mnt/pixstor/schnabelr-drii/WORKING/jakth2/VARIANT_CALLING_OUTPUTS/240528_Benchmarking/DV1.4_WGS.AF_OneTrio_AA_BR/UMCUSAM000000341713	/mnt/pixstor/schnabelr-drii/WORKING/jakth2/TRIOS_220704/INDIV_TRAINING/UMCUSAM000000341713.PASS.vcf.gz	/mnt/pixstor/schnabelr-drii/WORKING/jakth2/TRIOS_220704/CALLABLE/UMCUSAM000000341713.callable.bed
11	DV1.4_WGS.AF_OneTrio_AA_BR	UMCUSAM000000341714	341714	Cow	Father_Trio14	/mnt/pixstor/schnabelr-drii/WORKING/jakth2/REF_GENOME_COPY/ARS-UCD1.2_Btau5.0.1Y.fa	/mnt/pixstor/schnabelr-drii/WORKING/jakth2/TRIOS_220704/POPVCF/UMAG1.POP.FREQ.vcf.gz	NA	/mnt/pixstor/schnabelr-lab/results/9913/wgs/1kbulls_ars1.2/bam/341714.realigned.recalibrated.cram	/mnt/pixstor/schnabelr-drii/WORKING/jakth2/DV-TrioTrain/triotrain/model_training/pretrained_models/DV1.4_WGS.AF_OneTrio_AA_BR/model.ckpt-598024	/mnt/pixstor/schnabelr-drii/WORKING/jakth2/VARIANT_CALLING_OUTPUTS/240528_Benchmarking/DV1.4_WGS.AF_OneTrio_AA_BR/UMCUSAM000000341714	/mnt/pixstor/schnabelr-drii/WORKING/jakth2/TRIOS_220704/INDIV_TRAINING/UMCUSAM000000341714.PASS.vcf.gz	/mnt/pixstor/schnabelr-drii/WORKING/jakth2/TRIOS_220704/CALLABLE/UMCUSAM000000341714.callable.bed
12	DV1.4_WGS.AF_OneTrio_AA_BR	UMCUSAF000000339207	339207	Cow	Mother_Trio14	/mnt/pixstor/schnabelr-drii/WORKING/jakth2/REF_GENOME_COPY/ARS-UCD1.2_Btau5.0.1Y.fa	/mnt/pixstor/schnabelr-drii/WORKING/jakth2/TRIOS_220704/POPVCF/UMAG1.POP.FREQ.vcf.gz	NA	/mnt/pixstor/schnabelr-lab/results/9913/wgs/1kbulls_ars1.2/bam/339207.realigned.recalibrated.cram	/mnt/pixstor/schnabelr-drii/WORKING/jakth2/DV-TrioTrain/triotrain/model_training/pretrained_models/DV1.4_WGS.AF_OneTrio_AA_BR/model.ckpt-598024	/mnt/pixstor/schnabelr-drii/WORKING/jakth2/VARIANT_CALLING_OUTPUTS/240528_Benchmarking/DV1.4_WGS.AF_OneTrio_AA_BR/UMCUSAF000000339207	/mnt/pixstor/schnabelr-drii/WORKING/jakth2/TRIOS_220704/INDIV_TRAINING/UMCUSAF000000339207.PASS.vcf.gz	/mnt/pixstor/schnabelr-drii/WORKING/jakth2/TRIOS_220704/CALLABLE/UMCUSAF000000339207.callable.bed
13	DV1.4_WGS.AF_OneTrio_AA_BR	NA24385	HG002	Human	Child_AshkenazimTrio	/mnt/pixstor/schnabelr-drii/WORKING/jakth2/230105_humanGIAB/reference/GRCh38_no_alt_analysis_set.fasta	/mnt/pixstor/schnabelr-drii/WORKING/jakth2/230105_humanGIAB/allele_freq/cohort.release_missing2ref.no_calls.vcf.gz	NA	/mnt/pixstor/schnabelr-drii/WORKING/jakth2/230105_humanGIAB/bam/HG002.GRCh38.2x250.bam	/mnt/pixstor/schnabelr-drii/WORKING/jakth2/DV-TrioTrain/triotrain/model_training/pretrained_models/DV1.4_WGS.AF_OneTrio_AA_BR/model.ckpt-598024	/mnt/pixstor/schnabelr-drii/WORKING/jakth2/VARIANT_CALLING_OUTPUTS/240528_Benchmarking/DV1.4_WGS.AF_OneTrio_AA_BR/NA24385	/mnt/pixstor/schnabelr-drii/WORKING/jakth2/230105_humanGIAB/benchmark/HG002_GRCh38_1_22_v4.2_benchmark.renamed.bcf.gz	/mnt/pixstor/schnabelr-drii/WORKING/jakth2/230105_humanGIAB/benchmark/HG002_GRCh38_1_22_v4.2_benchmark.bed
14	DV1.4_WGS.AF_OneTrio_AA_BR	NA24149	HG003	Human	Father_AshkenazimTrio	/mnt/pixstor/schnabelr-drii/WORKING/jakth2/230105_humanGIAB/reference/GRCh38_no_alt_analysis_set.fasta	/mnt/pixstor/schnabelr-drii/WORKING/jakth2/230105_humanGIAB/allele_freq/cohort.release_missing2ref.no_calls.vcf.gz	NA	/mnt/pixstor/schnabelr-drii/WORKING/jakth2/230105_humanGIAB/bam/HG003.GRCh38.2x250.bam	/mnt/pixstor/schnabelr-drii/WORKING/jakth2/DV-TrioTrain/triotrain/model_training/pretrained_models/DV1.4_WGS.AF_OneTrio_AA_BR/model.ckpt-598024	/mnt/pixstor/schnabelr-drii/WORKING/jakth2/VARIANT_CALLING_OUTPUTS/240528_Benchmarking/DV1.4_WGS.AF_OneTrio_AA_BR/NA24149	/mnt/pixstor/schnabelr-drii/WORKING/jakth2/230105_humanGIAB/benchmark/HG003_GRCh38_1_22_v4.2_benchmark.renamed.bcf.gz	/mnt/pixstor/schnabelr-drii/WORKING/jakth2/230105_humanGIAB/benchmark/HG003_GRCh38_1_22_v4.2_benchmark.bed
15	DV1.4_WGS.AF_OneTrio_AA_BR	NA24143	HG004	Human	Mother_AshkenazimTrio	/mnt/pixstor/schnabelr-drii/WORKING/jakth2/230105_humanGIAB/reference/GRCh38_no_alt_analysis_set.fasta	/mnt/pixstor/schnabelr-drii/WORKING/jakth2/230105_humanGIAB/allele_freq/cohort.release_missing2ref.no_calls.vcf.gz	NA	/mnt/pixstor/schnabelr-drii/WORKING/jakth2/230105_humanGIAB/bam/HG004.GRCh38.2x250.bam	/mnt/pixstor/schnabelr-drii/WORKING/jakth2/DV-TrioTrain/triotrain/model_training/pretrained_models/DV1.4_WGS.AF_OneTrio_AA_BR/model.ckpt-598024	/mnt/pixstor/schnabelr-drii/WORKING/jakth2/VARIANT_CALLING_OUTPUTS/240528_Benchmarking/DV1.4_WGS.AF_OneTrio_AA_BR/NA24143	/mnt/pixstor/schnabelr-drii/WORKING/jakth2/230105_humanGIAB/benchmark/HG004_GRCh38_1_22_v4.2_benchmark.renamed.bcf.gz	/mnt/pixstor/schnabelr-drii/WORKING/jakth2/230105_humanGIAB/benchmark/HG004_GRCh38_1_22_v4.2_benchmark.bed
16	DV1.4_WGS.AF_OneTrio_AA_BR	NA24631	HG005	Human	Child_HanChineseTrio	/mnt/pixstor/schnabelr-drii/WORKING/jakth2/230105_humanGIAB/reference/GRCh38_no_alt_analysis_set.fasta	/mnt/pixstor/schnabelr-drii/WORKING/jakth2/230105_humanGIAB/allele_freq/cohort.release_missing2ref.no_calls.vcf.gz	NA	/mnt/pixstor/schnabelr-drii/WORKING/jakth2/230105_humanGIAB/bam/HG005.GRCh38_full_plus_hs38d1_analysis_set_minus_alts.300x.bam	/mnt/pixstor/schnabelr-drii/WORKING/jakth2/DV-TrioTrain/triotrain/model_training/pretrained_models/DV1.4_WGS.AF_OneTrio_AA_BR/model.ckpt-598024	/mnt/pixstor/schnabelr-drii/WORKING/jakth2/VARIANT_CALLING_OUTPUTS/240528_Benchmarking/DV1.4_WGS.AF_OneTrio_AA_BR/NA24631	/mnt/pixstor/schnabelr-drii/WORKING/jakth2/230105_humanGIAB/benchmark/HG005_GRCh38_1_22_v4.2_benchmark.renamed.bcf.gz	/mnt/pixstor/schnabelr-drii/WORKING/jakth2/230105_humanGIAB/benchmark/HG005_GRCh38_1_22_v4.2_benchmark.bed
17	DV1.4_WGS.AF_OneTrio_AA_BR	NA24694	HG006	Human	Father_HanChineseTrio	/mnt/pixstor/schnabelr-drii/WORKING/jakth2/230105_humanGIAB/reference/GRCh38_no_alt_analysis_set.fasta	/mnt/pixstor/schnabelr-drii/WORKING/jakth2/230105_humanGIAB/allele_freq/cohort.release_missing2ref.no_calls.vcf.gz	NA	/mnt/pixstor/schnabelr-drii/WORKING/jakth2/230105_humanGIAB/bam/HG006.GRCh38_full_plus_hs38d1_analysis_set_minus_alts.100x.bam	/mnt/pixstor/schnabelr-drii/WORKING/jakth2/DV-TrioTrain/triotrain/model_training/pretrained_models/DV1.4_WGS.AF_OneTrio_AA_BR/model.ckpt-598024	/mnt/pixstor/schnabelr-drii/WORKING/jakth2/VARIANT_CALLING_OUTPUTS/240528_Benchmarking/DV1.4_WGS.AF_OneTrio_AA_BR/NA24694	/mnt/pixstor/schnabelr-drii/WORKING/jakth2/230105_humanGIAB/benchmark/HG006_GRCh38_1_22_v4.2_benchmark.renamed.bcf.gz	/mnt/pixstor/schnabelr-drii/WORKING/jakth2/230105_humanGIAB/benchmark/HG006_GRCh38_1_22_v4.2_benchmark.renamed.bcf.gz
18	DV1.4_WGS.AF_OneTrio_AA_BR	NA24695	HG007	Human	Mother_HanChineseTrio	/mnt/pixstor/schnabelr-drii/WORKING/jakth2/230105_humanGIAB/reference/GRCh38_no_alt_analysis_set.fasta	/mnt/pixstor/schnabelr-drii/WORKING/jakth2/230105_humanGIAB/allele_freq/cohort.release_missing2ref.no_calls.vcf.gz	NA	/mnt/pixstor/schnabelr-drii/WORKING/jakth2/230105_humanGIAB/bam/HG007.GRCh38_full_plus_hs38d1_analysis_set_minus_alts.100x.bam	/mnt/pixstor/schnabelr-drii/WORKING/jakth2/DV-TrioTrain/triotrain/model_training/pretrained_models/DV1.4_WGS.AF_OneTrio_AA_BR/model.ckpt-598024	/mnt/pixstor/schnabelr-drii/WORKING/jakth2/VARIANT_CALLING_OUTPUTS/240528_Benchmarking/DV1.4_WGS.AF_OneTrio_AA_BR/NA24695	/mnt/pixstor/schnabelr-drii/WORKING/jakth2/230105_humanGIAB/benchmark/HG007_GRCh38_1_22_v4.2_benchmark.renamed.bcf.gz	/mnt/pixstor/schnabelr-drii/WORKING/jakth2/230105_humanGIAB/benchmark/HG007_GRCh38_1_22_v4.2_benchmark.bed
19	DV1.4_WGS.AF_OneTrio_YK_HI	UMCUSAM000000341713	341713	Cow	Child_Trio14	/mnt/pixstor/schnabelr-drii/WORKING/jakth2/REF_GENOME_COPY/ARS-UCD1.2_Btau5.0.1Y.fa	/mnt/pixstor/schnabelr-drii/WORKING/jakth2/TRIOS_220704/POPVCF/UMAG1.POP.FREQ.vcf.gz	NA	/mnt/pixstor/schnabelr-lab/results/9913/wgs/1kbulls_ars1.2/bam/341713.realigned.recalibrated.cram	/mnt/pixstor/schnabelr-drii/WORKING/jakth2/DV-TrioTrain/triotrain/model_training/pretrained_models/DV1.4_WGS.AF_OneTrio_YK_HI/model.ckpt-804879	/mnt/pixstor/schnabelr-drii/WORKING/jakth2/VARIANT_CALLING_OUTPUTS/240528_Benchmarking/DV1.4_WGS.AF_OneTrio_YK_HI/UMCUSAM000000341713	/mnt/pixstor/schnabelr-drii/WORKING/jakth2/TRIOS_220704/INDIV_TRAINING/UMCUSAM000000341713.PASS.vcf.gz	/mnt/pixstor/schnabelr-drii/WORKING/jakth2/TRIOS_220704/CALLABLE/UMCUSAM000000341713.callable.bed
20	DV1.4_WGS.AF_OneTrio_YK_HI	UMCUSAM000000341714	341714	Cow	Father_Trio14	/mnt/pixstor/schnabelr-drii/WORKING/jakth2/REF_GENOME_COPY/ARS-UCD1.2_Btau5.0.1Y.fa	/mnt/pixstor/schnabelr-drii/WORKING/jakth2/TRIOS_220704/POPVCF/UMAG1.POP.FREQ.vcf.gz	NA	/mnt/pixstor/schnabelr-lab/results/9913/wgs/1kbulls_ars1.2/bam/341714.realigned.recalibrated.cram	/mnt/pixstor/schnabelr-drii/WORKING/jakth2/DV-TrioTrain/triotrain/model_training/pretrained_models/DV1.4_WGS.AF_OneTrio_YK_HI/model.ckpt-804879	/mnt/pixstor/schnabelr-drii/WORKING/jakth2/VARIANT_CALLING_OUTPUTS/240528_Benchmarking/DV1.4_WGS.AF_OneTrio_YK_HI/UMCUSAM000000341714	/mnt/pixstor/schnabelr-drii/WORKING/jakth2/TRIOS_220704/INDIV_TRAINING/UMCUSAM000000341714.PASS.vcf.gz	/mnt/pixstor/schnabelr-drii/WORKING/jakth2/TRIOS_220704/CALLABLE/UMCUSAM000000341714.callable.bed
21	DV1.4_WGS.AF_OneTrio_YK_HI	UMCUSAF000000339207	339207	Cow	Mother_Trio14	/mnt/pixstor/schnabelr-drii/WORKING/jakth2/REF_GENOME_COPY/ARS-UCD1.2_Btau5.0.1Y.fa	/mnt/pixstor/schnabelr-drii/WORKING/jakth2/TRIOS_220704/POPVCF/UMAG1.POP.FREQ.vcf.gz	NA	/mnt/pixstor/schnabelr-lab/results/9913/wgs/1kbulls_ars1.2/bam/339207.realigned.recalibrated.cram	/mnt/pixstor/schnabelr-drii/WORKING/jakth2/DV-TrioTrain/triotrain/model_training/pretrained_models/DV1.4_WGS.AF_OneTrio_YK_HI/model.ckpt-804879	/mnt/pixstor/schnabelr-drii/WORKING/jakth2/VARIANT_CALLING_OUTPUTS/240528_Benchmarking/DV1.4_WGS.AF_OneTrio_YK_HI/UMCUSAF000000339207	/mnt/pixstor/schnabelr-drii/WORKING/jakth2/TRIOS_220704/INDIV_TRAINING/UMCUSAF000000339207.PASS.vcf.gz	/mnt/pixstor/schnabelr-drii/WORKING/jakth2/TRIOS_220704/CALLABLE/UMCUSAF000000339207.callable.bed
22	DV1.4_WGS.AF_OneTrio_YK_HI	NA24385	HG002	Human	Child_AshkenazimTrio	/mnt/pixstor/schnabelr-drii/WORKING/jakth2/230105_humanGIAB/reference/GRCh38_no_alt_analysis_set.fasta	/mnt/pixstor/schnabelr-drii/WORKING/jakth2/230105_humanGIAB/allele_freq/cohort.release_missing2ref.no_calls.vcf.gz	NA	/mnt/pixstor/schnabelr-drii/WORKING/jakth2/230105_humanGIAB/bam/HG002.GRCh38.2x250.bam	/mnt/pixstor/schnabelr-drii/WORKING/jakth2/DV-TrioTrain/triotrain/model_training/pretrained_models/DV1.4_WGS.AF_OneTrio_YK_HI/model.ckpt-804879	/mnt/pixstor/schnabelr-drii/WORKING/jakth2/VARIANT_CALLING_OUTPUTS/240528_Benchmarking/DV1.4_WGS.AF_OneTrio_YK_HI/NA24385	/mnt/pixstor/schnabelr-drii/WORKING/jakth2/230105_humanGIAB/benchmark/HG002_GRCh38_1_22_v4.2_benchmark.renamed.bcf.gz	/mnt/pixstor/schnabelr-drii/WORKING/jakth2/230105_humanGIAB/benchmark/HG002_GRCh38_1_22_v4.2_benchmark.bed
23	DV1.4_WGS.AF_OneTrio_YK_HI	NA24149	HG003	Human	Father_AshkenazimTrio	/mnt/pixstor/schnabelr-drii/WORKING/jakth2/230105_humanGIAB/reference/GRCh38_no_alt_analysis_set.fasta	/mnt/pixstor/schnabelr-drii/WORKING/jakth2/230105_humanGIAB/allele_freq/cohort.release_missing2ref.no_calls.vcf.gz	NA	/mnt/pixstor/schnabelr-drii/WORKING/jakth2/230105_humanGIAB/bam/HG003.GRCh38.2x250.bam	/mnt/pixstor/schnabelr-drii/WORKING/jakth2/DV-TrioTrain/triotrain/model_training/pretrained_models/DV1.4_WGS.AF_OneTrio_YK_HI/model.ckpt-804879	/mnt/pixstor/schnabelr-drii/WORKING/jakth2/VARIANT_CALLING_OUTPUTS/240528_Benchmarking/DV1.4_WGS.AF_OneTrio_YK_HI/NA24149	/mnt/pixstor/schnabelr-drii/WORKING/jakth2/230105_humanGIAB/benchmark/HG003_GRCh38_1_22_v4.2_benchmark.renamed.bcf.gz	/mnt/pixstor/schnabelr-drii/WORKING/jakth2/230105_humanGIAB/benchmark/HG003_GRCh38_1_22_v4.2_benchmark.bed
24	DV1.4_WGS.AF_OneTrio_YK_HI	NA24143	HG004	Human	Mother_AshkenazimTrio	/mnt/pixstor/schnabelr-drii/WORKING/jakth2/230105_humanGIAB/reference/GRCh38_no_alt_analysis_set.fasta	/mnt/pixstor/schnabelr-drii/WORKING/jakth2/230105_humanGIAB/allele_freq/cohort.release_missing2ref.no_calls.vcf.gz	NA	/mnt/pixstor/schnabelr-drii/WORKING/jakth2/230105_humanGIAB/bam/HG004.GRCh38.2x250.bam	/mnt/pixstor/schnabelr-drii/WORKING/jakth2/DV-TrioTrain/triotrain/model_training/pretrained_models/DV1.4_WGS.AF_OneTrio_YK_HI/model.ckpt-804879	/mnt/pixstor/schnabelr-drii/WORKING/jakth2/VARIANT_CALLING_OUTPUTS/240528_Benchmarking/DV1.4_WGS.AF_OneTrio_YK_HI/NA24143	/mnt/pixstor/schnabelr-drii/WORKING/jakth2/230105_humanGIAB/benchmark/HG004_GRCh38_1_22_v4.2_benchmark.renamed.bcf.gz	/mnt/pixstor/schnabelr-drii/WORKING/jakth2/230105_humanGIAB/benchmark/HG004_GRCh38_1_22_v4.2_benchmark.bed
25	DV1.4_WGS.AF_OneTrio_YK_HI	NA24631	HG005	Human	Child_HanChineseTrio	/mnt/pixstor/schnabelr-drii/WORKING/jakth2/230105_humanGIAB/reference/GRCh38_no_alt_analysis_set.fasta	/mnt/pixstor/schnabelr-drii/WORKING/jakth2/230105_humanGIAB/allele_freq/cohort.release_missing2ref.no_calls.vcf.gz	NA	/mnt/pixstor/schnabelr-drii/WORKING/jakth2/230105_humanGIAB/bam/HG005.GRCh38_full_plus_hs38d1_analysis_set_minus_alts.300x.bam	/mnt/pixstor/schnabelr-drii/WORKING/jakth2/DV-TrioTrain/triotrain/model_training/pretrained_models/DV1.4_WGS.AF_OneTrio_YK_HI/model.ckpt-804879	/mnt/pixstor/schnabelr-drii/WORKING/jakth2/VARIANT_CALLING_OUTPUTS/240528_Benchmarking/DV1.4_WGS.AF_OneTrio_YK_HI/NA24631	/mnt/pixstor/schnabelr-drii/WORKING/jakth2/230105_humanGIAB/benchmark/HG005_GRCh38_1_22_v4.2_benchmark.renamed.bcf.gz	/mnt/pixstor/schnabelr-drii/WORKING/jakth2/230105_humanGIAB/benchmark/HG005_GRCh38_1_22_v4.2_benchmark.bed
26	DV1.4_WGS.AF_OneTrio_YK_HI	NA24694	HG006	Human	Father_HanChineseTrio	/mnt/pixstor/schnabelr-drii/WORKING/jakth2/230105_humanGIAB/reference/GRCh38_no_alt_analysis_set.fasta	/mnt/pixstor/schnabelr-drii/WORKING/jakth2/230105_humanGIAB/allele_freq/cohort.release_missing2ref.no_calls.vcf.gz	NA	/mnt/pixstor/schnabelr-drii/WORKING/jakth2/230105_humanGIAB/bam/HG006.GRCh38_full_plus_hs38d1_analysis_set_minus_alts.100x.bam	/mnt/pixstor/schnabelr-drii/WORKING/jakth2/DV-TrioTrain/triotrain/model_training/pretrained_models/DV1.4_WGS.AF_OneTrio_YK_HI/model.ckpt-804879	/mnt/pixstor/schnabelr-drii/WORKING/jakth2/VARIANT_CALLING_OUTPUTS/240528_Benchmarking/DV1.4_WGS.AF_OneTrio_YK_HI/NA24694	/mnt/pixstor/schnabelr-drii/WORKING/jakth2/230105_humanGIAB/benchmark/HG006_GRCh38_1_22_v4.2_benchmark.renamed.bcf.gz	/mnt/pixstor/schnabelr-drii/WORKING/jakth2/230105_humanGIAB/benchmark/HG006_GRCh38_1_22_v4.2_benchmark.renamed.bcf.gz
27	DV1.4_WGS.AF_OneTrio_YK_HI	NA24695	HG007	Human	Mother_HanChineseTrio	/mnt/pixstor/schnabelr-drii/WORKING/jakth2/230105_humanGIAB/reference/GRCh38_no_alt_analysis_set.fasta	/mnt/pixstor/schnabelr-drii/WORKING/jakth2/230105_humanGIAB/allele_freq/cohort.release_missing2ref.no_calls.vcf.gz	NA	/mnt/pixstor/schnabelr-drii/WORKING/jakth2/230105_humanGIAB/bam/HG007.GRCh38_full_plus_hs38d1_analysis_set_minus_alts.100x.bam	/mnt/pixstor/schnabelr-drii/WORKING/jakth2/DV-TrioTrain/triotrain/model_training/pretrained_models/DV1.4_WGS.AF_OneTrio_YK_HI/model.ckpt-804879	/mnt/pixstor/schnabelr-drii/WORKING/jakth2/VARIANT_CALLING_OUTPUTS/240528_Benchmarking/DV1.4_WGS.AF_OneTrio_YK_HI/NA24695	/mnt/pixstor/schnabelr-drii/WORKING/jakth2/230105_humanGIAB/benchmark/HG007_GRCh38_1_22_v4.2_benchmark.renamed.bcf.gz	/mnt/pixstor/schnabelr-drii/WORKING/jakth2/230105_humanGIAB/benchmark/HG007_GRCh38_1_22_v4.2_benchmark.bed
