# Supplementary material for: Overcoming limitations to customize DeepVariant for domesticated animals with TrioTrain
Source: Genome Res. 2025 Aug;35(8):1859–74. doi: 10.1101/gr.279542.124 (PMC12315867; doi:10.1101/gr.279542.124)
Supplement: Supplement 1 [file Supplemental_Code.tar.gz › DV-TrioTrain-0.8/triotrain/visualize/coord_cartesian_panels.R]

#' Cartesian coordinates per facet-panel
#'
#' This function mimics the behavior of [ggplot2::coord_cartesian()],
#' while supporting per-panel limits when faceted.
#'
#' @details
#'
#' A 'panel_limits' data frame may contain:
#'
#' - zero or more faceting variables, all of which must be found
#'   within the grob's 'layout' (i.e., defined by
#'   [ggplot2::facet_grid()] or [ggplot2::facet_wrap()];
#'
#' - zero or more of 'xmin', 'xmax', 'ymin', and 'ymax', where missing
#'   columns and 'NA' values within columns will default to ggplot2's
#'   normal min/max determination;
#'
#' - each panel in the plot must match no more than one row in
#'   'panel_limits';
#'
#' - each row may match more than one panel, such as when some
#'   faceting variables are not included (in 'panel_limits');
#'
#' - if no faceting variables are included, then 'panel_limits' must
#'   be at most one row (in which case it effectively falls back to
#'   [ggplot2::coord_cartesian()] behavior).
#'
#' It is an error if:
#'
#' - a panel is matched by more than one row (no matches is okay);
#'
#' - a faceting variable in 'panel_limits' is not found within the
#'   faceted layout.
#'
#' @section Thanks:
#'
#' - burchill (github) and the original version;
#'   https://gist.github.com/burchill/d780d3e8663ad15bcbda7869394a348a
#'
#' - Z.Lin (stackoverflow) for helping me through some of the
#'   initial errors; https://stackoverflow.com/a/63556918
#'
#' - teunbrand (github and stackoverflow), possible future extension
#'   of the non-list-index version; https://github.com/teunbrand/ggh4x
#'
#' @examples
#' \dontrun{
#'
#' library(dplyr)
#' library(tidyr)
#' library(ggplot2)
#'
#' testdata <- tibble(
#'     x = rep(1:100, 2),
#'     y = rep(sin(seq(0, 2 * pi, length.out = 100)), 2)
#' ) %>%
#'     mutate(y1 = y - 0.3, y2 = y + 0.3) %>%
#'     tidyr::crossing(
#'         tidyr::expand_grid(facet1 = c("aa", "bb"), facet2 = c("11", "22"))
#'     )
#'
#' gg <- ggplot(testdata, aes(x, y)) +
#'     geom_ribbon(aes(ymin = y1, ymax = y2), fill = "#ff8888aa") +
#'     geom_path(color = "red", size = 1) +
#'     facet_wrap(facet1 + facet2 ~ ., scales = "free")
#' gg
#'
#' # single-panel change,
#' gg + coord_cartesian_panels(
#'     panel_limits = tribble(
#'         ~facet1, ~facet2, ~ymin, ~ymax,
#'         "aa", "22", -0.75, 0.5
#'     )
#' )
#'
#' # subset of facet variables, optionally tribble-style
#' gg + coord_cartesian_panels(
#'     ~facet2, ~ymin, ~ymax,
#'     "22", -0.75, 0.5
#' )
#'
#' # use of 'NA' for default limits
#' gg + coord_cartesian_panels(
#'     ,
#'     "aa", "11", -0.75, 0.5,
#'     "bb", "22", NA, 0.5
#' )
#' }
#'
#' @param panel_limits 'data.frame' with faceting variables and
#'   limiting variables, see 'Details'
#' @param expand,default,clip as defined/used in
#'   [ggplot2::coord_cartesian()]
#' @export
#' @md
coord_cartesian_panels <- function(..., panel_limits = NULL,
                                   expand = TRUE, default = FALSE, clip = "on") {
    if (is.null(panel_limits)) panel_limits <- tibble::tibble(...)
    ggplot2::ggproto(NULL, UniquePanelCoords,
        panel_limits = panel_limits,
        expand = expand, default = default, clip = clip
    )
}

UniquePanelCoords <- ggplot2::ggproto(
    "UniquePanelCoords", ggplot2::CoordCartesian,
    num_of_panels = 1,
    panel_counter = 1,
    layout = NULL,
    setup_layout = function(self, layout, params) {
        self$num_of_panels <- length(unique(layout$PANEL))
        self$panel_counter <- 1
        self$layout <- layout # store for later
        layout
    },
    setup_panel_params = function(self, scale_x, scale_y, params = list()) {
        train_cartesian <- function(scale, limits, name, given_range = c(NA, NA)) {
            if (anyNA(given_range)) {
                expansion <- ggplot2:::default_expansion(scale, expand = self$expand)
                range <- ggplot2:::expand_limits_scale(scale, expansion, coord_limits = limits)
                isna <- is.na(given_range)
                given_range[isna] <- range[isna]
            }
            # https://stackoverflow.com/a/75861761/3358272
            if (scale$is_discrete()) limits <- scale$get_limits()
            #
            out <- list(
                ggplot2:::view_scale_primary(scale, limits, given_range),
                sec = ggplot2:::view_scale_secondary(scale, limits, given_range),
                arrange = scale$axis_order(),
                range = given_range
            )
            names(out) <- c(name, paste0(name, ".", names(out)[-1]))
            out
        }

        this_layout <- self$layout[self$panel_counter, , drop = FALSE]
        self$panel_counter <-
            if (self$panel_counter < self$num_of_panels) {
                self$panel_counter + 1
            } else {
                1
            }

        # determine merge column names by removing all "standard" names
        layout_names <- setdiff(
            names(this_layout),
            c("PANEL", "ROW", "COL", "SCALE_X", "SCALE_Y")
        )
        limits_names <- setdiff(
            names(self$panel_limits),
            c("xmin", "xmax", "ymin", "ymax")
        )

        limits_extras <- setdiff(limits_names, layout_names)
        if (length(limits_extras) > 0) {
            stop(
                "facet names in 'panel_limits' not found in 'layout': ",
                paste(sQuote(limits_extras), collapse = ",")
            )
        } else if (length(limits_names) == 0 && NROW(self$panel_limits) == 1) {
            # no panels in 'panel_limits'
            this_panel_limits <- cbind(this_layout, self$panel_limits)
        } else {
            this_panel_limits <- merge(this_layout, self$panel_limits, all.x = TRUE, by = limits_names)
        }

        if (isTRUE(NROW(this_panel_limits) > 1)) {
            stop("multiple matches for current panel in 'panel_limits'")
        }

        # add missing min/max columns, default to "no override" (NA)
        this_panel_limits[, setdiff(
            c("xmin", "xmax", "ymin", "ymax"),
            names(this_panel_limits)
        )] <- NA

        c(
            train_cartesian(
                scale_x, self$limits$x, "x",
                unlist(this_panel_limits[, c("xmin", "xmax"), drop = TRUE])
            ),
            train_cartesian(
                scale_y, self$limits$y, "y",
                unlist(this_panel_limits[, c("ymin", "ymax"), drop = TRUE])
            )
        )
    }
)
