# Supplementary material for: Overcoming limitations to customize DeepVariant for domesticated animals with TrioTrain
Source: Genome Res. 2025 Aug;35(8):1859–74. doi: 10.1101/gr.279542.124 (PMC12315867; doi:10.1101/gr.279542.124)
Supplement: Supplement 1 [file Supplemental_Code.tar.gz › DV-TrioTrain-0.8/triotrain/visualize/download_files.sh]

#!/usr/bin/bash
# deep-variant/results/v1.4.0/R_visuals/data

cd /Users/JAKTH2/Documents/Graduate_School/Research/deep-variant/results/v1.4.0/R_visuals/data

declare -a training_genomes=( "Father" "Mother" )

# Downloading raw .metrics files from the best checkpoints onto my local machine
for i in $(seq 1 15); do
    for t in ${training_genomes[@]}; do
        scp lewis42:/storage/hpc/group/UMAG_test/WORKING/jakth2/TRIO_TRAINING_OUTPUTS/220913_NewTrios/PASS${i}/train_${t}/eval_Child/best_checkpoint.metrics ./trio${i}.${t}.best_checkpoint.metrics
    done
done
