# Supplementary material for: Overcoming limitations to customize DeepVariant for domesticated animals with TrioTrain
Source: Genome Res. 2025 Aug;35(8):1859–74. doi: 10.1101/gr.279542.124 (PMC12315867; doi:10.1101/gr.279542.124)
Supplement: Supplement 2 [file Supplemental_Tables.xlsx]

## Sheet: TableS1
Table S1. Comparing variant quality between cattle genomics studies
A summary of reported Ts:Tv ratios between GATK and DeepVariant in cattle genomes reported in this study, and another (Lloret-Villas et al. 2023). Each analysis uses different software versions, with slightly different alterations to the GATK Best Practices, all of which complicates empirically comparing across studies. We use these findings to illustrate the persistent challenges when variant ca…
	1kBulls Run8 (2020)
		Entire Callset			Concordant		Unique
		GATK	DV		GATK + DV		GATK	DV
	SAMN109407	0	0		2.28		1.27	1.12
	Single-sample VCF extracted from VQSR-filtered cohort callset (N=4931) with GATK (v3.8). Single-sample VCF produced directly with DV (v1.0). Summary metrics were obtained using bcftools isec (v1.15); analysis constrained to biallelic SNV meeting PASS filters (tranche 99.7) on chromosome 29.
	Lloret-Villas et al. (2023)
		Entire Callset			Concordant		Unique
		GATK	DV		GATK + DV		GATK	DV
	Raw Calls	2.16	2.24		0		0	0
	Hard-filtered Calls	2.2	2.24		0		0	0
	GATK (v4.2) and DV (v1.2). Exact values from bcftools isec were unreported. Summary metrics for Ti:Tv ratios were restricted to bialleleic SNV in a multi-sample variant callset (N=50).
	UMAGv1 (2022)
		Entire Callset			Concordant		Unique
		GATK	DV		GATK + DV		GATK	DV
	SAMN05788479	2.27	2.2		2.54		0.97	1.35
	SAMN13655878	2.26	2.2		2.53		0.97	1.29
	SAMN10940546	2.27	2.21		2.54		0.97	1.36
	SAMN10940570	2.27	2.21		2.54		0.96	1.39
	SAMN03145444	2.28	2.24		2.56		0.98	1.3
	★ SAMN10940696	2.25	2.19		2.53		0.97	1.29
	SAMN10940544	2.27	2.2		2.54		0.96	1.36
	SAMN05788560	2.27	2.21		2.54		0.97	1.37
	SAMN13655862	2.25	2.19		2.53		0.97	1.28
	SAMN05788545	2.27	2.21		2.54		0.96	1.35
	SAMEA4780288	2.26	2.2		2.53		0.97	1.28
	SAMN05216092	2.26	2.2		2.54		0.95	1.3
	SAMEA6272116	2.26	2.2		2.53		0.97	1.28
	Mean	2.26462	2.20462		2.53769		0.966923	1.32308
	Single-sample VCFs extracted from VQSR-filtered cohort callset (N=5612) with GATK (v3.8). Single-sample VCF produced directly with DeepVariant (v1.4). Summary metrics were obtained using bcftools +smpl-stats and bcftools isec (v1.17); analysis constrained to biallelic SNV meeting PASS filters (tranche 99.7) from chromosomes 1 -29 and X.
	★ Indicates a re-sequencing dataset from the same individual used to build the current cattle reference genome (ARS-UCD1.2; Dominette).

## Sheet: TableS2
Table S2. Average performance between 1000 Bulls genotyping runs.
Values below one indicates errors, either False Negatives (recall) and False Positives (precision). Typically, recall and precision values exceeding 0.99 are considered high quality.
		SNP				INDEL
Truth	Query	Recall	Precision	F1		Recall	Precision	F1
Run8	Run7	0.9605	0.9619	0.9612		0.9566	0.9753	0.9658
Run9	Run8	0.9462	0.9733	0.9595		0.9161	0.8468	0.8799
Run9	Run7	0.9295	0.9575	0.9432		0.8975	0.8459	0.8707

## Sheet: TableS3
Table S3. Review of training strategies used across species.
						Sample Size
Version	Species	Model	Additional Channels	Cumulative Examples		Training	Evaluation
0.7	Human	DV	-	158571078		2 offspring	2 offspring
	Mosquito	DV	-	NA		5 offspring	1 offspring
0.9	Human	DV	-	325202093		2 offspring	2 offspring
	Kākāpō *	DV	-	478202093		169 ◇⊡
1.4	Human	DT-Parent	insert_size	457374516		4 parents,	4 parents,
						2 offspring	2 offspring
		DT-Child	insert_size	704228446		6 parents,	6 parents
						3 offspring	3 offspring
		DV-AF	insert_size, allele_freq	517209566		**	**
		DV	insert_size	517209566		3 parents,	3 parents,
						3 offspring	3 offspring
	Cattle	Phase1	insert_size,	560587902		12 parents	6 offspring
			allele_freq
		Phase2	insert_size,	584973310		18 parents	9 offspring
			allele_freq
		Phase3	insert_size,	676487582		22 parents	11 offspring
			allele_freq
		Phase4	insert_size,	740019358		28 parents	14 offspring
			allele_freq
		Phase5	insert_size, allele_freq	760098558		30 parents	15 offspring
* Number of cumulative examples (SNPs only) is estimated from batch size (306) and approximate number of training steps (~500,000), further details are not reported in Guhlin et al. (2023)
⊡ Genotypes were altered to correct Mendelian discordant SNPs from a DV-derived callset based on 16 nuclear families (~80 individuals), further details are not reported in Guhlin et al. (2023)
◇ Represents the nearly the entire Kākāpō population
** Identical model to default, but with another channel encoding 1000Genomes Allele Frequencies

## Sheet: TableS4
Table S4. Summary of bovine trios used across multiple TrioTrain experiments.
Bovine Multi-Trio Approach
			Training: Parents					Evaluation: Offspring
	Trio		SRA Accession	Sex	Breed Code	Mean Cov.		SRA Accession	Sex	Breed Code	Mean Cov.	Discordancy
Training Phase 1
1	1		SAMN10940502	M	AA	35.9623		SAMN10940538	F	AA	23.6445	0.0010542
2			SAMN10940537	F	AA	23.0984
3	2		SAMN10598569	M	HE	17.4674		SAMN10598563	F	HE	14.4532	0.00165288
4			SAMN10598566	F	HE	12.92
5	3		SAMEA4644756	M	BS	15.8364		SAMEA4644754	F	BS	16.7771	0.00175352
6			SAMEA4644755	F	BS	15.1426
7	4		SAMN15780082	M	HO	35.2342		SAMN15779741	M	HO	23.6555	0.00371481
8			SAMN15779919	F	HO	46.6845
9	5		SAMN10598570	M	HE	13.5145		SAMN10598562	F	HE	15.8894	0.00175357
10			SAMN10598567	F	HE	15.0832
11	6		SAMEA5159887	M	TG	21.6274		SAMEA5159888	F	TG	20.4142	0.00100655
12			SAMEA5159889	F	TG	19.7732
Training Phase 2
13	7		SAMN15779644	M	HJ	39.3507		SAMN15779593	F	HJ	50.8284	0.00141151
14			SAMN15779569	F	HJ	44.7481
15	8		SAMN15779606	M	HJ	30.8052		SAMN15779717	M	HJ	27.6535	0.0038216
16			SAMN15779596	F	HJ	39.3113
17	9		SAMN10598569	M	HE	17.4674		SAMN10598564	M	HE	14.7861	0.00442738
18			SAMN10598565	F	HE	14.6161
Training Phase 3
19	10		SAMN05788493	M	BI	22.6881		SAMN13655887	F	BI	17.9493	0.00272493
20			SAMN13655886	F	BI	23.7248
21	11		SAMN05788493	M	BI	22.6881		SAMN10940703	M	BI	24.0574	0.00532899
22			SAMN10940702	F	BI	23.7794
Training Phase 4
23	12		SAMN08473804	M	AA	36.9939		SAMN08473802	M	F1X	50.01	0.00636847
24			SAMN08473803	F	BR	43.3194
25	13		SAMN12153485	M	HI	34.6948		SAMN12153487	F	F1X	17.9184	0.00482869
26			SAMN12153486	F	YK	10.6594
27	14		SAMN16823422	M	BI	27.4387		SAMN16780309	M	F1X	14.4594	0.0109663
28			SAMN16825967	F	SI	35.4223
Training Phase 5
29	15		SAMN08473804	M	BI	36.9939		SYNTHETIC	M	F1X	26.2016	0.0067966
30			SAMN08473803	F	SI	43.3194
Bovine Single-Trio Approaches
Branch B
1	12		SAMN08473804	M	AA	36.9939		SAMN08473802	M	F1X	50.01	0.00636847
2			SAMN08473803	F	BR	43.3194
Branch C
1	13		SAMN12153485	M	HI	34.6948		SAMN12153487	F	F1X	17.9184	0.00482869
2			SAMN12153486	F	YK	10.6594
AA = Angus, HE = Hereford, BS = Brown-Swiss, HO = Holstein, TG = Tyrolean Grey, HJ = Holstein-Jersey, BI = Bison, BR = Brahman, HI = Scottish Highlander, YK = Yak, SI = Simmental, F1X = F1 Hybrid Cross

## Sheet: TableS5
Table S5. Description of all sample used during generalization and benchmarking.
Cattle genomes used to test variant calling approaches.
Most of the publicly available SRS data from cattle originates from the Bos taurus sub-species. Individuals with moderate coverage were selected from the UMAGv1 cohort across multiple taurine cattle breeds (N=13). Although pedigree data for these individuals was not reported, these samples serve as an independent set of testing genomes because their GATK-based genotypes remain withheld from DeepV…
Test#	Species	SRA Accession	Sex	Ancestry Code	Mean Cov.		Test#	Species	SRA Accession	Sex	Ancestry Code	Mean Cov.
1	Taurine	SAMN05788479	M	AA	31.44		8	Taurine	SAMN05788560	M	MA	22.1803
2	Taurine	SAMN13655878	M	SH	25.6558		9	Taurine	SAMN13655862	M	SL	24.8768
3	Taurine	SAMN10940546	M	CH	20.0726		10	Taurine	SAMN05788545	M	SI	24.4897
4	Taurine	SAMN10940570	M	GB	19.9513		11	Taurine	SAMEA4780288	M	HO	52.7645
★ 5	Taurine	SAMN03145444	F	HE	45.4681		12	Taurine	SAMN05216092	M	CI	13.5429
6	Taurine	SAMN10940696	M	JE	24.1081		13	Taurine	SAMEA6272116	M	BS	60.0097
7	Taurine	SAMN10940544	M	LM	20.6648
AA = Angus, SH = Shorthorn, CH = Charolais, GB = Gelbvieh, HE = Hereford, JE = Jersey, LM = Limousin, MA = Maine Anjou, SL = Salers, SI = Simmental, HO = Holstein, CI = Chianina, BS = Brown-Swiss
★Re-sequencing of the same individual used to build the current cattle reference genome (ARS-UCD1.2).
								Pedigree
Test#	Species	SRA Accession	Sex	Ancestry Code	Mean Cov.			Species	SRA Accession	Sex	Ancestry Code	Mean Cov.
Bovine Interspecific Crosses | Offspring								Parents
14	F1X	SAMN08473802	M	F1X	50.01			Taurine	SAMN08473804	M	AA	36.9939
								Indicine	SAMN08473803	F	BR	43.3194
15	F1X	SAMN12153487	F	F1X	17.9184			Taurine	SAMN12153485	M	HI	34.6948
								Yak	SAMN12153486	F	YK	10.6594
16	F1X	SAMN16780309	M	F1X	14.4594			Bison	SAMN16823422	M	BI	27.4387
								Taurine	SAMN16825967	F	SI	35.4223
17	F1X	SYNTHETIC	M	F1X	26.2			Taurine	SAMN08473804	M	AA	36.9939
								Indicine	SAMN08473803	F	BR	43.3194
18	F1X	SYNTHETIC	F	F1X	25.79			Taurine	SAMN12153485	M	HI	34.6948
								Yax	SAMN12153486	F	YK	10.6594
19	F1X	SYNTHETIC	M	F1X	25.85			Bison	SAMN16823422	M	BI	27.4387
								Taurine	SAMN16825967	F	SI	35.4223
Human Genome-in-a-Bottle (GIAB) | Offspring								Parents
	Human	HG002	M	AJ	62.65			Human	HG003	M	AJ	54.88
								Human	HG004	F	AJ	61.18
	Human	HG005	M	HC	294.32			Human	HG006	M	HC	99.08
								Human	HG007	F	HC	100.36
AJ = Ashkenazi Jewish; HC = Han Chinese; F1X = F1 Hybrid Cross; AA = Angus; BR = Brahman; HI = Scottish Highland; YK = Yak; BI = Bison; SI = Simmental
Parents were included during benchmarking and for Mendelian discordancy analyses.

## Sheet: TableS6
Table S6. Summary metrics comparing the distributional differences between the data used as truth labels during training.
Iteration	Trio	SRA Accession	Sex	Breed Code	Mean Cov.	PASS	NonRef	HomRef	HomAlt	Het	Hemizygous	SNV	INDEL	Singleton	Missing	Transitions	Transversions	TI:TV	Hets:HomAlts	SNVs:INDELs	Examples Created
Human Genome-in-a-Bottle Priors
	1	HG002_NA24385	M	AJ	62.65	4048333	4048333	0	1556815	2491518	0	3462358	588039	2538785	0	2343749	1119392	2.09	1.6	5.89	NA
		HG003_NA24149	M	AJ	54.88	4000097	4000097	0	1567342	2432755	0	3432736	569206	2478085	0	2324292	1109186	2.1	1.55	6.03	NA
		HG004_NA24143	F	AJ	61.18	4031346	4031346	0	1548316	2483030	0	3456859	576342	2529803	0	2340118	1117462	2.09	1.6	6	NA
	2	HG005_NA24631	M	HC	294.32	3856856	3856856	0	1653069	2203787	0	3388388	469915	2234129	0	2297321	1091731	2.1	1.33	7.21	NA
		HG006_NA24694	M	HC	99.08	3839315	3839315	0	1654283	2185032	0	3370143	470169	2215121	0	2285681	1085126	2.11	1.32	7.17	NA
		HG007_NA24695	F	HC	100.36	3859704	3859704	0	1642456	2217248	0	3387393	473387	2247649	0	2297113	1090937	2.11	1.35	7.16	NA
Mean					112.078	3.93928e+06	3.93928e+06	0	1.60371e+06	2.33556e+06	0	3.41631e+06	524510	2.37393e+06	0	2.31471e+06	1.10231e+06	2.1	1.45833	6.57667
Bovine Multi-Trio Approach
Training Phase 1
1	1	SAMN10940502	M	AA	35.9623	6503134	6503134	0	2479528	4023606	0	5714507	791266	4067770	0	3963915	1752511	2.26	1.62	7.22	8273689
2		SAMN10940537	F	AA	23.0984	6532374	6532374	0	2499701	4032673	0	5754707	780152	4071460	0	3991297	1765376	2.26	1.61	7.38	8638474
3	2	SAMN10598569	M	HE	17.4674	5087332	5087332	0	1625945	3461387	0	4484846	604298	3478598	0	3105516	1380360	2.25	2.13	7.42	7252806
4		SAMN10598566	F	HE	12.92	5312834	5312834	0	1718380	3594454	0	4691279	623357	3611165	0	3253118	1439218	2.26	2.09	7.53	7052315
5	3	SAMEA4644756	M	BS	15.8364	6424035	6424035	0	2757644	3666391	0	5709113	717483	3688314	0	3958398	1752699	2.26	1.33	7.96	8557378
6		SAMEA4644755	F	BS	15.1426	6487397	6487397	0	2760560	3726837	0	5768495	721356	3748702	0	4000695	1769736	2.26	1.35	8	8521779
7	4	SAMN15780082	M	HO	35.2342	6575513	6575513	0	2386399	4189114	0	5817871	760086	4219385	0	4038907	1781111	2.27	1.76	7.65	8081303
8		SAMN15779919	F	HO	46.6845	6553729	6553729	0	2300703	4253026	0	5790344	765998	4284847	0	4019590	1772966	2.27	1.85	7.56	8309599
9	5	SAMN10598570	M	HE	13.5145	4863227	4863227	0	1665525	3197702	0	4297384	567465	3211632	0	2980379	1318023	2.26	1.92	7.57	6692877
10		SAMN10598567	F	HE	15.0832	5309224	5309224	0	1672117	3637107	0	4677441	633718	3656542	0	3240725	1437921	2.25	2.18	7.38	7183727
11	6	SAMEA5159887	M	TG	21.6274	6892451	6892451	0	2515670	4376781	0	6079146	816004	4419449	0	4213363	1867976	2.26	1.74	7.45	8701670
12		SAMEA5159889	F	TG	19.7732	6954218	6954218	0	2437729	4516489	0	6131885	825180	4561499	0	4249577	1884654	2.25	1.85	7.43	8799190
Training Phase 2
13	7	SAMN15779644	M	HJ	39.3507	6602317	6602317	0	2404785	4197532	0	5827901	777043	4234386	0	4045112	1784876	2.27	1.75	7.5	8356023
14		SAMN15779569	F	HJ	44.7481	6779411	6779411	0	2210976	4568435	0	5981093	801058	4608259	0	4151772	1831658	2.27	2.07	7.47	8646939
15	8	SAMN15779606	M	HJ	30.8052	6699090	6699090	0	2239778	4459312	0	5928218	773588	4490766	0	4115600	1814936	2.27	1.99	7.66	8268746
16		SAMN15779596	F	HJ	39.3113	6619666	6619666	0	2232197	4387469	0	5854908	767374	4416952	0	4067360	1789698	2.27	1.97	7.63	8131368
17	9	SAMN10598569	M	HE	17.4674	5087332	5087332	0	1625945	3461387	0	4484846	604298	3478598	0	3105516	1380360	2.25	2.13	7.42	7252806
18		SAMN10598565	F	HE	14.6161	5340330	5340330	0	1647834	3692496	0	4713661	628487	3710187	0	3269992	1444813	2.26	2.24	7.5	7082305
Training Phase 3
19	10	SAMN05788493	M	BI	22.6881	24756408	24756408	0	20349243	4407165	0	22425003	2344339	4511856	0	15782100	6659282	2.37	0.22	9.57	28833745
20		SAMN13655886	F	BI	23.7248	25713801	25713801	0	20980719	4733082	0	23299634	2428432	4856843	0	16385944	6931123	2.36	0.23	9.59	30638318
21	11	SAMN05788493	M	BI	22.6881	24756408	24756408	0	20349243	4407165	0	22425003	2344339	4511856	0	15782100	6659282	2.37	0.22	9.57	28833044
22		SAMN10940702	F	BI	23.7794	25559832	25559832	0	20987402	4572430	0	23162998	2410480	4688256	0	16298281	6881413	2.37	0.22	9.61	30540725
Training Phase 4
23	12	SAMN08473804	M	AA	36.9939	6311379	6311379	0	2404271	3907108	0	5620806	692776	3927217	0	3899466	1723221	2.26	1.63	8.11	9353296
24		SAMN08473803	F	BR	43.3194	15626580	15626580	0	5608846	10017734	0	14080970	1554577	10092321	0	9823671	4269197	2.3	1.79	9.06	19640662
25	13	SAMN12153485	M	HI	34.6948	6394718	6394718	0	2606071	3788647	0	5642284	755044	3819268	0	3909654	1734657	2.25	1.45	7.47	8815636
26		SAMN12153486	F	YK	10.6594	24602653	24602653	0	20799333	3803320	0	22295737	2316801	3879817	0	15699680	6608445	2.38	0.18	9.62	29085226
27	14	SAMN16823422	M	BI	27.4387	24273629	24273629	0	20297039	3976590	0	22092510	2193828	4068666	0	15571657	6537093	2.38	0.2	10.07	30506602
28		SAMN16825967	F	SI	35.4223	6765009	6765009	0	2333706	4431303	0	6033418	734267	4458354	0	4186317	1849411	2.26	1.9	8.22	9036262
Training Phase 5
29	15	SAMN08473804	M	BI	36.9939	6311379	6311379	0	2404271	3907108	0	5620806	692776	3927217	0	3899466	1723221	2.26	1.63	8.11	9353296
30		SAMN08473803	F	SI	43.3194	15626580	15626580	0	5608846	10017734	0	14080970	1554577	10092321	0	9823671	4269197	2.3	1.79	9.06	19640662
Mean					27.3455	1.05774e+07	1.05774e+07	0	6.13035e+06	4.44705e+06	0	9.48293e+06	1.09935e+06	4.49308e+06	0	6.62776e+06	2.86048e+06	2.28533	1.50133	8.12633	1.32693e+07
Bovine Single-Trio Approaches
Branch B
1	12	SAMN08473804	M	AA	36.9939	6311379	6311379	0	2404271	3907108	0	5620806	692776	3927217	0	3899466	1723221	2.26	1.63	8.11	9353296
2		SAMN08473803	F	BR	43.3194	15626580	15626580	0	5608846	10017734	0	14080970	1554577	10092321	0	9823671	4269197	2.3	1.79	9.06	19640662
Branch C
1	13	SAMN12153485	M	HI	34.6948	6394718	6394718	0	2606071	3788647	0	5642284	755044	3819268	0	3909654	1734657	2.25	1.45	7.47	8815636
2		SAMN12153486	F	YK	10.6594	24602653	24602653	0	20799333	3803320	0	22295737	2316801	3879817	0	15699680	6608445	2.38	0.18	9.62	29085226

## Sheet: TableS7
Table S7. Summary metrics comparing the distributional differences between the data used as truth labels during evaluation with TrioTrain.
Bovine Multi-Trio Approach
Iteration	Trio	SRA Accession	Sex	Breed Code	Mean Cov.	PASS	NonRef	HomRef	HomAlt	Het	Hemizygous	SNV	INDEL	Singleton	Missing	Transitions	Transversions	TI:TV	Hets:HomAlts	SNVs:INDELs
Training Phase 1
1	1	SAMN10940538	F	AA	23.6445	6464272	6464272	0	2578621	3885651	0	5693627	772948	3923789	0	3949951	1745447	2.26	1.51	7.37
2
3	2	SAMN10598563	F	HE	14.4532	4926466	4926466	0	1955539	2970927	0	4362702	565091	2983700	0	3025819	1337782	2.26	1.52	7.72
4
5	3	SAMEA4644754	F	BS	16.7771	6509108	6509108	0	2686222	3822886	0	5787738	723538	3845513	0	4015738	1773972	2.26	1.42	8
6
7	4	SAMN15779741	M	HO	23.6555	6557684	6557684	0	2352542	4205142	0	5806881	753186	4233975	0	4031902	1777148	2.27	1.79	7.71
8
9	5	SAMN10598562	F	HE	15.8894	5087046	5087046	0	1686010	3401036	0	4503683	584936	3416185	0	3125218	1379527	2.27	2.02	7.7
10
11	6	SAMEA5159888	F	TG	20.4142	6862022	6862022	0	2487719	4374303	0	6051167	813508	4417553	0	4194537	1858891	2.26	1.76	7.44
12
Training Phase 2
13	7	SAMN15779593	F	HJ	50.8284	6630944	6630944	0	2306202	4324742	0	5862180	771430	4358504	0	4068947	1795422	2.27	1.88	7.6
14
15	8	SAMN15779717	M	HJ	27.6535	6618029	6618029	0	2259635	4358394	0	5860931	759698	4387978	0	4069541	1793544	2.27	1.93	7.71
16
17	9	SAMN10598564	M	HE	14.7861	5141241	5141241	0	1590445	3550796	0	4555056	587778	3565675	0	3161742	1394311	2.27	2.23	7.75
18
Training Phase 3
19	10	SAMN13655887	F	BI	17.9493	25709089	25709089	0	21042656	4666433	0	23300742	2422323	4787106	0	16389829	6928132	2.37	0.22	9.62
20
21	11	SAMN10940703	M	BI	24.0574	25677136	25677136	0	20861791	4815345	0	23274601	2416235	4932672	0	16374118	6917696	2.37	0.23	9.63
22
Training Phase 4
23	12	SAMN08473802	M	F1X	50.01	12724350	12724350	0	2160405	10563945	0	11411802	1318559	10619724	0	7967387	3451623	2.31	4.89	8.65
24
25	13	SAMN12153487	F	F1X	17.9184	25482170	25482170	0	2113634	23368536	0	23057199	2437239	23467366	0	16215625	6859747	2.36	11.06	9.46
26
27	14	SAMN16780309	M	F1X	14.4594	24857804	24857804	0	2186863	22670941	0	22515901	2355020	22779608	0	15821910	6713177	2.36	10.37	9.56
28
Training Phase 5
29	15	SYNTHETIC	M	F1X	26.2016	12929910	12929910	0	2159312	10770598	0	11636359	1299405	10823857	0	8108057	3535498	2.29	4.99	8.96
30
Bovine Single-Trio Approaches
Branch B
1	12	SAMN08473802	M	F1X	50.01	12724350	12724350	0	2160405	10563945	0	11411802	1318559	10619724	0	7967387	3451623	2.31	4.89	8.65
2
Branch C
1	13	SAMN12153487	F	F1X	17.9184	25482170	25482170	0	2113634	23368536	0	23057199	2437239	23467366	0	16215625	6859747	2.36	11.06	9.46
2

## Sheet: TableS8
Table S8. TrioTrain Checkpoint Performance Metrics in the Offspring
Bovine Multi-Trio Approach
	Evaluation: Offspring						Best Checkpoint								F1 Score							Precision							Recall
Iteration	Trio	SRA Accession	Sex	Breed Code	Mean Cov.		Alias	Steps Covered	Checkpoint Name	Examples Created	Examples Used	%Used	Loss		All	Het	HomRef	HomVar	INDEL	SNV		All	Het	HomRef	HomVar	INDEL	SNV		All	Het	HomRef	HomVar	INDEL	SNV
Training Phase 1
1	1	SAMN10940538	F	AA	23.6445		C1	84518	model.ckpt-84518	8273689	2704576	0.326889	0.05812		0.992378	0.990173	0.992378	0.995597	0.981645	0.99399		0.987996	0.993428	0.987996	0.998105	0.97401	0.990105		0.996798	0.986939	0.996798	0.993101	0.989401	0.997905
2							C2	201011	model.ckpt-201011	8638474	6432352	0.744617	0.04866		0.992497	0.990754	0.992497	0.995881	0.982073	0.994061		0.988631	0.992993	0.988631	0.99858	0.975544	0.990602		0.996392	0.988526	0.996392	0.993196	0.988691	0.997544
3	2	SAMN10598563	F	HE	14.4532		C3	134175	model.ckpt-134175	7252806	4293600	0.591992	0.09964		0.980533	0.978597	0.980533	0.992152	0.919398	0.98917		0.967708	0.99177	0.967708	0.995731	0.878218	0.980834		0.993701	0.96577	0.993701	0.988598	0.964629	0.99765
4							C4	77316	model.ckpt-77316	7052315	2474112	0.350823	0.10315		0.980109	0.977662	0.980109	0.99226	0.91628	0.989187		0.966343	0.99282	0.966343	0.995374	0.869927	0.980661		0.994273	0.96296	0.994273	0.989166	0.967851	0.997862
5	3	SAMEA4644754	F	BS	16.7771		C5	76110	model.ckpt-76110	8557378	2435520	0.284611	0.07617		0.986626	0.986306	0.986626	0.993298	0.95278	0.991148		0.978781	0.992527	0.978781	0.997091	0.934838	0.984726		0.994597	0.980163	0.994597	0.989534	0.971426	0.997654
6							C6	99664	model.ckpt-99664	8521779	3189248	0.374247	0.07889		0.986563	0.98616	0.986563	0.993366	0.952563	0.991106		0.978695	0.992901	0.978695	0.996766	0.934531	0.984671		0.994559	0.97951	0.994559	0.98999	0.971305	0.997626
7	4	SAMN15779741	M	HO	23.6555		C7	15507	model.ckpt-15507	8081303	496224	0.061404	0.10058		0.987717	0.986423	0.987717	0.992806	0.961992	0.99131		0.983126	0.992985	0.983126	0.993816	0.957346	0.986727		0.992351	0.979947	0.992351	0.991797	0.966684	0.995935
8							C8	113822	model.ckpt-113822	8309599	3642304	0.438325	0.07635		0.98859	0.987312	0.98859	0.993216	0.965884	0.991775		0.982334	0.99234	0.982334	0.997264	0.955936	0.986054		0.994926	0.982334	0.994926	0.989201	0.976042	0.997562
9	5	SAMN10598562	F	HE	15.8894		C9	127591	model.ckpt-127591	6692877	4082912	0.610038	0.09844		0.980117	0.975715	0.980117	0.993709	0.915555	0.989418		0.966705	0.991415	0.966705	0.996754	0.870844	0.981101		0.993906	0.960506	0.993906	0.990682	0.965105	0.997876
10							C10	63019	model.ckpt-63019	7183727	2016608	0.280719	0.09767		0.98037	0.976392	0.98037	0.993673	0.916762	0.989498		0.967518	0.990729	0.967518	0.997029	0.875106	0.981297		0.993567	0.962464	0.993567	0.990339	0.962582	0.997838
11	6	SAMEA5159888	F	TG	20.4142		C11	159745	model.ckpt-159745	8701670	5111840	0.587455	0.04826		0.991885	0.989977	0.991885	0.996388	0.980971	0.993501		0.986906	0.995169	0.986906	0.998443	0.972957	0.988978		0.996915	0.984839	0.996915	0.994342	0.989118	0.998065
12							C12	203095	model.ckpt-203095	8799190	6499040	0.738595	0.04837		0.991871	0.989765	0.991871	0.996361	0.980877	0.993499		0.986785	0.995447	0.986785	0.998199	0.972324	0.988935		0.99701	0.984147	0.99701	0.99453	0.989581	0.998105
Training Phase 2
13	7	SAMN15779593	F	HJ	50.8284		C13	101101	model.ckpt-101101	8356023	3235232	0.387174	0.06093		0.988295	0.984281	0.988295	0.995217	0.951608	0.993712		0.983367	0.988373	0.983367	0.997993	0.941033	0.989663		0.993272	0.980222	0.993272	0.992458	0.962424	0.997794
14							C14	120966	model.ckpt-120966	8646939	3870912	0.447663	0.0596		0.988345	0.984364	0.988345	0.995407	0.951701	0.99374		0.983847	0.988551	0.983847	0.99763	0.943692	0.989786		0.992884	0.980212	0.992884	0.993194	0.959846	0.997726
15	8	SAMN15779717	M	HJ	27.6535		C15	225421	model.ckpt-225421	8268746	7213472	0.872378	0.06192		0.988391	0.986733	0.988391	0.993765	0.965026	0.991686		0.983398	0.992519	0.983398	0.99577	0.95435	0.987523		0.993435	0.981013	0.993435	0.991768	0.975943	0.995884
16							C16	116248	model.ckpt-116248	8131368	3719936	0.45748	0.06444		0.988385	0.986736	0.988385	0.993737	0.964678	0.991724		0.98214	0.991771	0.98214	0.997697	0.953921	0.986137		0.99471	0.981752	0.99471	0.989807	0.97568	0.997375
17	9	SAMN10598564	M	HE	14.7861		C17	77464	model.ckpt-77464	7252806	2478848	0.341778	0.10359		0.978856	0.975292	0.978856	0.992142	0.917724	0.987511		0.964329	0.990967	0.964329	0.996747	0.874751	0.9775		0.993827	0.960105	0.993827	0.987579	0.965138	0.99773
18							C18	120844	model.ckpt-120844	7082305	3867008	0.54601	0.10119		0.979315	0.976319	0.979315	0.992189	0.920014	0.987687		0.965446	0.99039	0.965446	0.997112	0.879463	0.978022		0.993587	0.962643	0.993587	0.987315	0.964485	0.997546
Training Phase 3
19	10	SAMN13655887	F	BI	17.9493		C19	228738	model.ckpt-228738	28833745	7319616	0.253856	0.06509		0.989776	0.995272	0.989776	0.979898	0.967921	0.992136		0.984259	0.997608	0.984259	0.98865	0.953873	0.987573		0.995355	0.992947	0.995355	0.971299	0.982389	0.996741
20							C20	892234	model.ckpt-892234	30638318	28551488	0.931888	0.05785		0.990404	0.995668	0.990404	0.980929	0.969567	0.992639		0.985472	0.996522	0.985472	0.992107	0.961698	0.988031		0.995386	0.994816	0.995386	0.97	0.977566	0.997291
21	11	SAMN10940703	M	BI	24.0574		C21	803481	model.ckpt-803481	28833044	25711392	0.891734	0.06344		0.9897	0.99511	0.9897	0.980646	0.966043	0.992271		0.983472	0.997677	0.983472	0.990632	0.949227	0.98724		0.996008	0.992556	0.996008	0.97086	0.983467	0.997354
22							C22	935368	model.ckpt-935368	30540725	29931776	0.980061	0.05978		0.989998	0.995659	0.989998	0.98088	0.968051	0.99237		0.984171	0.997143	0.984171	0.992658	0.956281	0.987206		0.995894	0.994179	0.995894	0.969379	0.980114	0.997587
Training Phase 4
23	12	SAMN08473802	M	F1X	50.01		C23	59354	model.ckpt-59354	9353296	1899328	0.203065	0.10298		0.980774	0.979656	0.980774	0.990326	0.950244	0.984428		0.97102	0.981469	0.97102	0.998523	0.949855	0.973526		0.990726	0.977849	0.990726	0.982263	0.950634	0.995577
24							C24	217570	model.ckpt-217570	19640662	6962240	0.354481	0.11639		0.980419	0.9801	0.980419	0.989698	0.952273	0.983825		0.967289	0.987046	0.967289	0.998909	0.939658	0.970631		0.993912	0.973251	0.993912	0.980656	0.965232	0.997382
25	13	SAMN12153487	F	F1X	17.9184		C25	275488	model.ckpt-275488	8815636	8815616	0.999998	0.08869		0.98611	0.954403	0.98611	0.997429	0.96237	0.988671		0.978708	0.972251	0.978708	0.999583	0.949043	0.981931		0.993625	0.937197	0.993625	0.995284	0.976078	0.995505
26							C26	432983	model.ckpt-432983	29085226	13855456	0.476374	0.08369		0.986396	0.955538	0.986396	0.997896	0.963399	0.988876		0.977821	0.980101	0.977821	0.999482	0.949342	0.980913		0.995123	0.932177	0.995123	0.996314	0.977879	0.99697
27	14	SAMN16780309	M	F1X	14.4594		C27	204026	model.ckpt-204026	30506602	6528832	0.214014	0.12034		0.978194	0.949967	0.978194	0.992479	0.936515	0.982472		0.982979	0.950748	0.982979	0.98797	0.972253	0.984041		0.973456	0.949188	0.973456	0.997028	0.903311	0.980908
28							C28	282383	model.ckpt-282383	9036262	9036256	0.999999	0.12304		0.98267	0.948754	0.98267	0.996569	0.942704	0.986763		0.982072	0.944038	0.982072	0.998439	0.974775	0.982792		0.983268	0.953517	0.983268	0.994705	0.912676	0.990767
Training Phase 5
29	15	SYNTHETIC	M	F1X	26.2016		C29	290765	model.ckpt-290765	9353296	9304480	0.994781	0.17478		0.94861	0.953821	0.94861	0.968833	0.851486	0.960721		0.965399	0.98925	0.965399	0.942185	0.812649	0.98588		0.932395	0.920843	0.932395	0.997033	0.894221	0.936815
30							C30	336710	model.ckpt-336710	19640662	10774720	0.548593	0.10775		0.97919	0.955451	0.97919	0.995209	0.890876	0.99043		0.96281	0.989777	0.96281	0.999312	0.812465	0.983647		0.996137	0.923426	0.996137	0.99114	0.986037	0.997306
									MEDIAN	8.64271e+06	4702720	0.466927	0.08129		0.986594	0.984322	0.986594	0.993332	0.952672	0.991127		0.982106	0.991771	0.982106	0.997102	0.949284	0.985303		0.994093	0.979728	0.994093	0.990511	0.971365	0.997545
Bovine Single-Trio Approaches
Branch B
1	12	SAMN08473802	M	F1X	50.01		C1B	292290	model.ckpt-292290	9353296	9353280	0.999998	0.112583		0.980407	0.979576	0.980407	0.989714	0.951538	0.983889		0.968671	0.983252	0.968671	0.998995	0.942836	0.971777		0.992431	0.975927	0.992431	0.980604	0.960403	0.996306
2							C2B	598024	model.ckpt-598024	19640662	19136768	0.974344	0.112703		0.980343	0.97998	0.980343	0.989701	0.950941	0.98388		0.968566	0.983985	0.968566	0.998879	0.944361	0.971461		0.99241	0.976007	0.99241	0.980689	0.957613	0.996621
Branch C
1	13	SAMN12153487	F	F1X	17.9184		C1C	275488	model.ckpt-275488	8815636	8815616	0.999998	0.0940747		0.985631	0.951521	0.985631	0.997217	0.961162	0.988277		0.978102	0.969697	0.978102	0.999397	0.945949	0.981611		0.993277	0.934013	0.993277	0.995047	0.976872	0.995035
2							C2C	804879	model.ckpt-804879	29085226	25756128	0.88554	0.0878506		0.986172	0.954389	0.986172	0.997608	0.962129	0.988774		0.977091	0.979376	0.977091	0.999562	0.944842	0.980615		0.995424	0.930645	0.995424	0.995661	0.98006	0.99707

## Sheet: TableS9
Table S9. Benchmarking with bovine F1X trios
training_iteration_number	training_phase	checkpoint_name	checkpoint_alias	checkpoint_description	label	ancestry_info	ancestry_code	mean_coverage	biosample_ID	UMAG_labID	paternal_biosample_ID	maternal_biosample_ID	sex	F1_INDEL	F1_SNP	F1_HOMREF	F1_HET	F1_HOMALT	Precision_INDEL	Precision_SNP	Precision_HOMREF	Precision_HET	Precision_HOMALT	Recall_INDEL	Recall_SNP	Recall_HOMREF	Recall_HET	Recall_HOMALT	TRIO_CONCORDANCE	VARIANTS_ANALYZED	NUM_MENDELIAN_ERRORS	MENDELIAN_ERROR_RATE
0	0	model.ckpt	DV	DV1.4_default_human	Trio12_Child	AngusBrahmanF1	F1X	50.01	SAMN08473802	341496	SAMN08473804	SAMN08473803	1	0.829542	0.938788	0.774014	0.935751	0.886883	0.738582	0.906776	0.681708	0.90807	0.798418	0.946054	0.973144	0.895231	0.965173	0.997395	0.9931	14309064	32259	0.0023
0	0	model.ckpt	DV	DV1.4_default_human	Trio12_Father	Angus	AA	36.9939	SAMN08473804	194551	0	0	1	0.791471	0.940768	0.634102	0.922583	0.9229	0.674176	0.902528	0.497465	0.879949	0.859004	0.958177	0.982391	0.874222	0.969559	0.997065
0	0	model.ckpt	DV	DV1.4_default_human	Trio12_Mother	Brahman	BR	43.3194	SAMN08473803	194550	0	0	2	0.824148	0.945459	0.760946	0.929795	0.937885	0.726632	0.912923	0.663613	0.895262	0.885183	0.951894	0.980399	0.891738	0.967098	0.997259
0	0	model.ckpt	DV	DV1.4_default_human	Trio13_Child	YakHighlanderF1	F1X	50.01	SAMN12153487	341497	SAMN12153485	SAMN12153486	2	0.857408	0.950373	0.831934	0.942195	0.930544	0.776764	0.915981	0.761414	0.904032	0.872892	0.956738	0.987448	0.916851	0.983723	0.996351	0.9903	28528607	47125	0.0017
0	0	model.ckpt	DV	DV1.4_default_human	Trio13_Father	ScottishHighlander	HI	34.6948	SAMN12153485	204543	0	0	1	0.820666	0.944167	0.697071	0.922993	0.936885	0.719172	0.90749	0.590928	0.879697	0.884199	0.955514	0.983934	0.849694	0.970772	0.996247
0	0	model.ckpt	DV	DV1.4_default_human	Trio13_Mother	Yak	YK	10.6594	SAMN12153486	204544	0	0	2	0.855127	0.948492	0.764839	0.891572	0.948551	0.774917	0.909267	0.70252	0.84091	0.906019	0.953858	0.991254	0.839291	0.948729	0.995272
0	0	model.ckpt	DV	DV1.4_default_human	Trio14_Child	BisonSimmentalF1	F1X	14.4594	SAMN16780309	341713	SAMN16823422	SAMN16825967	1	0.845357	0.945514	0.843236	0.93724	0.919794	0.761338	0.908639	0.789349	0.897065	0.854304	0.950221	0.985509	0.905019	0.981182	0.996159	0.988	27985862	53107	0.0019
0	0	model.ckpt	DV	DV1.4_default_human	Trio14_Father	Bison	BI	27.4387	SAMN16823422	341714	0	0	1	0.799598	0.925122	0.732772	0.877287	0.920195	0.685076	0.867037	0.634017	0.81962	0.85374	0.960094	0.991548	0.867968	0.943683	0.99787
0	0	model.ckpt	DV	DV1.4_default_human	Trio14_Mother	Simmental	SI	35.4223	SAMN16825967	339207	0	0	2	0.772519	0.937705	0.569995	0.91567	0.921344	0.642416	0.894173	0.414993	0.861837	0.855446	0.968701	0.985692	0.909814	0.976676	0.998242
12	1	model.ckpt-203095	12	DV1.4_WGS.AF_cattle1	Trio12_Child	AngusBrahmanF1	F1X	50.01	SAMN08473802	341496	SAMN08473804	SAMN08473803	1	0.919315	0.984831	0.826805	0.987506	0.938847	0.949921	0.977899	0.92058	0.994666	0.891232	0.890619	0.991862	0.750368	0.980448	0.991838	0.9972	13047209	10454	0.0008
12	1	model.ckpt-203095	12	DV1.4_WGS.AF_cattle1	Trio12_Father	Angus	AA	36.9939	SAMN08473804	194551	0	0	1	0.918409	0.988759	0.781813	0.984454	0.976501	0.906189	0.9831	0.760004	0.984281	0.959881	0.930963	0.994484	0.80491	0.984628	0.993706
12	1	model.ckpt-203095	12	DV1.4_WGS.AF_cattle1	Trio12_Mother	Brahman	BR	43.3194	SAMN08473803	194550	0	0	2	0.919395	0.989836	0.833913	0.98395	0.982571	0.932779	0.988697	0.866598	0.987609	0.976297	0.90639	0.990978	0.803604	0.980319	0.988926
12	1	model.ckpt-203095	12	DV1.4_WGS.AF_cattle1	Trio13_Child	YakHighlanderF1	F1X	50.01	SAMN12153487	341497	SAMN12153485	SAMN12153486	2	0.938377	0.991729	0.876385	0.987561	0.981717	0.961228	0.988771	0.910086	0.98769	0.971918	0.916588	0.994705	0.845091	0.987432	0.991716	0.9954	25556820	16688	0.0007
12	1	model.ckpt-203095	12	DV1.4_WGS.AF_cattle1	Trio13_Father	ScottishHighlander	HI	34.6948	SAMN12153485	204543	0	0	1	0.951296	0.995826	0.839084	0.989335	0.993901	0.97328	0.996755	0.888628	0.993451	0.995374	0.930283	0.994898	0.794773	0.985252	0.992433
12	1	model.ckpt-203095	12	DV1.4_WGS.AF_cattle1	Trio13_Mother	Yak	YK	10.6594	SAMN12153486	204544	0	0	2	0.908851	0.984597	0.800944	0.943088	0.984444	0.945767	0.984647	0.902323	0.951626	0.986664	0.874709	0.984547	0.720045	0.934702	0.982233
12	1	model.ckpt-203095	12	DV1.4_WGS.AF_cattle1	Trio14_Child	BisonSimmentalF1	F1X	14.4594	SAMN16780309	341713	SAMN16823422	SAMN16825967	1	0.931311	0.988674	0.87926	0.985007	0.971329	0.965676	0.989251	0.943954	0.990761	0.952163	0.899308	0.988097	0.822865	0.97932	0.991282	0.9936	24761418	21642	0.0009
12	1	model.ckpt-203095	12	DV1.4_WGS.AF_cattle1	Trio14_Father	Bison	BI	27.4387	SAMN16823422	341714	0	0	1	0.88406	0.968287	0.791279	0.958135	0.961941	0.894128	0.955523	0.855821	0.978852	0.945297	0.874216	0.981397	0.73579	0.938277	0.979182
12	1	model.ckpt-203095	12	DV1.4_WGS.AF_cattle1	Trio14_Mother	Simmental	SI	35.4223	SAMN16825967	339207	0	0	2	0.911657	0.989003	0.733302	0.982032	0.978764	0.875094	0.981354	0.631388	0.973449	0.962811	0.951409	0.996773	0.87445	0.990767	0.995254
18	2	model.ckpt-120844	18	DV1.4_WGS.AF_cattle2	Trio12_Child	AngusBrahmanF1	F1X	50.01	SAMN08473802	341496	SAMN08473804	SAMN08473803	1	0.928259	0.985844	0.831557	0.989348	0.940098	0.94974	0.977134	0.929225	0.993197	0.892912	0.907728	0.994711	0.752468	0.985528	0.99255	0.9973	13129088	10156	0.0008
18	2	model.ckpt-120844	18	DV1.4_WGS.AF_cattle2	Trio12_Father	Angus	AA	36.9939	SAMN08473804	194551	0	0	1	0.922447	0.98891	0.793372	0.98493	0.977324	0.914408	0.982698	0.800535	0.983839	0.961962	0.930629	0.995202	0.786337	0.986024	0.993185
18	2	model.ckpt-120844	18	DV1.4_WGS.AF_cattle2	Trio12_Mother	Brahman	BR	43.3194	SAMN08473803	194550	0	0	2	0.923742	0.990782	0.840734	0.985009	0.984147	0.933347	0.988372	0.875863	0.987245	0.976149	0.914332	0.993203	0.808314	0.982784	0.992277
18	2	model.ckpt-120844	18	DV1.4_WGS.AF_cattle2	Trio13_Child	YakHighlanderF1	F1X	50.01	SAMN12153487	341497	SAMN12153485	SAMN12153486	2	0.940095	0.991887	0.882113	0.987898	0.981765	0.965313	0.988612	0.930637	0.987984	0.971203	0.916161	0.995184	0.838399	0.987813	0.992559	0.9965	25651805	13248	0.0005
18	2	model.ckpt-120844	18	DV1.4_WGS.AF_cattle2	Trio13_Father	ScottishHighlander	HI	34.6948	SAMN12153485	204543	0	0	1	0.951387	0.995948	0.8381	0.989706	0.993786	0.977831	0.996529	0.914642	0.99341	0.996146	0.926336	0.995368	0.77338	0.986029	0.991438
18	2	model.ckpt-120844	18	DV1.4_WGS.AF_cattle2	Trio13_Mother	Yak	YK	10.6594	SAMN12153486	204544	0	0	2	0.922553	0.986859	0.816832	0.951735	0.986722	0.958348	0.984795	0.921863	0.963712	0.985893	0.889336	0.988932	0.733287	0.940052	0.987552
18	2	model.ckpt-120844	18	DV1.4_WGS.AF_cattle2	Trio14_Child	BisonSimmentalF1	F1X	14.4594	SAMN16780309	341713	SAMN16823422	SAMN16825967	1	0.93297	0.989485	0.8804	0.986121	0.970233	0.968398	0.988749	0.959147	0.990809	0.949261	0.900043	0.990223	0.813602	0.981477	0.992153	0.9945	25022133	18674	0.0007
18	2	model.ckpt-120844	18	DV1.4_WGS.AF_cattle2	Trio14_Father	Bison	BI	27.4387	SAMN16823422	341714	0	0	1	0.894345	0.972391	0.809744	0.964813	0.966126	0.895038	0.954902	0.859678	0.979685	0.944496	0.893653	0.990533	0.765292	0.950385	0.988769
18	2	model.ckpt-120844	18	DV1.4_WGS.AF_cattle2	Trio14_Mother	Simmental	SI	35.4223	SAMN16825967	339207	0	0	2	0.913178	0.989056	0.739737	0.982156	0.979195	0.878736	0.981324	0.64599	0.973523	0.963816	0.950431	0.996911	0.865313	0.990944	0.995072
22	3	model.ckpt-935368	22	DV1.4_WGS.AF_cattle3	Trio12_Child	AngusBrahmanF1	F1X	50.01	SAMN08473802	341496	SAMN08473804	SAMN08473803	1	0.925026	0.985605	0.843174	0.988993	0.938691	0.952714	0.975259	0.916737	0.992124	0.890472	0.898901	0.996172	0.78054	0.985882	0.99243	0.9982	13157966	7093	0.0005
22	3	model.ckpt-935368	22	DV1.4_WGS.AF_cattle3	Trio12_Father	Angus	AA	36.9939	SAMN08473804	194551	0	0	1	0.916941	0.987954	0.775272	0.983561	0.976254	0.927418	0.980727	0.799716	0.984031	0.961452	0.906698	0.995288	0.752278	0.983092	0.991519
22	3	model.ckpt-935368	22	DV1.4_WGS.AF_cattle3	Trio12_Mother	Brahman	BR	43.3194	SAMN08473803	194550	0	0	2	0.925225	0.99088	0.839192	0.985655	0.983788	0.938429	0.986754	0.876053	0.986666	0.974662	0.912387	0.995041	0.805308	0.984647	0.993086
22	3	model.ckpt-935368	22	DV1.4_WGS.AF_cattle3	Trio13_Child	YakHighlanderF1	F1X	50.01	SAMN12153487	341497	SAMN12153485	SAMN12153486	2	0.934204	0.990124	0.873853	0.986476	0.972481	0.964992	0.987075	0.936461	0.988236	0.952557	0.90532	0.993192	0.819092	0.984723	0.993257	0.997	25775186	12961	0.0005
22	3	model.ckpt-935368	22	DV1.4_WGS.AF_cattle3	Trio13_Father	ScottishHighlander	HI	34.6948	SAMN12153485	204543	0	0	1	0.932823	0.995354	0.785961	0.987293	0.991598	0.982584	0.995185	0.929043	0.993036	0.995151	0.887859	0.995523	0.68107	0.981617	0.988071
22	3	model.ckpt-935368	22	DV1.4_WGS.AF_cattle3	Trio13_Mother	Yak	YK	10.6594	SAMN12153486	204544	0	0	2	0.931849	0.987334	0.826747	0.957201	0.987142	0.959024	0.982552	0.880677	0.974168	0.981761	0.906172	0.992163	0.779041	0.940815	0.992582
22	3	model.ckpt-935368	22	DV1.4_WGS.AF_cattle3	Trio14_Child	BisonSimmentalF1	F1X	14.4594	SAMN16780309	341713	SAMN16823422	SAMN16825967	1	0.928556	0.987479	0.8749	0.985174	0.955774	0.964843	0.986252	0.953539	0.991109	0.920658	0.894899	0.98871	0.808243	0.979309	0.993675	0.9959	25125821	14813	0.0006
22	3	model.ckpt-935368	22	DV1.4_WGS.AF_cattle3	Trio14_Father	Bison	BI	27.4387	SAMN16823422	341714	0	0	1	0.907268	0.97463	0.828257	0.975449	0.967813	0.894685	0.953204	0.847964	0.977017	0.942951	0.920211	0.997041	0.809446	0.973887	0.994021
22	3	model.ckpt-935368	22	DV1.4_WGS.AF_cattle3	Trio14_Mother	Simmental	SI	35.4223	SAMN16825967	339207	0	0	2	0.919762	0.988495	0.770111	0.982597	0.979501	0.905062	0.980516	0.746937	0.976508	0.965093	0.934948	0.996605	0.794769	0.988763	0.994346
28	4	model.ckpt-282383	28	DV1.4_WGS.AF_cattle4	Trio12_Child	AngusBrahmanF1	F1X	50.01	SAMN08473802	341496	SAMN08473804	SAMN08473803	1	0.920042	0.986193	0.753351	0.989268	0.939953	0.967515	0.976498	0.96788	0.993941	0.895636	0.87701	0.996083	0.616667	0.984638	0.988883	0.9991	13095834	3370	0.0003
28	4	model.ckpt-282383	28	DV1.4_WGS.AF_cattle4	Trio12_Father	Angus	AA	36.9939	SAMN08473804	194551	0	0	1	0.916672	0.988938	0.716358	0.98525	0.976571	0.946714	0.982154	0.871659	0.986877	0.96555	0.888478	0.995817	0.608027	0.983628	0.987846
28	4	model.ckpt-282383	28	DV1.4_WGS.AF_cattle4	Trio12_Mother	Brahman	BR	43.3194	SAMN08473803	194550	0	0	2	0.921315	0.99118	0.78403	0.986096	0.983712	0.955337	0.988047	0.923007	0.989186	0.97797	0.889632	0.994332	0.681427	0.983026	0.989522
28	4	model.ckpt-282383	28	DV1.4_WGS.AF_cattle4	Trio13_Child	YakHighlanderF1	F1X	50.01	SAMN12153487	341497	SAMN12153485	SAMN12153486	2	0.934678	0.991531	0.820261	0.987383	0.981079	0.976986	0.988115	0.958087	0.988617	0.971553	0.895882	0.99497	0.717102	0.986153	0.990793	0.9982	25419284	6808	0.0003
28	4	model.ckpt-282383	28	DV1.4_WGS.AF_cattle4	Trio13_Father	ScottishHighlander	HI	34.6948	SAMN12153485	204543	0	0	1	0.921326	0.996013	0.677281	0.988243	0.989701	0.991105	0.996183	0.955381	0.994737	0.997083	0.860727	0.995843	0.524582	0.981833	0.982427
28	4	model.ckpt-282383	28	DV1.4_WGS.AF_cattle4	Trio13_Mother	Yak	YK	10.6594	SAMN12153486	204544	0	0	2	0.899865	0.984722	0.726098	0.947818	0.983157	0.972714	0.985201	0.93342	0.971635	0.986428	0.837168	0.984243	0.594135	0.925141	0.979907
28	4	model.ckpt-282383	28	DV1.4_WGS.AF_cattle4	Trio14_Child	BisonSimmentalF1	F1X	14.4594	SAMN16780309	341713	SAMN16823422	SAMN16825967	1	0.923786	0.988565	0.798961	0.984845	0.968858	0.978876	0.988243	0.972198	0.99149	0.948046	0.874567	0.988887	0.678125	0.978288	0.990605	0.9976	24822206	8338	0.0003
28	4	model.ckpt-282383	28	DV1.4_WGS.AF_cattle4	Trio14_Father	Bison	BI	27.4387	SAMN16823422	341714	0	0	1	0.890538	0.971366	0.779587	0.969663	0.964046	0.917823	0.955192	0.909525	0.983783	0.946441	0.864829	0.988097	0.682135	0.955943	0.982318
28	4	model.ckpt-282383	28	DV1.4_WGS.AF_cattle4	Trio14_Mother	Simmental	SI	35.4223	SAMN16825967	339207	0	0	2	0.925347	0.989171	0.755012	0.984196	0.980662	0.927359	0.981219	0.832729	0.978989	0.969329	0.923344	0.997252	0.690563	0.989458	0.992263
30	5	model.ckpt-336710	30	DV1.4_WGS.AF_cattle5	Trio12_Child	AngusBrahmanF1	F1X	50.01	SAMN08473802	341496	SAMN08473804	SAMN08473803	1	0.936562	0.986495	0.846732	0.990732	0.941325	0.957469	0.97655	0.917934	0.992989	0.894842	0.916548	0.996645	0.785781	0.988485	0.992902	0.9987	13165593	5209	0.0004
30	5	model.ckpt-336710	30	DV1.4_WGS.AF_cattle5	Trio12_Father	Angus	AA	36.9939	SAMN08473804	194551	0	0	1	0.926819	0.989016	0.78487	0.985845	0.977642	0.928765	0.98248	0.807658	0.985202	0.963699	0.924881	0.995639	0.763332	0.986488	0.991994
30	5	model.ckpt-336710	30	DV1.4_WGS.AF_cattle5	Trio12_Mother	Brahman	BR	43.3194	SAMN08473803	194550	0	0	2	0.931008	0.991594	0.843612	0.986828	0.984951	0.94002	0.987883	0.870087	0.987097	0.977071	0.922168	0.995333	0.8187	0.98656	0.992959
30	5	model.ckpt-336710	30	DV1.4_WGS.AF_cattle5	Trio13_Child	YakHighlanderF1	F1X	50.01	SAMN12153487	341497	SAMN12153485	SAMN12153486	2	0.939785	0.991719	0.852698	0.98779	0.98241	0.971493	0.988218	0.938007	0.987809	0.975593	0.910082	0.995244	0.781613	0.987771	0.989323	0.9975	25513310	9349	0.0004
30	5	model.ckpt-336710	30	DV1.4_WGS.AF_cattle5	Trio13_Father	ScottishHighlander	HI	34.6948	SAMN12153485	204543	0	0	1	0.946337	0.995905	0.799198	0.989811	0.992697	0.986497	0.996296	0.936337	0.994232	0.996845	0.909318	0.995515	0.697099	0.98543	0.988584
30	5	model.ckpt-336710	30	DV1.4_WGS.AF_cattle5	Trio13_Mother	Yak	YK	10.6594	SAMN12153486	204544	0	0	2	0.917144	0.985925	0.790716	0.953123	0.985113	0.962085	0.983822	0.906262	0.953374	0.987281	0.876215	0.988038	0.701302	0.952872	0.982954
30	5	model.ckpt-336710	30	DV1.4_WGS.AF_cattle5	Trio14_Child	BisonSimmentalF1	F1X	14.4594	SAMN16780309	341713	SAMN16823422	SAMN16825967	1	0.933827	0.989715	0.841756	0.986498	0.971488	0.974675	0.988397	0.961509	0.990465	0.955072	0.896266	0.991036	0.748529	0.982562	0.988479	0.9959	25060918	14199	0.0006
30	5	model.ckpt-336710	30	DV1.4_WGS.AF_cattle5	Trio14_Father	Bison	BI	27.4387	SAMN16823422	341714	0	0	1	0.90314	0.974543	0.811709	0.974276	0.967601	0.898033	0.954757	0.833655	0.976076	0.945237	0.908306	0.995166	0.790889	0.972482	0.991048
30	5	model.ckpt-336710	30	DV1.4_WGS.AF_cattle5	Trio14_Mother	Simmental	SI	35.4223	SAMN16825967	339207	0	0	2	0.920928	0.988978	0.747341	0.983334	0.979696	0.898002	0.981126	0.696491	0.975927	0.965462	0.945056	0.996956	0.8062	0.990854	0.994356
NA	0	model.ckpt	DT	DT1.4_default_human	Trio12_Child	AngusBrahmanF1	F1X	50.01	SAMN08473802	341496	SAMN08473804	SAMN08473803	1	0.837671	0.949493	0.75781	0.936647	0.939693	0.750508	0.914491	0.659907	0.895206	0.89447	0.947741	0.987282	0.889822	0.982111	0.989732	0.9961	14375708	19151	0.0013
NA	0	model.ckpt	DT	DT1.4_default_human	Trio12_Father	Angus	AA	36.9939	SAMN08473804	194551	0	0	1
NA	0	model.ckpt	DT	DT1.4_default_human	Trio12_Mother	Brahman	BR	43.3194	SAMN08473803	194550	0	0	2
NA	0	model.ckpt	DT	DT1.4_default_human	Trio13_Child	YakHighlanderF1	F1X	50.01	SAMN12153487	341497	SAMN12153485	SAMN12153486	2	0.855291	0.947989	0.826315	0.939264	0.932959	0.770481	0.907163	0.74881	0.892366	0.895323	0.961082	0.992663	0.921717	0.991365	0.973899	0.995	28863353	25095	0.0009
NA	0	model.ckpt	DT	DT1.4_default_human	Trio13_Father	ScottishHighlander	HI	34.6948	SAMN12153485	204543	0	0	1
NA	0	model.ckpt	DT	DT1.4_default_human	Trio13_Mother	Yak	YK	10.6594	SAMN12153486	204544	0	0	2
NA	0	model.ckpt	DT	DT1.4_default_human	Trio14_Child	BisonSimmentalF1	F1X	14.4594	SAMN16780309	341713	SAMN16823422	SAMN16825967	1	0.83761	0.937312	0.827087	0.927908	0.921942	0.744531	0.889774	0.74689	0.872062	0.897548	0.957288	0.990216	0.926578	0.991396	0.947699	0.9934	28914856	32547	0.0011
NA	0	model.ckpt	DT	DT1.4_default_human	Trio14_Father	Bison	BI	27.4387	SAMN16823422	341714	0	0	1
NA	0	model.ckpt	DT	DT1.4_default_human	Trio14_Mother	Simmental	SI	35.4223	SAMN16825967	339207	0	0	2
NA	0	wgs_af.model.ckpt	DV-AF	DV1.4_WGS.AF_human	Trio12_Child	AngusBrahmanF1	F1X	50.01	SAMN08473802	341496	SAMN08473804	SAMN08473803	1	0.848883	0.942912	0.833725	0.940688	0.897399	0.782965	0.92646	0.784163	0.932993	0.815694	0.926921	0.959959	0.889974	0.94851	0.997293	0.9947	13502612	23040	0.0017
NA	0	wgs_af.model.ckpt	DV-AF	DV1.4_WGS.AF_human	Trio12_Father	Angus	AA	36.9939	SAMN08473804	194551	0	0	1	0.820435	0.952897	0.724151	0.939874	0.932755	0.718884	0.923097	0.617261	0.909526	0.876171	0.955395	0.984686	0.875815	0.972318	0.997153
NA	0	wgs_af.model.ckpt	DV-AF	DV1.4_WGS.AF_human	Trio12_Mother	Brahman	BR	43.3194	SAMN08473803	194550	0	0	2	0.840021	0.951337	0.803935	0.936344	0.945651	0.761461	0.931147	0.74273	0.91936	0.899732	0.936655	0.972422	0.876132	0.953967	0.996509
NA	0	wgs_af.model.ckpt	DV-AF	DV1.4_WGS.AF_human	Trio13_Child	YakHighlanderF1	F1X	50.01	SAMN12153487	341497	SAMN12153485	SAMN12153486	2	0.87382	0.959708	0.86492	0.951903	0.944915	0.819373	0.942734	0.825959	0.932996	0.898944	0.936017	0.977304	0.907738	0.971593	0.995842	0.9921	26851255	32918	0.0012
NA	0	wgs_af.model.ckpt	DV-AF	DV1.4_WGS.AF_human	Trio13_Father	ScottishHighlander	HI	34.6948	SAMN12153485	204543	0	0	1	0.846604	0.956568	0.786369	0.940538	0.946327	0.762114	0.928651	0.733315	0.909661	0.901225	0.952164	0.986215	0.847699	0.973584	0.996181
NA	0	wgs_af.model.ckpt	DV-AF	DV1.4_WGS.AF_human	Trio13_Mother	Yak	YK	10.6594	SAMN12153486	204544	0	0	2	0.853562	0.955508	0.799444	0.886985	0.956935	0.792188	0.926344	0.803502	0.835259	0.927942	0.925245	0.986567	0.795426	0.945541	0.987799
NA	0	wgs_af.model.ckpt	DV-AF	DV1.4_WGS.AF_human	Trio14_Child	BisonSimmentalF1	F1X	14.4594	SAMN16780309	341713	SAMN16823422	SAMN16825967	1	0.859843	0.952455	0.874067	0.944016	0.937574	0.809862	0.941057	0.859019	0.931838	0.88639	0.916399	0.964133	0.889651	0.956516	0.995032	0.9882	25962773	46402	0.0018
NA	0	wgs_af.model.ckpt	DV-AF	DV1.4_WGS.AF_human	Trio14_Father	Bison	BI	27.4387	SAMN16823422	341714	0	0	1	0.809608	0.932454	0.77265	0.886708	0.927396	0.707607	0.881901	0.720552	0.844005	0.867817	0.945968	0.989154	0.832868	0.933962	0.995758
NA	0	wgs_af.model.ckpt	DV-AF	DV1.4_WGS.AF_human	Trio14_Mother	Simmental	SI	35.4223	SAMN16825967	339207	0	0	2	0.795977	0.949014	0.657142	0.931287	0.929206	0.677039	0.913565	0.514831	0.888479	0.869131	0.965608	0.987325	0.908186	0.978428	0.998202
2	1	model.ckpt-201011	2	DV1.4_WGS.AF_OneTrio	Trio14_Child	BisonSimmentalF1	F1X	14.4594	SAMN16780309	341713	SAMN16823422	SAMN16825967	1	0.928184	0.985137	0.879456	0.98266	0.956401	0.961637	0.986575	0.93846	0.990992	0.922059	0.89698	0.983703	0.827433	0.974466	0.9934	0.9937	24697828	21376	0.0009
2	1	model.ckpt-201011	2	DV1.4_WGS.AF_OneTrio	Trio14_Father	Bison	BI	27.4387	SAMN16823422	341714	0	0	1	0.886283	0.968659	0.790543	0.956944	0.962776	0.893708	0.955281	0.851045	0.97842	0.945073	0.87898	0.982416	0.738073	0.936391	0.981155
2	1	model.ckpt-201011	2	DV1.4_WGS.AF_OneTrio	Trio14_Mother	Simmental	SI	35.4223	SAMN16825967	339207	0	0	2	0.910676	0.988812	0.732016	0.981733	0.978508	0.873409	0.981184	0.630561	0.97337	0.961924	0.951266	0.996559	0.872378	0.99024	0.995674
2	1	model.ckpt-598024	2B	DV1.4_WGS.AF_OneTrio_AA_BR	Trio14_Child	BisonSimmentalF1	F1X	14.4594	SAMN16780309	341713	SAMN16823422	SAMN16825967	1	0.935243	0.989411	0.864036	0.986221	0.971359	0.969564	0.987768	0.950554	0.989447	0.953937	0.903269	0.991059	0.791954	0.983015	0.989429	0.995	25047357	17345	0.0007
2	1	model.ckpt-598024	2B	DV1.4_WGS.AF_OneTrio_AA_BR	Trio14_Father	Bison	BI	27.4387	SAMN16823422	341714	0	0	1	0.903634	0.974624	0.811891	0.972694	0.967996	0.896035	0.957056	0.81454	0.974231	0.947842	0.911364	0.992848	0.809259	0.971162	0.989026
2	1	model.ckpt-598024	2B	DV1.4_WGS.AF_OneTrio_AA_BR	Trio14_Mother	Simmental	SI	35.4223	SAMN16825967	339207	0	0	2	0.917113	0.988732	0.739328	0.982413	0.979304	0.884956	0.98052	0.651422	0.973305	0.964449	0.951696	0.997082	0.854659	0.991693	0.994624
2	1	model.ckpt-804879	2C	DV1.4_WGS.AF_OneTrio_YK_HI	Trio14_Child	BisonSimmentalF1	F1X	14.4594	SAMN16780309	341713	SAMN16823422	SAMN16825967	1	0.936878	0.990316	0.891907	0.987657	0.965888	0.957264	0.986059	0.936092	0.988059	0.938968	0.917342	0.99461	0.851706	0.987256	0.994398	0.9938	25298255	22001	0.0009
2	1	model.ckpt-804879	2C	DV1.4_WGS.AF_OneTrio_YK_HI	Trio14_Father	Bison	BI	27.4387	SAMN16823422	341714	0	0	1	0.898527	0.97398	0.805081	0.972572	0.966785	0.887482	0.954061	0.811022	0.974005	0.943746	0.90985	0.994748	0.799226	0.971143	0.990978
2	1	model.ckpt-804879	2C	DV1.4_WGS.AF_OneTrio_YK_HI	Trio14_Mother	Simmental	SI	35.4223	SAMN16825967	339207	0	0	2	0.902407	0.98884	0.70301	0.980227	0.978736	0.857183	0.980463	0.592549	0.968812	0.962878	0.952669	0.997361	0.864092	0.991914	0.995125

## Sheet: TableS10
Table S10. Benchmarking with GIAB Trios
training_iteration_number	training_phase	checkpoint_name	checkpoint_alias	checkpoint_description	label	ancestry_info	ancestry_code	mean_coverage	biosample_ID	UMAG_labID	paternal_biosample_ID	maternal_biosample_ID	sex	F1_INDEL	F1_SNP	F1_HOMREF	F1_HET	F1_HOMALT	Precision_INDEL	Precision_SNP	Precision_HOMREF	Precision_HET	Precision_HOMALT	Recall_INDEL	Recall_SNP	Recall_HOMREF	Recall_HET	Recall_HOMALT	TRIO_CONCORDANCE	VARIANTS_ANALYZED	NUM_MENDELIAN_ERRORS	MENDELIAN_ERROR_RATE
0	0	model.ckpt	DV	DV1.4_default_human	Trio1_Child	AshkenaziJewish	AJ	62.65	NA24385	HG002	NA24149	NA24143	1	0.993224	0.995703	0.986702	0.994284	0.997237	0.996964	0.999194	0.99578	0.998931	0.99883	0.989512	0.992236	0.977789	0.98968	0.995649	0.9933	4663676	20893	0.0045
0	0	model.ckpt	DV	DV1.4_default_human	Trio1_Father	AshkenaziJewish	AJ	54.88	NA24149	HG003	0	0	1	0.991568	0.995739	0.978647	0.994308	0.996845	0.995427	0.998943	0.992738	0.998383	0.998633	0.987738	0.992556	0.96495	0.990266	0.995064
0	0	model.ckpt	DV	DV1.4_default_human	Trio1_Mother	AshkenaziJewish	AJ	61.18	NA24143	HG004	0	0	2	0.992176	0.995429	0.981404	0.993869	0.997037	0.995972	0.999105	0.994599	0.998738	0.998605	0.988409	0.991779	0.968554	0.989048	0.995474
0	0	model.ckpt	DV	DV1.4_default_human	Trio2_Child	HanChinese	HC	294.32	NA24631	HG005	NA24694	NA24695	1	0.996968	0.995411	0.995238	0.993785	0.997935	0.998987	0.999422	0.995726	0.999407	0.999341	0.994957	0.991432	0.994751	0.988225	0.996532	0.9921	4641518	24539	0.0053
0	0	model.ckpt	DV	DV1.4_default_human	Trio2_Father	HanChinese	HC	99.08	NA24694	HG006	0	0	1	0.99328	0.993314	0.981564	0.990867	0.996649	0.997119	0.999044	0.993749	0.9988	0.99883	0.989471	0.987649	0.969675	0.983059	0.994478
0	0	model.ckpt	DV	DV1.4_default_human	Trio2_Mother	HanChinese	HC	100.36	NA24695	HG007	0	0	2	0.996595	0.994114	0.99737	0.992131	0.997365	0.999233	0.999268	0.997473	0.99923	0.999318	0.99397	0.989013	0.997268	0.985133	0.995419
12	1	model.ckpt-203095	12	DV1.4_WGS.AF_cattle1	Trio1_Child	AshkenaziJewish	AJ	62.65	NA24385	HG002	NA24149	NA24143	1	0.968211	0.990598	0.925439	0.984721	0.993497	0.978198	0.994479	0.991507	0.98763	0.999662	0.958426	0.986748	0.867625	0.981829	0.987408	0.9943	4706991	16971	0.0036
12	1	model.ckpt-203095	12	DV1.4_WGS.AF_cattle1	Trio1_Father	AshkenaziJewish	AJ	54.88	NA24149	HG003	0	0	1	0.96647	0.990121	0.917952	0.983849	0.993325	0.977413	0.994466	0.990387	0.987398	0.999664	0.95577	0.985813	0.855391	0.980325	0.987065
12	1	model.ckpt-203095	12	DV1.4_WGS.AF_cattle1	Trio1_Mother	AshkenaziJewish	AJ	61.18	NA24143	HG004	0	0	2	0.96557	0.990277	0.914635	0.984068	0.993257	0.976524	0.994489	0.989622	0.98738	0.999645	0.954859	0.9861	0.850211	0.980778	0.986951
12	1	model.ckpt-203095	12	DV1.4_WGS.AF_cattle1	Trio2_Child	HanChinese	HC	294.32	NA24631	HG005	NA24694	NA24695	1	0.957455	0.991154	0.846523	0.984332	0.993054	0.964403	0.994531	0.994025	0.984612	0.999783	0.950607	0.987799	0.73714	0.984052	0.986415	0.9845	4631646	46346	0.01
12	1	model.ckpt-203095	12	DV1.4_WGS.AF_cattle1	Trio2_Father	HanChinese	HC	99.08	NA24694	HG006	0	0	1	0.983887	0.991656	0.945984	0.988575	0.994255	0.993804	0.997978	0.994086	0.996061	0.99931	0.974165	0.985413	0.902323	0.9812	0.989251
12	1	model.ckpt-203095	12	DV1.4_WGS.AF_cattle1	Trio2_Mother	HanChinese	HC	100.36	NA24695	HG007	0	0	2	0.988702	0.990508	0.968153	0.986609	0.995596	0.99545	0.994868	0.996648	0.991336	0.999803	0.982044	0.986187	0.941243	0.981927	0.991424
18	2	model.ckpt-120844	18	DV1.4_WGS.AF_cattle2	Trio1_Child	AshkenaziJewish	AJ	62.65	NA24385	HG002	NA24149	NA24143	1	0.960413	0.990545	0.906382	0.983761	0.992307	0.966274	0.994265	0.954254	0.9848	0.999711	0.954623	0.986853	0.863083	0.982724	0.985011	0.9936	4742015	19033	0.004
18	2	model.ckpt-120844	18	DV1.4_WGS.AF_cattle2	Trio1_Father	AshkenaziJewish	AJ	54.88	NA24149	HG003	0	0	1	0.958606	0.990087	0.900109	0.982932	0.992146	0.965398	0.994334	0.955627	0.984654	0.999751	0.951908	0.985877	0.850687	0.981216	0.984655
18	2	model.ckpt-120844	18	DV1.4_WGS.AF_cattle2	Trio1_Mother	AshkenaziJewish	AJ	61.18	NA24143	HG004	0	0	2	0.957157	0.99026	0.89695	0.983098	0.991979	0.963833	0.994366	0.953355	0.984552	0.999695	0.950573	0.986188	0.846847	0.981649	0.984382
18	2	model.ckpt-120844	18	DV1.4_WGS.AF_cattle2	Trio2_Child	HanChinese	HC	294.32	NA24631	HG005	NA24694	NA24695	1	0.951912	0.991302	0.843018	0.983871	0.992538	0.958764	0.994436	0.987853	0.983411	0.999735	0.945158	0.988188	0.735223	0.984331	0.985444	0.9813	4701940	56567	0.012
18	2	model.ckpt-120844	18	DV1.4_WGS.AF_cattle2	Trio2_Father	HanChinese	HC	99.08	NA24694	HG006	0	0	1	0.984382	0.992111	0.949325	0.989128	0.994456	0.993209	0.998243	0.97853	0.996387	0.999336	0.975711	0.986053	0.921813	0.981974	0.989623
18	2	model.ckpt-120844	18	DV1.4_WGS.AF_cattle2	Trio2_Mother	HanChinese	HC	100.36	NA24695	HG007	0	0	2	0.988781	0.990763	0.969674	0.986905	0.995668	0.994815	0.994978	0.983839	0.991409	0.999819	0.98282	0.986583	0.955911	0.982441	0.991552
22	3	model.ckpt-935368	22	DV1.4_WGS.AF_cattle3	Trio1_Child	AshkenaziJewish	AJ	62.65	NA24385	HG002	NA24149	NA24143	1	0.940558	0.988144	0.816501	0.979861	0.98842	0.967037	0.990194	0.985038	0.979481	0.999615	0.91549	0.986102	0.69721	0.980241	0.977473	0.9931	4714038	20151	0.0043
22	3	model.ckpt-935368	22	DV1.4_WGS.AF_cattle3	Trio1_Father	AshkenaziJewish	AJ	54.88	NA24149	HG003	0	0	1	0.939664	0.988188	0.815257	0.979843	0.988405	0.968408	0.991155	0.984494	0.981008	0.999646	0.912578	0.985238	0.695669	0.97868	0.977414
22	3	model.ckpt-935368	22	DV1.4_WGS.AF_cattle3	Trio1_Mother	AshkenaziJewish	AJ	61.18	NA24143	HG004	0	0	2	0.938119	0.98826	0.807062	0.98009	0.987965	0.967533	0.991081	0.984119	0.980948	0.999627	0.910441	0.985455	0.684	0.979233	0.976572
22	3	model.ckpt-935368	22	DV1.4_WGS.AF_cattle3	Trio2_Child	HanChinese	HC	294.32	NA24631	HG005	NA24694	NA24695	1	0.964344	0.990282	0.844833	0.983779	0.993839	0.971428	0.992651	0.990117	0.983191	0.999703	0.957363	0.987925	0.736729	0.984367	0.988043	0.9882	4745223	35646	0.0075
22	3	model.ckpt-935368	22	DV1.4_WGS.AF_cattle3	Trio2_Father	HanChinese	HC	99.08	NA24694	HG006	0	0	1	0.978178	0.99171	0.928127	0.988014	0.99377	0.991532	0.997678	0.988917	0.995134	0.999304	0.965178	0.985812	0.874378	0.980996	0.988296
22	3	model.ckpt-935368	22	DV1.4_WGS.AF_cattle3	Trio2_Mother	HanChinese	HC	100.36	NA24695	HG007	0	0	2	0.982398	0.990036	0.946017	0.985375	0.994866	0.993279	0.993849	0.992225	0.989359	0.999788	0.971752	0.986253	0.903921	0.981423	0.989992
28	4	model.ckpt-282383	28	DV1.4_WGS.AF_cattle4	Trio1_Child	AshkenaziJewish	AJ	62.65	NA24385	HG002	NA24149	NA24143	1	0.961641	0.990347	0.881793	0.984969	0.991383	0.992106	0.993642	0.991724	0.989585	0.999659	0.932991	0.987074	0.793802	0.980395	0.983242	0.9968	4690163	9607	0.002
28	4	model.ckpt-282383	28	DV1.4_WGS.AF_cattle4	Trio1_Father	AshkenaziJewish	AJ	54.88	NA24149	HG003	0	0	1	0.95874	0.989989	0.872835	0.984312	0.99087	0.992197	0.993914	0.992038	0.989857	0.999699	0.927466	0.986095	0.779206	0.978829	0.982195
28	4	model.ckpt-282383	28	DV1.4_WGS.AF_cattle4	Trio1_Mother	AshkenaziJewish	AJ	61.18	NA24143	HG004	0	0	2	0.957966	0.990156	0.869816	0.984607	0.990712	0.992069	0.99394	0.991763	0.990009	0.999663	0.926129	0.986401	0.774575	0.979264	0.981919
28	4	model.ckpt-282383	28	DV1.4_WGS.AF_cattle4	Trio2_Child	HanChinese	HC	294.32	NA24631	HG005	NA24694	NA24695	1	0.981054	0.991364	0.936998	0.986592	0.995687	0.988203	0.994134	0.99396	0.98878	0.999699	0.974008	0.98861	0.886211	0.984414	0.991707	0.9918	4721843	24888	0.0053
28	4	model.ckpt-282383	28	DV1.4_WGS.AF_cattle4	Trio2_Father	HanChinese	HC	99.08	NA24694	HG006	0	0	1	0.980863	0.992415	0.933718	0.989211	0.994324	0.995423	0.99838	0.992061	0.997148	0.999182	0.966722	0.986521	0.881857	0.9814	0.989513
28	4	model.ckpt-282383	28	DV1.4_WGS.AF_cattle4	Trio2_Mother	HanChinese	HC	100.36	NA24695	HG007	0	0	2	0.984156	0.990781	0.946856	0.986549	0.995316	0.99626	0.994697	0.99596	0.991306	0.999711	0.972342	0.986896	0.902366	0.981837	0.99096
30	5	model.ckpt-336710	30	DV1.4_WGS.AF_cattle5	Trio1_Child	AshkenaziJewish	AJ	62.65	NA24385	HG002	NA24149	NA24143	1	0.97007	0.990179	0.908173	0.984917	0.99329	0.982216	0.993615	0.988648	0.987302	0.999744	0.95822	0.986766	0.839813	0.982544	0.986918	0.9961	4716847	11403	0.0024
30	5	model.ckpt-336710	30	DV1.4_WGS.AF_cattle5	Trio1_Father	AshkenaziJewish	AJ	54.88	NA24149	HG003	0	0	1	0.967555	0.989838	0.899295	0.984214	0.992895	0.981276	0.993923	0.986884	0.987443	0.999777	0.954212	0.985787	0.825987	0.981007	0.986107
30	5	model.ckpt-336710	30	DV1.4_WGS.AF_cattle5	Trio1_Mother	AshkenaziJewish	AJ	61.18	NA24143	HG004	0	0	2	0.967181	0.989971	0.898324	0.984447	0.992895	0.981144	0.99387	0.987861	0.987508	0.999718	0.953609	0.986102	0.823669	0.981404	0.986165
30	5	model.ckpt-336710	30	DV1.4_WGS.AF_cattle5	Trio2_Child	HanChinese	HC	294.32	NA24631	HG005	NA24694	NA24695	1	0.978669	0.991039	0.896325	0.98606	0.995587	0.986386	0.993592	0.993565	0.987525	0.999781	0.971071	0.9885	0.816422	0.9846	0.991428	0.9898	4767606	31132	0.0065
30	5	model.ckpt-336710	30	DV1.4_WGS.AF_cattle5	Trio2_Father	HanChinese	HC	99.08	NA24694	HG006	0	0	1	0.988891	0.99207	0.958776	0.989492	0.995076	0.99518	0.998183	0.990262	0.996624	0.999404	0.982681	0.986032	0.929231	0.982462	0.990785
30	5	model.ckpt-336710	30	DV1.4_WGS.AF_cattle5	Trio2_Mother	HanChinese	HC	100.36	NA24695	HG007	0	0	2	0.992127	0.990455	0.980142	0.986768	0.996023	0.995873	0.994502	0.993373	0.990812	0.999891	0.988409	0.986441	0.967259	0.982757	0.992185
NA	0	model.ckpt	DT	DT1.4_default_human	Trio1_Child	AshkenaziJewish	AJ	62.65	NA24385	HG002	NA24149	NA24143	1	0.994623	0.99667	0.98999	0.995729	0.997556	0.997422	0.998958	0.995081	0.998507	0.999151	0.99184	0.994393	0.984951	0.992967	0.995967	0.9963	4626747	11222	0.0024
NA	0	model.ckpt	DT	DT1.4_default_human	Trio1_Father	AshkenaziJewish	AJ	54.88	NA24149	HG003	0	0	1	0.994193	0.996212	0.982811	0.995319	0.997154	0.995862	0.998139	0.991501	0.997017	0.999143	0.992529	0.994293	0.974272	0.993627	0.995173
NA	0	model.ckpt	DT	DT1.4_default_human	Trio1_Mother	AshkenaziJewish	AJ	61.18	NA24143	HG004	0	0	2	0.994395	0.996153	0.984041	0.995169	0.997335	0.996078	0.998282	0.99231	0.997322	0.999081	0.992718	0.994033	0.975909	0.993026	0.995596
NA	0	model.ckpt	DT	DT1.4_default_human	Trio2_Child	HanChinese	HC	294.32	NA24631	HG005	NA24694	NA24695	1	0.997287	0.997319	0.994448	0.996711	0.998125	0.99849	0.999198	0.993872	0.998869	0.999469	0.996087	0.995447	0.995025	0.994562	0.996785	0.9947	4715887	17177	0.0036
NA	0	model.ckpt	DT	DT1.4_default_human	Trio2_Father	HanChinese	HC	99.08	NA24694	HG006	0	0	1	0.997399	0.996915	0.994629	0.996308	0.997848	0.99869	0.998866	0.993348	0.998326	0.999561	0.996112	0.994971	0.995913	0.994299	0.996141
NA	0	model.ckpt	DT	DT1.4_default_human	Trio2_Mother	HanChinese	HC	100.36	NA24695	HG007	0	0	2	0.997362	0.996807	0.995898	0.996215	0.997752	0.998722	0.998829	0.995579	0.998283	0.999556	0.996005	0.994794	0.996217	0.994155	0.995955
NA	0	wgs_af.model.ckpt	DV-AF	DV1.4_WGS.AF_human	Trio1_Child	AshkenaziJewish	AJ	62.65	NA24385	HG002	NA24149	NA24143	1	0.993352	0.995586	0.987821	0.994095	0.997301	0.997446	0.999346	0.997133	0.999066	0.999117	0.989291	0.991855	0.978681	0.989174	0.995492	0.9941	4640174	17979	0.0039
NA	0	wgs_af.model.ckpt	DV-AF	DV1.4_WGS.AF_human	Trio1_Father	AshkenaziJewish	AJ	54.88	NA24149	HG003	0	0	1	0.991694	0.995832	0.979508	0.994395	0.996958	0.995945	0.999254	0.995262	0.998756	0.998903	0.987479	0.992434	0.964245	0.990071	0.99502
NA	0	wgs_af.model.ckpt	DV-AF	DV1.4_WGS.AF_human	Trio1_Mother	AshkenaziJewish	AJ	61.18	NA24143	HG004	0	0	2	0.992055	0.995339	0.981637	0.993686	0.997084	0.996301	0.999329	0.99556	0.998976	0.998842	0.987846	0.99138	0.968098	0.988451	0.995332
NA	0	wgs_af.model.ckpt	DV-AF	DV1.4_WGS.AF_human	Trio2_Child	HanChinese	HC	294.32	NA24631	HG005	NA24694	NA24695	1	0.996062	0.994307	0.995378	0.991956	0.997816	0.998813	0.99933	0.996922	0.999282	0.999264	0.993327	0.989335	0.993838	0.984736	0.996373	0.9929	4629199	22142	0.0048
NA	0	wgs_af.model.ckpt	DV-AF	DV1.4_WGS.AF_human	Trio2_Father	HanChinese	HC	99.08	NA24694	HG006	0	0	1	0.993675	0.994513	0.981576	0.99284	0.996646	0.997014	0.99897	0.994045	0.99869	0.998792	0.990359	0.990096	0.969415	0.987059	0.99451
NA	0	wgs_af.model.ckpt	DV-AF	DV1.4_WGS.AF_human	Trio2_Mother	HanChinese	HC	100.36	NA24695	HG007	0	0	2	0.996925	0.995308	0.997601	0.994045	0.997389	0.999182	0.99918	0.997851	0.999069	0.999336	0.994678	0.991466	0.997352	0.989072	0.99545
2	1	model.ckpt-201011	2	DV1.4_WGS.AF_OneTrio	Trio1_Child	AshkenaziJewish	AJ	62.65	NA24385	HG002	NA24149	NA24143	1	0.942632	0.98923	0.861522	0.979873	0.990256	0.946349	0.99175	0.968065	0.976834	0.999716	0.938944	0.986723	0.776106	0.982931	0.980973	0.9912	4793466	26415	0.0055
2	1	model.ckpt-201011	2	DV1.4_WGS.AF_OneTrio	Trio1_Father	AshkenaziJewish	AJ	54.88	NA24149	HG003	0	0	1	0.941128	0.989088	0.857722	0.979532	0.990152	0.945813	0.992433	0.968649	0.977645	0.999745	0.93649	0.985765	0.76959	0.981426	0.980741
2	1	model.ckpt-201011	2	DV1.4_WGS.AF_OneTrio	Trio1_Mother	AshkenaziJewish	AJ	61.18	NA24143	HG004	0	0	2	0.938981	0.989291	0.850989	0.979665	0.98994	0.943464	0.992515	0.965153	0.977498	0.999708	0.934541	0.986088	0.760976	0.981842	0.980362
2	1	model.ckpt-201011	2	DV1.4_WGS.AF_OneTrio	Trio2_Child	HanChinese	HC	294.32	NA24631	HG005	NA24694	NA24695	1	0.942544	0.990862	0.777266	0.982241	0.991969	0.947325	0.993864	0.989465	0.98022	0.999789	0.937811	0.987878	0.640011	0.98427	0.98427	0.9757	4722890	73968	0.0157
2	1	model.ckpt-201011	2	DV1.4_WGS.AF_OneTrio	Trio2_Father	HanChinese	HC	99.08	NA24694	HG006	0	0	1	0.985813	0.991929	0.95796	0.988885	0.994695	0.992665	0.998237	0.987419	0.996292	0.999229	0.979054	0.985701	0.930208	0.981587	0.990201
2	1	model.ckpt-201011	2	DV1.4_WGS.AF_OneTrio	Trio2_Mother	HanChinese	HC	100.36	NA24695	HG007	0	0	2	0.989349	0.990645	0.976856	0.986675	0.9958	0.9934	0.995118	0.990301	0.991341	0.999768	0.98533	0.986212	0.963771	0.982052	0.991864
2	1	model.ckpt-598024	2B	DV1.4_WGS.AF_OneTrio_AA_BR	Trio1_Child	AshkenaziJewish	AJ	62.65	NA24385	HG002	NA24149	NA24143	1	0.959123	0.98977	0.887928	0.983228	0.99154	0.969082	0.99308	0.976096	0.983689	0.999781	0.949367	0.986482	0.814369	0.982767	0.983433	0.9946	4729635	15944	0.0034
2	1	model.ckpt-598024	2B	DV1.4_WGS.AF_OneTrio_AA_BR	Trio1_Father	AshkenaziJewish	AJ	54.88	NA24149	HG003	0	0	1	0.957119	0.989478	0.881404	0.982577	0.991364	0.967774	0.993476	0.973028	0.983882	0.999842	0.946697	0.985513	0.805551	0.981275	0.983028
2	1	model.ckpt-598024	2B	DV1.4_WGS.AF_OneTrio_AA_BR	Trio1_Mother	AshkenaziJewish	AJ	61.18	NA24143	HG004	0	0	2	0.955889	0.989656	0.878274	0.982799	0.991217	0.96681	0.99351	0.974151	0.983922	0.999781	0.945211	0.985831	0.799578	0.981679	0.982799
2	1	model.ckpt-598024	2B	DV1.4_WGS.AF_OneTrio_AA_BR	Trio2_Child	HanChinese	HC	294.32	NA24631	HG005	NA24694	NA24695	1	0.968479	0.990833	0.859943	0.985454	0.99371	0.980074	0.993647	0.991538	0.986368	0.99982	0.957155	0.988034	0.759186	0.984541	0.987675	0.9858	4743998	43069	0.0091
2	1	model.ckpt-598024	2B	DV1.4_WGS.AF_OneTrio_AA_BR	Trio2_Father	HanChinese	HC	99.08	NA24694	HG006	0	0	1	0.98867	0.991918	0.96211	0.989305	0.994846	0.994619	0.998037	0.982368	0.996305	0.999413	0.982791	0.985873	0.942671	0.982402	0.990321
2	1	model.ckpt-598024	2B	DV1.4_WGS.AF_OneTrio_AA_BR	Trio2_Mother	HanChinese	HC	100.36	NA24695	HG007	0	0	2	0.992048	0.990364	0.982064	0.986689	0.995856	0.995616	0.994469	0.985972	0.990727	0.999908	0.988506	0.986292	0.978187	0.982684	0.991836
2	1	model.ckpt-804879	2C	DV1.4_WGS.AF_OneTrio_YK_HI	Trio1_Child	AshkenaziJewish	AJ	62.65	NA24385	HG002	NA24149	NA24143	1	0.921325	0.988643	0.777017	0.976008	0.988693	0.913756	0.991058	0.915259	0.968632	0.999693	0.929021	0.986239	0.675055	0.983498	0.977933	0.9882	4884416	35936	0.0074
2	1	model.ckpt-804879	2C	DV1.4_WGS.AF_OneTrio_YK_HI	Trio1_Father	AshkenaziJewish	AJ	54.88	NA24149	HG003	0	0	1	0.920225	0.988544	0.779062	0.97572	0.988719	0.913177	0.99168	0.914732	0.969404	0.99974	0.927383	0.985428	0.678438	0.982119	0.977938
2	1	model.ckpt-804879	2C	DV1.4_WGS.AF_OneTrio_YK_HI	Trio1_Mother	AshkenaziJewish	AJ	61.18	NA24143	HG004	0	0	2	0.917256	0.988613	0.768904	0.975667	0.988305	0.909936	0.991627	0.914064	0.96893	0.99969	0.924694	0.985618	0.663531	0.982498	0.977177
2	1	model.ckpt-804879	2C	DV1.4_WGS.AF_OneTrio_YK_HI	Trio2_Child	HanChinese	HC	294.32	NA24631	HG005	NA24694	NA24695	1	0.931704	0.990329	0.673608	0.980606	0.991084	0.935218	0.993173	0.978177	0.976842	0.999772	0.928216	0.987502	0.51367	0.984399	0.982546	0.9775	4732094	67776	0.0143
2	1	model.ckpt-804879	2C	DV1.4_WGS.AF_OneTrio_YK_HI	Trio2_Father	HanChinese	HC	99.08	NA24694	HG006	0	0	1	0.976505	0.990155	0.906776	0.988494	0.989626	0.990227	0.997868	0.939563	0.995361	0.999318	0.963158	0.982561	0.8762	0.981721	0.980121
2	1	model.ckpt-804879	2C	DV1.4_WGS.AF_OneTrio_YK_HI	Trio2_Mother	HanChinese	HC	100.36	NA24695	HG007	0	0	2	0.958891	0.98892	0.93129	0.981292	0.991371	0.946423	0.99439	0.944481	0.980426	0.99981	0.971691	0.98351	0.918463	0.98216	0.983073

[truncated: 2 more sheets: TableS11, TableS12]
